# Supplementary material for: Oyster RNA-seq Data Support the Development of Malacoherpesviridae Genomics
Source: Front Microbiol. 2017 Aug 9;8:1515. doi: 10.3389/fmicb.2017.01515 (PMC5552708; doi:10.3389/fmicb.2017.01515)
Supplement: Supplementary File 1 — Sequencing samples considered in the present work. Experiment description, SRA ID and sample description, number of millions reads, and number of identified Malacoherpesviridae reads are reported. Underlined samples with more than 1,000 viral reads are indicated as “high” samples. [file Table1.XLSX]

## Sheet: SF1
Supplementary File 1. Sequencing samples considered in the present work. Experiment description, SRA ID and sample description, number of millions reads and number of identified Malacoherpesviridae reads are reported. Underlined samples with more than 1000 viral reads are referred as 'high’ samples.
Experiment	SRA ID	Sample Description	reads [M]	Malacoherpesviridae reads	miRNA-seq
					SRA ID	No. of reads
Crassostrea gigas
Developmetal stages [PRJNA146329]	SRR334222	egg	10.4	3913	SRR317147	13.17
	SRR334223	two cells	10.6	4448
	SRR334224	four cells	10.7	4610
	SRR334225	early morula stage	28.5	13052
	SRR334226	morula stage	23	10051
	SRR334227	blastula stage	21.3	9425	SRR317148	13.57
	SRR334228	rotary movement	23.1	8653
	SRR334229	free swimming	21.2	9674
	SRR334230	early gastrula stage	22.3	10486
	SRR334231	gastrula stage	11.4	5481
	SRR334232	trochophore1	15.6	12948
	SRR334233	trochophore2	12.5	7163	SRR317149	18.63
	SRR334234	trochophore3	12.1	7866
	SRR334235	trochophore4	10	6468
	SRR334236	trochophore5	11.6	7367
	SRR334237	early D-shaped larva1	11.1	6014
	SRR334238	early D-shaped larva2	11.9	5933
	SRR334239	Dshaped larva1	10.3	5593	SRR317150	12.69
	SRR334240	Dshaped larva2	11.2	6053
	SRR334241	Dshaped larva3	10.9	6640
	SRR334242	Dshaped larva4	10.9	5586
	SRR334243	Dshaped larva5	10.5	6567
	SRR334244	Dshaped larva6	26.7	17404
	SRR334245	Dshaped larva7	16.4	11273
	SRR334246	early umbo larva1	22.6	14693
	SRR334247	early umbo larva2	10.3	8111
	SRR334248	umbo larva1	24.1	56488
	SRR334249	umbo larva2	26.6	1175934	SRR317151	12.92
	SRR334250	umbo larva3	11.7	420887
	SRR334251	umbo larva4	26.4	37536
	SRR334252	umbo larva5	10.9	8655
	SRR334253	umbo larva6	10.6	7944
	SRR334254	later umbo larva1	20.4	14591
	SRR334255	later umbo larva2	10.3	7563
	SRR334256	competent pediveliger for metamorphosis	10.6	23822
	SRR334257	competent pediveliger for metamorphosis	16.1	67862	SRR317152	21.82
	SRR334258	spat	14.9	40226	SRR317153	10.75
	SRR334259	juvenile	17	15324	SRR317154	12.06
[PRJEB6270]	E-MTAB-2552	spat highly infected with OsHV-1	85.3	3003873
Transcriptome of the Pacific oyster Crassostrea gigas, comprising larval tissue exposed to two pHs and two temperatures [PRJNA298285]	SRR2601689	T_acid_1	51.3	3825
	SRR2601706	T_acid_2	47.6	3094
	SRR2601701	T_ambi_1	62.7	4313
	SRR2601703	T_ambi_2	46.4	3278
	SRR2601482	T_intr_1	56.4	4156
	SRR2601714	T_intr_2	37.5	2457
	SRR2601696	T_warm_1	52.4	3366
	SRR2601709	T_warm_2	44.3	3626
	SRR2601694	Vg1_acid_1	38.7	3138
	SRR2601704	Vg1_acid_2	45.2	3533
	SRR2601698	Vg1_ambi_1	48.3	4076
	SRR2601707	Vg1_ambi_2	41.2	3243
	SRR2601690	Vg1_intr_1	55	4588
	SRR2601712	Vg1_intr_2	42.9	3212
	SRR2601571	Vg1_warm_1	46.8	4070
	SRR2601718	Vg1_warm_2	40.3	3041
	SRR2601699	Vg2_acid_1	86.4	9625
	SRR2601711	Vg2_acid_2	52.9	4030
	SRR2601666	Vg2_ambi_1	49.1	4246
	SRR2601716	Vg2_ambi_2	40.4	2784
	SRR2601695	Vg2_intr_1	54.6	3928
	SRR2601705	Vg2_intr_2	39.1	2692
	SRR2601692	Vg2_warm_1	56.5	4177
	SRR2601702	Vg2_warm_2	35.2	2446
Gill transcriptome sequencing of Crassostrea gigas after OsHV-1 challenge [PRJNA282703]	SRR2002821	T0_1	7.8	893
	SRR2002822	T0_2	10.2	1072
	SRR2002823	T0_3	12.9	1387
	SRR2002844	6h_control1	11.9	1789
	SRR2002845	6h_control2	10.5	1434
	SRR2002846	6h_control3	14.1	2449
	SRR2002864	6h_inj1	8.8	1702
	SRR2002934	6h_inj2	12.5	2021
	SRR2002935	6h_inj3	12.6	2152
	SRR2002936	12h_control1	6.4	910
	SRR2002938	12h_control2	11.7	1222
	SRR2002939	12h_control3	13.3	1845
	SRR2002940	12h_inj1	10.9	5480
	SRR2002941	12h_inj2	9.3	39921
	SRR2002942	12h_inj3	6.9	3094
	SRR2002943	24h_control1	14.1	2060
	SRR2002944	24h_control2	9.7	1579
	SRR2002945	24h_control3	7.7	1064
	SRR2002947	24h_inj1	7.9	22587
	SRR2002948	24h_inj2	8.8	7328
	SRR2002949	24h_inj3	6.6	73212
	SRR2002950	48h_control1	9.9	1350
	SRR2002951	48h_control2	3.3	464
	SRR2002952	48h_control3	9.7	942
	SRR2002953	48h_inj1	5.4	537
	SRR2002954	48h_inj2	6.4	933
	SRR2002955	48h_inj3	8.1	1927
	SRR2002956	120h_control1	9.8	1044
	SRR2002957	120h_control2	10.2	1090
	SRR2002958	120h_control3	10.5	1488
	SRR2002959	120h_inj1	13.9	1638
	SRR2002961	120h_inj2	14.4	2374
	SRR2002962	120h_inj3	10.4	1087
Haliotis tubercolata
PRJNA297974	SRR2581217	Trochophore and veliger	35.2473	7934
	SRR2581218	Trochophore and veliger	20.172	1764
	SRR2581219	Trochophore and veliger	41.0252	6229
	SRR2581220	Trochophore and veliger	24.963	5065
	SRR2581221	Trochophore and veliger	25.1319	6430
	SRR2581222	Trochophore and veliger	32.9444	7591
	SRR2581224	Trochophore and veliger	16.868	8790
	SRR2581225	Trochophore and veliger	35.0179	9018
	SRR2581226	Trochophore and veliger	35.2716	4323
	SRR2581228	Trochophore and veliger	36.826	5881
	SRR2581229	Trochophore and veliger	34.23	14496
	SRR2581231	Trochophore and veliger	31.9336	7241
	SRR2581233	Trochophore and veliger	40.9127	13933
	SRR2581276	Trochophore and veliger	25.3173	8254
	SRR2581361	Trochophore and veliger	31.6573	8451
	SRR2581429	Trochophore and veliger	44.5028	7931
	SRR2581510	Trochophore and veliger	34.4348	6348
	SRR2581512	Trochophore and veliger	40.1535	4365
	SRR2581513	Trochophore and veliger	30.9868	9448
	SRR2581515	Trochophore and veliger	31.079	7514
	SRR2581516	Trochophore and veliger	38.5191	5361
	SRR2581517	Trochophore and veliger	34.2249	4958
	SRR2581520	Trochophore and veliger	45.0204	783
	SRR2599644	Hemolymph	34.6317	835
	SRR2599645	Hemolymph	34.8524	908
	SRR2599646	Hemolymph	28.6086	1053
	SRR2619971	Hemolymph	33.5032	1021
	SRR2620083	Hemolymph	22.6202	563
	SRR2620220	Hemolymph	27.6745	910
	SRR2620221	Hemolymph	19.612	863
	SRR2620222	Hemolymph	30.304	707
	SRR2620223	Hemolymph	24.9766	711
	SRR2620224	Hemolymph	28.0798	1082
	SRR2620226	Hemolymph	25.453	1045
	SRR2620227	Hemolymph	18.5433	515
	SRR2620228	Hemolymph	34.5148	729
	SRR2620229	Hemolymph	34.7748	956
	SRR2620230	Hemolymph	28.5441	1133
	SRR2620231	Hemolymph	33.4002	1011
	SRR2620232	Hemolymph	22.5525	518
Haliotis laevigata
PRJNA286263	SRR3384033	epipodial tentacle	23.2478	1182
	SRR3384034	epipodial tentacle	28.544	1297
	SRR3384036	haemolymph	29.2282	1351
	SRR3384037	epipodial tentacle	28.0982	1318
	SRR3384038	epipodial tentacle	27.242	1180
	SRR3384039	epipodial tentacle	16.6295	838
	SRR3384040	epipodial tentacle	16.6128	856
	SRR3384041	epipodial tentacle	15.4455	840
	SRR3384043	epipodial tentacle	15.6175	839
	SRR3384044	epipodial tentacle	15.7591	1325
	SRR3384045	epipodial tentacle	13.4175	845
	SRR3384046	epipodial tentacle	14.5113	1007
	SRR3384047	epipodial tentacle	14.5412	659
	SRR3384048	epipodial tentacle	13.0827	620
	SRR3384049	epipodial tentacle	14.1777	642
	SRR3384050	epipodial tentacle	13.8495	666
	SRR3384051	epipodial tentacle	14.4388	1091
	SRR3384052	epipodial tentacle	15.4151	607
	SRR3384053	epipodial tentacle	16.0462	653
	SRR3384054	epipodial tentacle	14.8499	665
	SRR3384055	epipodial tentacle	12.3968	503
	SRR3384056	epipodial tentacle	13.0749	709
	SRR3384057	epipodial tentacle	13.452	666
	SRR3384058	epipodial tentacle	12.518	591
	SRR3384059	epipodial tentacle	14.4761	935
	SRR3384060	epipodial tentacle	14.021	780
	SRR3384061	epipodial tentacle	15.804	1126
	SRR3384062	epipodial tentacle	14.9598	672
	SRR5124539	epipodial tentacle	8.52291	170
	SRR5124540	epipodial tentacle	10.0462	178
	SRR5124541	epipodial tentacle	9.6631	190
	SRR5124542	epipodial tentacle	9.33423	163
	SRR5124543	epipodial tentacle	9.40828	146
	SRR5124544	epipodial tentacle	13.8345	269
	SRR5124545	epipodial tentacle	9.67096	175
	SRR5124546	epipodial tentacle	9.38347	146
	SRR5124547	epipodial tentacle	9.9503	213
	SRR5124548	epipodial tentacle	9.46367	186
	SRR5124549	epipodial tentacle	9.51355	154
	SRR5124550	epipodial tentacle	9.60178	199
	SRR5124551	epipodial tentacle	8.7294	167
	SRR5124552	epipodial tentacle	8.81473	160
	SRR5124554	epipodial tentacle	9.39464	196
	SRR5124555	epipodial tentacle	8.66307	145
	SRR5124556	epipodial tentacle	9.5743	243
	SRR5124557	epipodial tentacle	9.76723	161
	SRR5124558	epipodial tentacle	9.22347	133
	SRR5124559	epipodial tentacle	9.32646	174
	SRR5124560	epipodial tentacle	9.11737	176
	SRR5124561	epipodial tentacle	9.21637	164
	SRR5124562	epipodial tentacle	9.76196	142
	SRR5124563	epipodial tentacle	9.57773	182
	SRR5124564	epipodial tentacle	8.86765	151
	SRR5124565	epipodial tentacle	9.00976	153
	SRR5124566	epipodial tentacle	8.59265	155
	SRR5124567	epipodial tentacle	10.0443	171
Haliotis discus hannai
Transcriptome analysis of Haliotis discus hannai upon Vibrio parahemolyticus infection [PRJNA286261]	SRR2057965	Infected_hepatopancreas	53.526	6
	SRR2057966	Infected_gill	56.4857	36
	SRR2057969	Infected_mantle	60.9971	6
	SRR2058004	Infected_haemocytes	65.7418	40
	SRR2058005	Control_hepatopancreas	66.4159	36
	SRR2058006	Control_gill	58.4672	34
	SRR2059857	Control_digestive gland	7.25355	1
	SRR2059863	Control_gonad	8.4785	2
	SRR2059864	Control_mantle	8.07343	6
	SRR2059865	Control_haemocytes	7.4303	1
Haliotis rufescens
Haliotis rufescens Transcriptome or Gene expression [PRJNA237857]	SRR1168464	whole animal	19.3592	3736
	SRR1168465	whole animal	20.7153	4250
	SRR1168485	whole animal	20.8916	4181
	SRR1168488	whole animal	18.3146	5574
	SRR1168489	whole animal	17.8849	3194
	SRR1168490	whole animal	21.6001	5482
	SRR1168492	whole animal	19.4102	3279
	SRR1168507	whole animal	55.4616	11518
	SRR1168714	whole animal	25.8069	5248
	SRR1168778	whole animal	9.5409	2162
	SRR1168786	whole animal	16.0347	2630
	SRR1168791	whole animal	20.8136	3576
	SRR1168793	whole animal	56.5425	11373
	SRR1169691	whole animal	19.5626	4062
	SRR1169692	whole animal	31.9516	6163
	SRR1169694	whole animal	14.3863	1993
	SRR1169695	whole animal	16.0629	2889
	SRR1169696	whole animal	19.4931	3288
	SRR1169698	whole animal	14.7519	2079
	SRR1169699	whole animal	13.783	3035
	SRR1169701	whole animal	12.5199	1332
	SRR1169702	whole animal	21.5214	4939
	SRR1169704	whole animal	20.1847	3825
	SRR1169708	whole animal	44.2542	11318
	SRR1169750	whole animal	24.4636	4735
	SRR1169751	whole animal	23.6201	4725
	SRR1169752	whole animal	16.6314	2851
	SRR1169753	whole animal	23.5013	4958
	SRR1169755	whole animal	18.2375	3990
	SRR1170975	whole animal	18.7884	4340
	SRR1170976	whole animal	18.8769	3829
	SRR1170977	whole animal	13.7314	3007
	SRR1170978	whole animal	20.4822	3386
	SRR1170980	whole animal	52.7035	9990
	SRR1170981	whole animal	18.7193	3422
	SRR1170982	whole animal	21.9382	4124
	SRR1170983	whole animal	19.7568	3589
	SRR1170984	whole animal	11.2061	1982
	SRR1170985	whole animal	7.58138	1151
	SRR1170986	whole animal	25.5039	4529
	SRR1170987	whole animal	15.6767	2457
	SRR1170988	whole animal	12.6821	2325
	SRR1170989	whole animal	17.7406	3186
	SRR1170990	whole animal	18.9001	3087
	SRR1170991	whole animal	15.5238	2625
