# Supplementary material for: Oyster RNA-seq Data Support the Development of Malacoherpesviridae Genomics
Source: Front Microbiol. 2017 Aug 9;8:1515. doi: 10.3389/fmicb.2017.01515 (PMC5552708; doi:10.3389/fmicb.2017.01515)
Supplement: Supplementary File 3 — PFAM domains encoded by Herpesvirales. Domain name, PFAM accession, domain description, and length are reported. Each domain is labeled (“yes”) if present in bivalve Malacoherpesviridae, gastropod Malacoherpesviridae, or other Herpesvirales. Malacoherpesviridae–exclusive domains are highlighted in yellow. [file Table3.XLSX]

## Sheet: SF3
Supplementary File 3. PFAM domains encoded by Herpesvirales. Domain name, PFAM accession, domain description and length are reported. Each domain is labelled (‘yes’) if present in bivalve Malacoherpesviridae, gastropod Malacoherpesviridae or other Herpesvirales. Malacoherpesviridae–exclusive domains are highlighted in yellow.
Domain ID	PFAM Accession	Domain description	length	Bivalve-malaco	Gastropod-malaco	other-herpes
BIR	PF00653	Inhibitor of Apoptosis domain	70	yes	yes
DNA_pack_N	PF02500	Probable DNA packing protein, N-terminus	284	yes	yes	yes
DNA_pol_B	PF00136	DNA polymerase family B	466	yes	yes	yes
DNA_pol_B_exo1	PF03104	DNA polymerase family B, exonuclease domain	325	yes	yes	yes
dNK	PF01712	Deoxynucleoside kinase	146	yes	yes	yes
dUTPase	PF00692	dUTPase	129	yes	yes	yes
Herpes_ori_bp	PF02399	Origin of replication binding protein	824	yes	yes	yes
MCLC	PF05934	Mid-1-related chloride channel (MCLC)	549	yes	yes	yes
OrfB_IS605	PF01385	Probable transposase	227		yes
OrfB_Zn_ribbon	PF07282	Putative transposase DNA-binding domain	69		yes
ResIII	PF04851	Type III restriction enzyme, res subunit	184		yes
Ribonuc_red_lgC	PF02867	Ribonucleotide reductase, barrel domain	538	yes	yes	yes
Ribonuc_red_lgN	PF00317	Ribonucleotide reductase, all-alpha domain	83	yes	yes	yes
Ribonuc_red_sm	PF00268	Ribonucleotide reductase, small chain	281	yes	yes	yes
RNA_lig_T4_1	PF09511	RNA ligase	221		yes
SprT-like	PF10263	SprT-like family	157		yes
zf-C3HC4_3	PF13920	Zinc finger, C3HC4 type (RING finger)	50	yes	yes	yes
DNA_ligase_A_C	PF04679	ATP dependent DNA ligase C terminal region	97		yes
DNA_ligase_A_M	PF01068	ATP dependent DNA ligase domain	202		yes
DNA_ligase_A_N	PF04675	DNA ligase N terminus	177		yes
eIF-5_eIF-2B	PF01873	Domain found in IF2B/IF5	125		yes
Guanylate_kin	PF00625	Guanylate kinase	183		yes
HTH_OrfB_IS605	PF12323	Helix-turn-helix domain	46		yes
PDDEXK_1	PF12705	PD-(D/E)XK nuclease superfamily	257		yes
DNA_pack_C	PF02499	Probable DNA packing protein, C-terminus	354	yes		yes
DNA_primase_S	PF01896	Eukaryotic and archaeal DNA primase small subunit	145	yes		yes
Exo5	PF09810	Exonuclease V - a 5' deoxyribonuclease	322	yes
Fic	PF02661	Fic/DOC family	97	yes
Herpes_UL92	PF03048	UL92 family	192	yes		yes
zf-RING_5	PF14634	zinc-RING finger domain	44	yes
7tm_1	PF00001	7 transmembrane receptor (rhodopsin family)	257			yes
AAA_30	PF13604	AAA domain	196			yes
Adeno_E3_CR1	PF02440	Adenovirus E3 region protein CR1	63			yes
AIG1	PF04548	AIG1 family	212			yes
AIRS_C	PF02769	AIR synthase related protein, C-terminal domain	153			yes
Alpha_GJ	PF03229	Alphavirus glycoprotein J	126			yes
Alpha_TIF	PF02232	Alpha trans-inducing protein (Alpha-TIF)	346			yes
An_peroxidase	PF03098	Animal haem peroxidase	530			yes
ATP-cone	PF03477	ATP cone domain	90			yes
BALF1	PF06861	BALF1 protein	182			yes
Bax1-I	PF01027	Inhibitor of apoptosis-promoting Bax1	205			yes
Bcl-2	PF00452	Apoptosis regulator proteins, Bcl-2 family	101			yes
Bcl-2_3	PF15286	Apoptosis regulator M11, B cell 2 leukaemia/lymphoma like	126			yes
BH4	PF02180	Bcl-2 homology region 4	27			yes
Branch	PF02485	Core-2/I-Branching enzyme	244			yes
bZIP_1	PF00170	bZIP transcription factor	64			yes
bZIP_2	PF07716	Basic region leucine zipper	54			yes
C1-set	PF07654	Immunoglobulin C1-set domain	83			yes
C2-set_2	PF08205	CD80-like C2-set immunoglobulin domain	89			yes
CARD	PF00619	Caspase recruitment domain	85			yes
CMV_US	PF08001	CMV US	232			yes
Collagen	PF01391	Collagen triple helix repeat (20 copies)	60			yes
Cyclin_N	PF00134	Cyclin, N-terminal domain	127			yes
Cytomega_gL	PF01801	Cytomegalovirus glycoprotein L	216			yes
Cytomega_TRL10	PF06084	Cytomegalovirus TRL10 protein	150			yes
Cytomega_UL20A	PF05984	Cytomegalovirus UL20A protein	100			yes
Cytomega_UL84	PF06284	Cytomegalovirus UL84 protein	530			yes
Cytomega_US3	PF05963	Cytomegalovirus US3 protein	187			yes
DED	PF01335	Death effector domain	84			yes
DHFR_1	PF00186	Dihydrofolate reductase	161			yes
DNA_methylase	PF00145	C-5 cytosine-specific DNA methylase	335			yes
DNAPolymera_Pol	PF11590	DNA polymerase catalytic subunit Pol	41			yes
DUF1314	PF07013	Protein of unknown function (DUF1314)	177			yes
DUF1502	PF07397	Repeat of unknown function (DUF1502)	34			yes
DUF1509	PF07420	Protein of unknown function (DUF1509)	377			yes
DUF2664	PF10867	Protein of unknown function (DUF2664)	89			yes
DUF2677	PF10838	Protein of unknown function (DUF2677)	161			yes
DUF2733	PF10813	Protein of unknown function (DUF2733)	32			yes
DUF570	PF04489	Protein of unknown function (DUF570)	429			yes
DUF587	PF04532	Protein of unknown function (DUF587)	215			yes
DUF717	PF05338	Protein of unknown function (DUF717)	56			yes
DUF832	PF05734	Herpesvirus protein of unknown function (DUF832)	228			yes
DUF848	PF05852	Gammaherpesvirus protein of unknown function (DUF848)	146			yes
EBV-NA1	PF02905	Epstein Barr virus nuclear antigen-1, DNA-binding domain	146			yes
EBV-NA3	PF05009	Epstein-Barr virus nuclear antigen 3 (EBNA-3)	255			yes
Fusion_gly_K	PF01621	Cell fusion glycoprotein K	337			yes
Galactosyl_T	PF01762	Galactosyltransferase	195			yes
GATase_5	PF13507	CobB/CobQ-like glutamine amidotransferase domain	259			yes
Gene66	PF02053	Gene 66 (IR5) protein	209			yes
Glyco_tran_10_N						yes
Glyco_transf_10	PF00852	Glycosyltransferase family 10 (fucosyltransferase)	350			yes
Glycoprotein_B	PF00606	Herpesvirus Glycoprotein B	714			yes
GlyL_C	PF12524	dsDNA virus glycoprotein L C terminal	65			yes
Gp_UL130	PF11668	HCMV glycoprotein pUL130	156			yes
gpUL132	PF11359	Glycoprotein UL132	235			yes
HCMV_UL139	PF12507	Human Cytomegalovirus UL139 protein	121			yes
HCMVantigenic_N	PF12154	Glycoprotein B N-terminal antigenic domain of HCMV	36			yes
Helicase_RecD	PF05127	Helicase	177			yes
Herp-Cyclin	PF09241	Herpesviridae viral cyclin	106			yes
Herpes_alk_exo	PF01771	Herpesvirus alkaline exonuclease	466			yes
Herpes_BBRF1	PF04793	BRRF1-like protein	284			yes
Herpes_BLLF1	PF05109	Herpes virus major outer envelope glycoprotein (BLLF1)	830			yes
Herpes_BLRF2	PF05812	Herpesvirus BLRF2 protein	118			yes
Herpes_BMRF2	PF04633	Herpesvirus BMRF2 protein	349			yes
Herpes_BTRF1	PF04682	Herpesvirus BTRF1 protein conserved region	256			yes
Herpes_capsid	PF06112	Gammaherpesvirus capsid protein	147			yes
Herpes_DNAp_acc	PF04929	Herpes DNA replication accessory factor	381			yes
Herpes_env	PF01673	Herpesvirus putative major envelope glycoprotein	503			yes
Herpes_gE	PF02480	Alphaherpesvirus glycoprotein E	439			yes
Herpes_gI	PF01688	Alphaherpesvirus glycoprotein I	161			yes
Herpes_glycop	PF01528	Herpesvirus glycoprotein M	374			yes
Herpes_glycop_D	PF01537	Herpesvirus glycoprotein D/GG/GX domain	124			yes
Herpes_glycop_H	PF02489	Herpesvirus glycoprotein H	657			yes
Herpes_gp2	PF05955	Equine herpesvirus glycoprotein gp2	226			yes
Herpes_heli_pri	PF05774	Herpesvirus helicase-primase complex component	128			yes
Herpes_Helicase	PF02689	Helicase	819			yes
Herpes_HEPA	PF03324	Herpesvirus DNA helicase/primase complex associated protein	94			yes
Herpes_ICP4_C	PF03585	Herpesvirus ICP4-like protein C-terminal region	425			yes
Herpes_ICP4_N	PF03584	Herpesvirus ICP4-like protein N-terminal region	175			yes
Herpes_IE1	PF07340	Cytomegalovirus IE1 protein	392			yes
Herpes_IE2_3	PF03361	Herpes virus intermediate/early protein 2/3	162			yes
Herpes_IE68	PF02479	Herpesvirus immediate early protein	132			yes
Herpes_IR6	PF06307	Herpesvirus IR6 protein	214			yes
Herpes_LAMP2	PF06126	Herpesvirus Latent membrane protein 2	497			yes
Herpes_LMP1	PF05297	Herpesvirus latent membrane protein 1 (LMP1)	381			yes
Herpes_LMP2	PF07415	Gammaherpesvirus latent membrane protein (LMP2) protein	489			yes
Herpes_LP	PF03363	Herpesvirus leader protein	175			yes
Herpes_MCP	PF03122	Herpes virus major capsid protein	1354			yes
Herpes_ORF11	PF04797	Herpesvirus dUTPase protein	379			yes
Herpes_PAP	PF03325	Herpesvirus polymerase accessory protein	281			yes
Herpes_pp38	PF04846	Herpesvirus pp38 phosphoprotein	63			yes
Herpes_pp85	PF04637	Herpesvirus phosphoprotein 85 (HHV6-7 U14/HCMV UL25)	502			yes
Herpes_TAF50	PF03326	Herpesvirus transcription activation factor (transactivator)	503			yes
Herpes_teg_N	PF04843	Herpesvirus tegument protein, N-terminal conserved region	172			yes
Herpes_TK	PF00693	Thymidine kinase from herpesvirus	281			yes
Herpes_TK_C	PF08465	Thymidine kinase from Herpesvirus C-terminal	33			yes
Herpes_U15	PF05613	Human herpesvirus U15 protein	110			yes
Herpes_U26	PF07402	Human herpesvirus U26 protein	293			yes
Herpes_U30	PF04523	Herpes virus tegument protein U30	887			yes
Herpes_U34	PF04541	Herpesvirus virion protein U34	207			yes
Herpes_U44	PF04533	Herpes virus U44 protein	212			yes
Herpes_U47	PF05467	Herpesvirus glycoprotein U47	677			yes
Herpes_U5	PF05999	Herpesvirus U5-like family	456			yes
Herpes_U55	PF06501	Human herpesvirus U55 protein	432			yes
Herpes_U59	PF04529	Herpesvirus U59 protein	367			yes
Herpes_UL1	PF05259	Herpesvirus glycoprotein L	104			yes
Herpes_UL14	PF03580	Herpesvirus UL14-like protein	149			yes
Herpes_UL16	PF03044	Herpesvirus UL16/UL94 family	330			yes
Herpes_UL17	PF04559	Herpesvirus UL17 protein	540			yes
Herpes_UL20	PF04544	Herpesvirus egress protein UL20	179			yes
Herpes_UL21	PF03252	Herpesvirus UL21	514			yes
Herpes_UL24	PF01646	Herpes virus protein UL24	179			yes
Herpes_UL25	PF01499	Herpesvirus UL25 family	540			yes
Herpes_UL3	PF03369	Herpesvirus UL3 protein	135			yes
Herpes_UL31	PF02718	Herpesvirus UL31-like protein	259			yes
Herpes_UL32	PF06070	Herpesvirus large structural phosphoprotein UL32	839			yes
Herpes_UL33	PF03581	Herpesvirus UL33-like protein	75			yes
Herpes_UL35	PF04496	Herpesvirus UL35 family	103			yes
Herpes_UL36	PF03586	Herpesvirus UL36 tegument protein	253			yes
Herpes_UL37_1	PF03970	Herpesvirus UL37 tegument protein	271			yes
Herpes_UL37_2	PF07413	Betaherpesvirus immediate-early glycoprotein UL37	276			yes
Herpes_UL4	PF03277	Herpesvirus UL4 family	189			yes
Herpes_UL42	PF02282	DNA polymerase processivity factor (UL42)	156			yes
Herpes_UL43	PF05072	Herpesvirus UL43 protein	373			yes
Herpes_UL46	PF03387	Herpesvirus UL46 protein	444			yes
Herpes_UL47	PF03362	Herpesvirus UL47 protein	452			yes
Herpes_UL49_1	PF03117	UL49 family	246			yes
Herpes_UL49_2	PF04823	Herpesvirus UL49 tegument protein	96			yes
Herpes_UL49_5	PF05702	Herpesvirus UL49.5 envelope/tegument protein	98			yes
Herpes_UL51	PF04540	Herpesvirus UL51 protein	164			yes
Herpes_UL52	PF03121	Herpesviridae UL52/UL70 DNA primase	69			yes
Herpes_UL55	PF04537	Herpesvirus UL55 protein	170			yes
Herpes_UL56	PF04534	Herpesvirus UL56 protein	198			yes
Herpes_UL6	PF01763	Herpesvirus UL6 like	557			yes
Herpes_UL69	PF05459	Herpesvirus transcriptional regulator family	219			yes
Herpes_UL7	PF01677	Herpesvirus UL7 like	224			yes
Herpes_UL73	PF03554	UL73 viral envelope glycoprotein	82			yes
Herpes_UL74	PF07982	Herpes UL74 glycoproteins	417			yes
Herpes_UL79	PF03049	UL79 family	253			yes
Herpes_UL82_83	PF05784	Betaherpesvirus UL82/83 protein N terminus	348			yes
Herpes_UL87	PF03043	Herpesvirus UL87 family	539			yes
Herpes_UL95	PF03038	UL95 family	349			yes
Herpes_US12	PF05363	Herpesvirus US12 family	86			yes
Herpes_US9	PF06072	Alphaherpesvirus tegument protein US9	60			yes
Herpes_V23	PF01802	Herpesvirus VP23 like capsid protein	296			yes
Herpes_VP19C	PF03327	Herpesvirus capsid shell protein VP19C	270			yes
HHV-1_VABD						yes
HHV-5_US34A						yes
HHV6-IE	PF03753	Human herpesvirus 6 immediate early protein	993			yes
HLH	PF00010	Helix-loop-helix DNA-binding domain	55			yes
HSV_VP16_C	PF12149	Herpes simplex virus virion protein 16 C terminal	30			yes
HV_small_capsid						yes
ig	PF00047	Immunoglobulin domain	64			yes
IL10	PF00726	Interleukin 10	170			yes
IL17	PF06083	Interleukin-17	84			yes
IL6	PF00489	Interleukin-6/G-CSF/MGF family	154			yes
IL8	PF00048	Small cytokines (intecrine/chemokine), interleukin-8 like	65			yes
IRF	PF00605	Interferon regulatory factor transcription factor	110			yes
IRF-3	PF10401	Interferon-regulatory factor 3	180			yes
ISAV_HA	PF06215	Infectious salmon anaemia virus haemagglutinin	391			yes
I-set	PF07679	Immunoglobulin I-set domain	90			yes
K1	PF02960	K1 glycoprotein	130			yes
K-cyclin_vir_C	PF09080	K cyclin, C terminal	106			yes
KSHV_K1	PF11049	Glycoprotein K1 of Kaposi's sarcoma-associated herpes virus	71			yes
KSHV_K8	PF07188	Kaposi's sarcoma-associated herpesvirus (KSHV) K8 protein	238			yes
Lectin_C	PF00059	Lectin C-type domain	105			yes
Lipase	PF00151	Lipase	331			yes
m04gp34like	PF12216	Immune evasion protein	272			yes
M157	PF11624	MHC class I-like protein M157	256			yes
M3	PF09213	M3	376			yes
MACPF	PF01823	MAC/Perforin domain	212			yes
Marek_A	PF02124	Marek's disease glycoprotein A	211			yes
Marek_SORF3	PF07153	Marek's disease-like virus SORF3 protein	348			yes
MHC_I	PF00129	Class I Histocompatibility antigen, domains alpha 1 and 2	179			yes
MMTV_SAg	PF01054	Mouse mammary tumour virus superantigen	314			yes
NDK	PF00334	Nucleoside diphosphate kinase	135			yes
Nucleoside_tran	PF01733	Nucleoside transporter	309			yes
Orn_Arg_deC_N	PF02784	Pyridoxal-dependent decarboxylase, pyridoxal binding domain	251			yes
Orn_DAP_Arg_deC	PF00278	Pyridoxal-dependent decarboxylase, C-terminal sheet domain	116			yes
OTU	PF02338	OTU-like cysteine protease	121			yes
P_proprotein	PF01483	Proprotein convertase P-domain	87			yes
Parvo_NS1	PF01057	Parvovirus non-structural protein NS1	272			yes
Peptidase_S21	PF00716	Assemblin (Peptidase family S21)	325			yes
Phage_glycop_gL	PF11108	Viral glycoprotein L	111			yes
Pkinase	PF00069	Protein kinase domain	260			yes
Pkinase_Tyr	PF07714	Protein tyrosine kinase	259			yes
PLAC8	PF04749	PLAC8 family	106			yes
Poxvirus_B22R_C	PF13168	Poxvirus B22R protein C-terminal	197			yes
PP1c_bdg	PF10488	Phosphatase-1 catalytic subunit binding region	307			yes
Prok-RING_4	PF14447	Prokaryotic RING finger family 4	55			yes
PRTP	PF01366	Herpesvirus processing and transport protein	638			yes
Rep_N	PF08724	Rep protein catalytic domain like	186			yes
RHIM	PF12721	RIP homotypic interaction motif	53			yes
RINGv	PF12906	RING-variant domain	47			yes
RL11D	PF11088	Glycoprotein encoding membrane proteins RL5A and RL6	98			yes
Sema	PF01403	Sema domain	433			yes
Sushi	PF00084	Sushi domain (SCR repeat)	56			yes
Tegument_dsDNA	PF12818	dsDNA viral tegument protein	282			yes
Thymidylat_synt	PF00303	Thymidylate synthase	269			yes
Thymidylate_kin	PF02223	Thymidylate kinase	186			yes
TK	PF00265	Thymidine kinase	176			yes
TNFR_c6	PF00020	TNFR/NGFR cysteine-rich region	39			yes
Trypsin	PF00089	Trypsin	220			yes
TT_ORF2	PF02957	TT viral ORF2	122			yes
U79_P34	PF03064	HSV U79 / HCMV P34	251			yes
UDG	PF03167	Uracil DNA glycosylase superfamily	152			yes
UL11	PF11094	Membrane-associated tegument protein	39			yes
UL141						yes
UL2	PF08196	UL2 protein	60			yes
UL40	PF10682	Glycoprotein of human cytomegalovirus HHV-5	214			yes
UL45						yes
UL73_N	PF12522	Cytomegalovirus glycoprotein N terminal	27			yes
UL97	PF06734	UL97	184			yes
US2	PF02476	US2 family	126			yes
US22	PF02393	US22 like	125			yes
Viral_DNA_bp	PF00747	ssDNA binding protein	1122			yes
V-set	PF07686	Immunoglobulin V-set domain	114			yes
XPG_I	PF00867	XPG I-region	94			yes
z-alpha	PF02295	Adenosine deaminase z-alpha domain	66			yes
zf-C3HC4	PF00097	Zinc finger, C3HC4 type (RING finger)	41			yes
zf-C3HC4_2	PF13923	Zinc finger, C3HC4 type (RING finger)	39			yes
zf-C3HC4_4	PF15227	zinc finger of C3HC4-type, RING	42			yes
zf-RING_2	PF13639	Ring finger domain	44			yes
zf-RING_UBOX	PF13445	RING-type zinc-finger	43			yes
