# Supplementary material for: Oyster RNA-seq Data Support the Development of Malacoherpesviridae Genomics
Source: Front Microbiol. 2017 Aug 9;8:1515. doi: 10.3389/fmicb.2017.01515 (PMC5552708; doi:10.3389/fmicb.2017.01515)
Supplement: Supplementary File 4 — Distribution of six HR promoters in 2,665 dsDNA viral genomes. From left to right: virus name, NCBI accession, genome length, number of predicted proteins, and main host and, for the six recombination-initiating motifs, the table illustrates their quantity, their genome-length normalized frequencies, and their enrichment ratios. [file Table4.XLSX]

## Sheet: SF4
Supplementary File 4. Distribution of six HR promoters in 2665 dsDNA viral genomes. From left to right: virus name, NCBI accession, genome length, number of predicted proteins and main host and, about the six recombination-initiating motifs, the table illustrates their amount, their genome-length normalized frequencies and enrichment ratios.
Genome	Accession	Genome length	Number of proteins	Host	TGGTGG_r.no	CCTCCCCT_R.no	TGGAG_r.no	AGGAG_r.no	CCCAG_r.no	GGGCT_r.no	TGGTGG.no	CCTCCCCT.no	TGGAG.no	AGGAG.no	CCCAG.no	GGGCT.no	TGGTGG_r.f	CCTCCCCT_R.f	TGGAG_r.f	AGGAG_r.f	CCCAG_r.f	GGGCT_r.f	TGGTGG.f	CCTCCCCT.f	TGGAG.f	AGGAG.f	CCCAG.f	GGGCT.f	TGGTGGratio	CCTCCCCTratio	TGGAGratio	AGGAGratio	CCCAGratio	GGGCTratio
Equus caballus papillomavirus 8	NC_031756	8155	6	vertebrates	5		15	21	27	18	11		20	30	53	33	0.613121	0	1.83936	2.57511	3.31085	2.20723	1.34887	0	2.45248	3.67872	6.49908	4.0466	2.2	#DIV/0!	1.33333	1.42857	1.96296	1.83333
Sparus aurata polyomavirus 1	NC_030838	7299	5	vertebrates	4		17	13	4	14	10		30	29	37	22	0.54802	0	2.32909	1.78107	0.54802	1.91807	1.37005	0	4.11015	3.97315	5.06919	3.01411	2.5	#DIV/0!	1.76471	2.23077	9.25	1.57143
Desmodus rotundus polyomavirus 1	NC_028122	5201	5	vertebrates	1		7	7	6	8	7		13	20	30	20	0.192271	0	1.3459	1.3459	1.15362	1.53817	1.3459	0	2.49952	3.84541	5.76812	3.84541	7	#DIV/0!	1.85714	2.85714	5	2.5
Carollia perspicillata polyomavirus 1	NC_028120	5352	4	vertebrates	1		7	5	3	5	3		19	43	18	9	0.186846	0	1.30792	0.93423	0.560538	0.93423	0.560538	0	3.55007	8.03438	3.36323	1.68161	3	#DIV/0!	2.71429	8.6	6	1.8
Cardioderma polyomavirus	NC_020067	5372	5	vertebrates	3		6	9	7	4	5		26	29	20	10	0.558451	0	1.1169	1.67535	1.30305	0.744602	0.930752	0	4.83991	5.39836	3.72301	1.8615	1.66667	#DIV/0!	4.33333	3.22222	2.85714	2.5
Felis catus papillomavirus 4	NC_022373	7616	7	vertebrates	3		15	17	14	10	12	1	25	40	35	14	0.393908	0	1.96954	2.23214	1.83824	1.31303	1.57563	0.131303	3.28256	5.2521	4.59559	1.83824	4	#DIV/0!	1.66667	2.35294	2.5	1.4
Human mastadenovirus E	NC_003266	35994	37	vertebrates	28		72	76	102	120	74	2	128	150	141	102	0.777907	0	2.00033	2.11146	2.83381	3.33389	2.0559	0.0555648	3.55615	4.16736	3.91732	2.83381	2.64286	#DIV/0!	1.77778	1.97368	1.38235	0.85
Sheep polyomavirus 1	NC_026942	5132	7	vertebrates	3		7	11	7	11	5	1	20	19	23	17	0.584567	0	1.36399	2.14341	1.36399	2.14341	0.974279	0.194856	3.89712	3.70226	4.48168	3.31255	1.66667	#DIV/0!	2.85714	1.72727	3.28571	1.54545
Human polyomavirus 7	NC_014407	4952	5	vertebrates	3		11	10	7	9	11	4	21	16	18	12	0.605816	0	2.22132	2.01939	1.41357	1.81745	2.22132	0.807754	4.24071	3.23102	3.63489	2.42326	3.66667	#DIV/0!	1.90909	1.6	2.57143	1.33333
Bovine polyomavirus 3	NC_025800	4861	5	vertebrates	4		6	9	7	7	7		16	17	21	19	0.822876	0	1.23431	1.85147	1.44003	1.44003	1.44003	0	3.2915	3.49722	4.3201	3.90866	1.75	#DIV/0!	2.66667	1.88889	3	2.71429
Adelie penguin polyomavirus	NC_026141	4988	5	vertebrates	5		13	14	13	11	3	1	13	26	23	12	1.00241	0	2.60626	2.80674	2.60626	2.20529	0.601443	0.200481	2.60626	5.21251	4.61107	2.40577	0.6	#DIV/0!	1	1.85714	1.76923	1.09091
Equus caballus papillomavirus 1	NC_003748	7610	7	vertebrates	4		16	19	18	18	5	1	28	30	37	18	0.525624	0	2.1025	2.49671	2.36531	2.36531	0.65703	0.131406	3.67937	3.94218	4.86202	2.36531	1.25	#DIV/0!	1.75	1.57895	2.05556	1
California sea lion polyomavirus 1	NC_013796	5112	6	vertebrates	3		7	10	6	5	3		20	19	27	10	0.586854	0	1.36933	1.95618	1.17371	0.978091	0.586854	0	3.91236	3.71674	5.28169	1.95618	1	#DIV/0!	2.85714	1.9	4.5	2
Human adenovirus 54	NC_012959	34920	36	vertebrates, human	19		68	61	88	98	50		103	132	139	110	0.544101	0	1.94731	1.74685	2.52005	2.80641	1.43184	0	2.9496	3.78007	3.98053	3.15006	2.63158	#DIV/0!	1.51471	2.16393	1.57955	1.12245
Bat adenovirus 2	NC_015932	31616	30	vertebrates	18		75	68	62	79	38		106	115	121	103	0.569332	0	2.37222	2.15081	1.96103	2.49873	1.20192	0	3.35273	3.6374	3.82718	3.25784	2.11111	#DIV/0!	1.41333	1.69118	1.95161	1.3038
Leptonychotes weddellii polyomavirus 1	NC_032120	5186	7	vertebrates	2		6	8	5	6	4		21	27	16	10	0.385654	0	1.15696	1.54261	0.964134	1.15696	0.771307	0	4.04936	5.20632	3.08523	1.92827	2	#DIV/0!	3.5	3.375	3.2	1.66667
Piliocolobus rufomitratus polyomavirus 1	NC_019850	5140	4	vertebrates	2		7	8	4	2	3		22	22	15	14	0.389105	0	1.36187	1.55642	0.77821	0.389105	0.583658	0	4.28016	4.28016	2.91829	2.72374	1.5	#DIV/0!	3.14286	2.75	3.75	7
Pseudomonas phage CHA_P1	NC_022974	88255	166	bacteria	61		196	196	228	202	96	6	315	288	318	269	0.691179	0	2.22084	2.22084	2.58342	2.28882	1.08776	0.0679848	3.5692	3.26327	3.6032	3.04799	1.57377	#DIV/0!	1.60714	1.46939	1.39474	1.33168
Miniopterus polyomavirus	NC_020069	5213	5	vertebrates	5		7	9	3	6	1		20	22	22	11	0.959141	0	1.3428	1.72645	0.575484	1.15097	0.191828	0	3.83656	4.22022	4.22022	2.11011	0.2	#DIV/0!	2.85714	2.44444	7.33333	1.83333
Miniopterus schreibersii polyomavirus 2	NC_034221	4877	6	vertebrates			11	6	7	2	6		16	28	13	8	0	0	2.25548	1.23026	1.43531	0.410088	1.23026	0	3.28071	5.74123	2.66557	1.64035	#DIV/0!	#DIV/0!	1.45455	4.66667	1.85714	4
Rattus norvegicus polyomavirus 1	NC_027531	5318	8	vertebrates	1		14	12	8	8	7	2	21	22	15	10	0.188041	0	2.63257	2.25649	1.50432	1.50432	1.31628	0.376081	3.94885	4.13689	2.82061	1.88041	7	#DIV/0!	1.5	1.83333	1.875	1.25
Pygoscelis adeliae papillomavirus 1	NC_023894	7637	7	vertebrates	1		16	20	11	17	11	1	23	34	22	19	0.130941	0	2.09506	2.61883	1.44036	2.226	1.44036	0.130941	3.01165	4.45201	2.88071	2.48789	11	#DIV/0!	1.4375	1.7	2	1.11765
Meles meles polyomavirus 1	NC_026473	5187	5	vertebrates	1		3	8	8	4	4		19	18	22	11	0.19279	0	0.578369	1.54232	1.54232	0.771159	0.771159	0	3.663	3.47021	4.24137	2.12069	4	#DIV/0!	6.33333	2.25	2.75	2.75
Finch polyomavirus	NC_007923	5278	6	vertebrates	3		8	14	14	18	8	1		24	23	19	0.568397	0	1.51573	2.65252	2.65252	3.41038	1.51573	0.189466	0	4.54718	4.35771	3.59985	2.66667	#DIV/0!	0	1.71429	1.64286	1.05556
Rousettus aegyptiacus polyomavirus 1	NC_034219	5014	6	vertebrates	2		9	6	6	5	2	2	20	13	20	14	0.398883	0	1.79497	1.19665	1.19665	0.997208	0.398883	0.398883	3.98883	2.59274	3.98883	2.79218	1	#DIV/0!	2.22222	2.16667	3.33333	2.8
Pseudomonas phage JBD88a	NC_020200	36429	55	bacteria	23		84	89	143	165	51	7	139	55	154	106	0.631365	0	2.30586	2.44311	3.92544	4.52936	1.39998	0.192155	3.81564	1.50979	4.2274	2.90977	2.21739	#DIV/0!	1.65476	0.617978	1.07692	0.642424
Arthrobacter phage Kitkat	NC_031254	58560	100	bacteria	38		133	119	227	222	65	3	199	208	185	157	0.648907	0	2.27117	2.0321	3.87637	3.79098	1.10997	0.0512295	3.39822	3.55191	3.15915	2.68101	1.71053	#DIV/0!	1.49624	1.7479	0.814978	0.707207
Rhinolophus hildebrandtii polyomavirus 1	NC_034218	5060	6	vertebrates	1		7	7	5	4	5		18	16	20	11	0.197628	0	1.3834	1.3834	0.988142	0.790514	0.988142	0	3.55731	3.16206	3.95257	2.17391	5	#DIV/0!	2.57143	2.28571	4	2.75
Tadarida brasiliensis polyomavirus 1	NC_026012	4882	5	vertebrates	2		8	10	6	7	2		16	24	15	10	0.409668	0	1.63867	2.04834	1.229	1.43384	0.409668	0	3.27735	4.91602	3.07251	2.04834	1	#DIV/0!	2	2.4	2.5	1.42857
Molossus molossus polyomavirus 1	NC_028123	4903	4	vertebrates			7	4	6	3	4		20	17	16	10	0	0	1.4277	0.815827	1.22374	0.61187	0.815827	0	4.07914	3.46726	3.26331	2.03957	#DIV/0!	#DIV/0!	2.85714	4.25	2.66667	3.33333
Vervet monkey polyomavirus 3	NC_025898	5055	5	vertebrates	4		5	14	8	7	3	1	22	24	12	7	0.791296	0	0.98912	2.76954	1.58259	1.38477	0.593472	0.197824	4.35213	4.74777	2.37389	1.38477	0.75	#DIV/0!	4.4	1.71429	1.5	1
Bat polyomavirus 5a	NC_026768	5075	4	vertebrates			8	6	6	5	7		19	20	14	9	0	0	1.57635	1.18227	1.18227	0.985222	1.37931	0	3.74384	3.94089	2.75862	1.7734	#DIV/0!	#DIV/0!	2.375	3.33333	2.33333	1.8
Mycobacterium phage Phaux	NC_021311	76479	145	bacteria	68		162	156	283	288	107	2	274	204	238	212	0.889133	0	2.11823	2.03978	3.70036	3.76574	1.39908	0.026151	3.58268	2.6674	3.11197	2.772	1.57353	#DIV/0!	1.69136	1.30769	0.840989	0.736111
Simian mastadenovirus WIV19	NC_032105	33562	34	vertebrates	15		82	68	101	111	42	2	112	112	100	82	0.446934	0	2.44324	2.0261	3.00936	3.30731	1.25142	0.0595912	3.33711	3.33711	2.97956	2.44324	2.8	#DIV/0!	1.36585	1.64706	0.990099	0.738739
Marbled eel polyomavirus	NC_030148	14334	16	vertebrates	6		39	24	31	23	19	3	38	59	43	30	0.418585	0	2.7208	1.67434	2.16269	1.60458	1.32552	0.209293	2.65104	4.11609	2.99986	2.09293	3.16667	#DIV/0!	0.974359	2.45833	1.3871	1.30435
Vervet monkey polyomavirus 1	NC_019844	5157	4	vertebrates	2		13	7	2	7	2		23	18	12	14	0.387822	0	2.52085	1.35738	0.387822	1.35738	0.387822	0	4.45996	3.4904	2.32693	2.71476	1	#DIV/0!	1.76923	2.57143	6	2
Butcherbird polyomavirus	NC_023008	5084	6	vertebrates	3		10	5	5	7	3		19	25	12	9	0.590087	0	1.96696	0.983478	0.983478	1.37687	0.590087	0	3.73721	4.91739	2.36035	1.77026	1	#DIV/0!	1.9	5	2.4	1.28571
Mycobacterium phage Mulciber	NC_031257	52428	98	bacteria	39		129	122	192	192	41		141	168	217	134	0.743877	0	2.46052	2.327	3.66217	3.66217	0.782025	0	2.6894	3.20439	4.13901	2.55589	1.05128	#DIV/0!	1.09302	1.37705	1.13021	0.697917
Bat polyomavirus 6a	NC_026762	5019	4	vertebrates	2		6	7	8	6	2		15	17	19	14	0.398486	0	1.19546	1.3947	1.59394	1.19546	0.398486	0	2.98864	3.38713	3.78561	2.7894	1	#DIV/0!	2.5	2.42857	2.375	2.33333
Alcelaphine gammaherpesvirus 1	NC_002531	130608	71	vertebrates	56		225	246	211	196	126	2	366	417	455	369	0.428764	0	1.72271	1.8835	1.61552	1.50067	0.964719	0.015313	2.80228	3.19276	3.48371	2.82525	2.25	#DIV/0!	1.62667	1.69512	2.1564	1.88265
Pseudomonas phage JD024	NC_024330	37380	58	bacteria	30		74	98	120	126	40		139	57	162	97	0.802568	0	1.97967	2.62172	3.21027	3.37079	1.07009	0	3.71857	1.52488	4.33387	2.59497	1.33333	#DIV/0!	1.87838	0.581633	1.35	0.769841
Eidolon polyomavirus 1	NC_020068	5294	5	vertebrates	5		7	9	6	2	2		16	29	17	6	0.944465	0	1.32225	1.70004	1.13336	0.377786	0.377786	0	3.02229	5.4779	3.21118	1.13336	0.4	#DIV/0!	2.28571	3.22222	2.83333	3
Porcine adenovirus 5	NC_002702	32621	28	vertebrates	19		57	59	78	67	36	4	127	120	91	53	0.582447	0	1.74734	1.80865	2.3911	2.05389	1.10358	0.12262	3.8932	3.67861	2.78961	1.62472	1.89474	#DIV/0!	2.22807	2.0339	1.16667	0.791045
Canine papillomavirus 3	NC_008297	7801	6	vertebrates	4		8	19	11	20	9	2	25	25	28	14	0.512755	0	1.02551	2.43559	1.41008	2.56377	1.1537	0.256377	3.20472	3.20472	3.58928	1.79464	2.25	#DIV/0!	3.125	1.31579	2.54545	0.7
Pseudomonas phage DL54	NC_028919	45673	71	bacteria	25		92	89	107	80	33		141	118	202	108	0.547369	0	2.01432	1.94863	2.34274	1.75158	0.722528	0	3.08716	2.58358	4.42274	2.36464	1.32	#DIV/0!	1.53261	1.32584	1.88785	1.35
Equus ferus caballus papillomavirus type 5	NC_020084	7519	7	vertebrates	3		8	13	14	25	8	4	21	30	24	12	0.398989	0	1.06397	1.72895	1.86195	3.32491	1.06397	0.531986	2.79292	3.98989	3.19191	1.59596	2.66667	#DIV/0!	2.625	2.30769	1.71429	0.48
Raccoon polyomavirus	NC_023845	5016	5	vertebrates			8	8	6	3	6		21	20	12	7	0	0	1.5949	1.5949	1.19617	0.598086	1.19617	0	4.1866	3.98724	2.39234	1.39553	#DIV/0!	#DIV/0!	2.625	2.5	2	2.33333
New Jersey polyomavirus-2013	NC_024118	5108	6	vertebrates	1		5	5	4	3	5		13	20	17	12	0.195771	0	0.978857	0.978857	0.783085	0.587314	0.978857	0	2.54503	3.91543	3.32811	2.34926	5	#DIV/0!	2.6	4	4.25	4
Ateles paniscus polyomavirus 1	NC_019853	5273	4	vertebrates	3		9	11	8	7	3		22	24	10	10	0.568936	0	1.70681	2.0861	1.51716	1.32752	0.568936	0	4.1722	4.55149	1.89645	1.89645	1	#DIV/0!	2.44444	2.18182	1.25	1.42857
Canine papillomavirus 16	NC_026640	7796	8	vertebrates	7		14	15	17	11	7		22	29	30	14	0.897896	0	1.79579	1.92406	2.18061	1.41098	0.897896	0	2.82196	3.71986	3.84813	1.79579	1	#DIV/0!	1.57143	1.93333	1.76471	1.27273
Mycobacterium phage UnionJack	NC_028802	49158	86	bacteria	33		106	108	181	134	43	2	153	165	161	119	0.671305	0	2.15631	2.197	3.682	2.7259	0.87473	0.0406851	3.11241	3.35652	3.27515	2.42077	1.30303	#DIV/0!	1.4434	1.52778	0.889503	0.88806
Felis catus papillomavirus 3	NC_021472	7583	8	vertebrates	6		13	12	10	10	12		20	33	25	9	0.791244	0	1.71436	1.58249	1.31874	1.31874	1.58249	0	2.63748	4.35184	3.29685	1.18687	2	#DIV/0!	1.53846	2.75	2.5	0.9
Myotis polyomavirus VM-2008	NC_011310	5081	6	vertebrates	1		5	3	6	6	5		16	20	18	7	0.196812	0	0.984058	0.590435	1.18087	1.18087	0.984058	0	3.14899	3.93623	3.54261	1.37768	5	#DIV/0!	3.2	6.66667	3	1.16667
Chimpanzee polyomavirus	NC_014743	5086	5	vertebrates			1	7	4	7	4		16	26	11	9	0	0	0.196618	1.37633	0.786473	1.37633	0.786473	0	3.14589	5.11207	2.1628	1.76956	#DIV/0!	#DIV/0!	16	3.71429	2.75	1.28571
Rattus norvegicus polyomavirus 2	NC_032005	5108	6	vertebrates	2		6	10	7	11	4		22	21	14	5	0.391543	0	1.17463	1.95771	1.3704	2.15348	0.783085	0	4.30697	4.1112	2.7408	0.978857	2	#DIV/0!	3.66667	2.1	2	0.454545
Gorilla gorilla gorilla polyomavirus 1	NC_025380	5300	5	vertebrates	2		8	10	8	7	6	1	12	25	14	10	0.377358	0	1.50943	1.88679	1.50943	1.32075	1.13208	0.188679	2.26415	4.71698	2.64151	1.88679	3	#DIV/0!	1.5	2.5	1.75	1.42857
Otomops polyomavirus 2	NC_020066	4914	5	vertebrates	2		12	8	7	5	3	1	20	16	13	10	0.407	0	2.442	1.628	1.4245	1.0175	0.610501	0.2035	4.07	3.256	2.6455	2.035	1.5	#DIV/0!	1.66667	2	1.85714	2
Simian virus 12	NC_007611	5230	6	vertebrates	1		8	6	8	4	4		20	19	20	4	0.191205	0	1.52964	1.14723	1.52964	0.764818	0.764818	0	3.82409	3.63289	3.82409	0.764818	4	#DIV/0!	2.5	3.16667	2.5	1
Mycobacterium phage Adzzy	NC_022058	52519	96	bacteria	35		126	121	164	167	46	2	135	163	185	138	0.666425	0	2.39913	2.30393	3.12268	3.1798	0.875873	0.0380815	2.5705	3.10364	3.52253	2.62762	1.31429	#DIV/0!	1.07143	1.34711	1.12805	0.826347
Bettongia penicillata papillomavirus 1	NC_014143	7737	7	vertebrates	3		8	12	7	12	10	2	17	37	19	13	0.387747	0	1.03399	1.55099	0.904743	1.55099	1.29249	0.258498	2.19723	4.78222	2.45573	1.68024	3.33333	#DIV/0!	2.125	3.08333	2.71429	1.08333
Pteronotus polyomavirus	NC_020070	5136	5	vertebrates	4		10	5	9	4	5		11	14	19	16	0.778816	0	1.94704	0.97352	1.75234	0.778816	0.97352	0	2.14174	2.72586	3.69938	3.11526	1.25	#DIV/0!	1.1	2.8	2.11111	4
Merkel cell polyomavirus	NC_010277	5387	4	vertebrates, human	3		11	4	8	6	6	1	12	32	9	8	0.556896	0	2.04195	0.742528	1.48506	1.11379	1.11379	0.185632	2.22758	5.94023	1.67069	1.48506	2	#DIV/0!	1.09091	8	1.125	1.33333
Human polyomavirus 1	NC_001538	5153	6	vertebrates, human	2		7	5	3	8	5		13	17	22	8	0.388123	0	1.35843	0.970309	0.582185	1.55249	0.970309	0	2.5228	3.29905	4.26936	1.55249	2.5	#DIV/0!	1.85714	3.4	7.33333	1
Vervet monkey polyomavirus 2	NC_025896	5167	6	vertebrates	3		8	15	6	10	2	1	22	20	11	9	0.580608	0	1.54829	2.90304	1.16122	1.93536	0.387072	0.193536	4.25779	3.87072	2.12889	1.74182	0.666667	#DIV/0!	2.75	1.33333	1.83333	0.9
Gordonia phage JSwag	NC_031060	52726	101	bacteria	31		113	124	172	168	50	2	104	177	201	129	0.587945	0	2.14316	2.35178	3.26215	3.18628	0.948299	0.037932	1.97246	3.35698	3.81216	2.44661	1.6129	#DIV/0!	0.920354	1.42742	1.1686	0.767857
Xanthomonas phage CP1	NC_019933	43870	47	bacteria	20		60	93	100	96	59	3	110	106	150	120	0.455892	0	1.36768	2.1199	2.27946	2.18828	1.34488	0.0683839	2.50741	2.41623	3.41919	2.73535	2.95	#DIV/0!	1.83333	1.13978	1.5	1.25
Mesocricetus auratus polyomavirus 1	NC_001663	5372	6	vertebrates	1		6	5	6	4	5	1	14	29	8	10	0.18615	0	1.1169	0.930752	1.1169	0.744602	0.930752	0.18615	2.60611	5.39836	1.4892	1.8615	5	#DIV/0!	2.33333	5.8	1.33333	2.5
Equus ferus caballus papillomavirus type 7	NC_020501	7619	7	vertebrates	3		13	18	18	17	15		19	15	25	21	0.393752	0	1.70626	2.36251	2.36251	2.23126	1.96876	0	2.49377	1.96876	3.28127	2.75627	5	#DIV/0!	1.46154	0.833333	1.38889	1.23529
Tadarida brasiliensis polyomavirus 2	NC_026015	4893	5	vertebrates			11	10	3	5	6		23	15	9	8	0	0	2.24811	2.04374	0.613121	1.02187	1.22624	0	4.70059	3.0656	1.83936	1.63499	#DIV/0!	#DIV/0!	2.09091	1.5	3	1.6
Bos taurus papillomavirus 17	NC_030797	7402	6	vertebrates	4		8	15	6	7	6		20	27	18	21	0.540394	0	1.08079	2.02648	0.810592	0.94569	0.810592	0	2.70197	3.64766	2.43178	2.83707	1.5	#DIV/0!	2.5	1.8	3	3
Zalophus californianus papillomavirus 1	NC_015325	7584	7	vertebrates	8		15	18	31	31	8	1	20	30	22	13	1.05485	0	1.97785	2.37342	4.08755	4.08755	1.05485	0.131857	2.63713	3.9557	2.90084	1.71414	1	#DIV/0!	1.33333	1.66667	0.709677	0.419355
Pan troglodytes verus polyomavirus 3	NC_019855	5333	4	vertebrates	3		11	9	5	4	3		14	26	13	10	0.562535	0	2.06263	1.68761	0.937559	0.750047	0.562535	0	2.62516	4.8753	2.43765	1.87512	1	#DIV/0!	1.27273	2.88889	2.6	2.5
Otomops polyomavirus 1	NC_020071	5176	5	vertebrates	2		10	13	3	4	7		14	22	12	9	0.386399	0	1.93199	2.51159	0.579598	0.772798	1.3524	0	2.70479	4.25039	2.31839	1.73879	3.5	#DIV/0!	1.4	1.69231	4	2.25
Canary polyomavirus	NC_017085	5421	5	vertebrates			8	7	15	15	5			30	20	12	0	0	1.47574	1.29127	2.76702	2.76702	0.922339	0	0	5.53403	3.68936	2.21361	#DIV/0!	#DIV/0!	0	4.28571	1.33333	0.8
Eidolon helvum papillomavirus 3	NC_033745	7991	6	vertebrates	3		18	11	12	15	6	2	20	31	21	18	0.375422	0	2.25253	1.37655	1.50169	1.87711	0.750845	0.250282	2.50282	3.87936	2.62796	2.25253	2	#DIV/0!	1.11111	2.81818	1.75	1.2
Human mastadenovirus D	NC_010956	35083	38	vertebrates, human	17		69	72	117	100	51			141	139	99	0.484565	0	1.96676	2.05228	3.33495	2.85038	1.4537	0	0	4.01904	3.96203	2.82188	3	#DIV/0!	0	1.95833	1.18803	0.99
Deltapapillomavirus 2	NC_001523	8374	9	vertebrates	2		21	14	15	14	9	3	28	25	19	17	0.238834	0	2.50776	1.67184	1.79126	1.67184	1.07476	0.358252	3.34368	2.98543	2.26893	2.03009	4.5	#DIV/0!	1.33333	1.78571	1.26667	1.21429
Pan troglodytes verus polyomavirus 2a	NC_025370	5309	5	vertebrates	3		6	8	5	3	4		17	27	6	10	0.565078	0	1.13016	1.50688	0.941797	0.565078	0.753438	0	3.20211	5.0857	1.13016	1.88359	1.33333	#DIV/0!	2.83333	3.375	1.2	3.33333
Yellow baboon polyomavirus 1	NC_025894	5064	5	vertebrates	1		4	7	4	4	2		24	18	12	5	0.197472	0	0.789889	1.38231	0.789889	0.789889	0.394945	0	4.73934	3.5545	2.36967	0.987362	2	#DIV/0!	6	2.57143	3	1.25
Bovine polyomavirus 2	NC_025811	5085	6	vertebrates			6	7	6	4	5		18	15	15	8	0	0	1.17994	1.3766	1.17994	0.786627	0.983284	0	3.53982	2.94985	2.94985	1.57325	#DIV/0!	#DIV/0!	3	2.14286	2.5	2
Bos taurus papillomavirus 19	NC_030799	7253	7	vertebrates	2		24	21	11	10	8	2	29	24	14	10	0.275748	0	3.30898	2.89535	1.51661	1.37874	1.10299	0.275748	3.99835	3.30898	1.93024	1.37874	4	#DIV/0!	1.20833	1.14286	1.27273	1
Canis familiaris papillomavirus 8	NC_016014	7784	7	vertebrates	3		16	21	12	16	9	1	22	25	17	19	0.385406	0	2.0555	2.69784	1.54162	2.0555	1.15622	0.128469	2.82631	3.21172	2.18397	2.4409	3	#DIV/0!	1.375	1.19048	1.41667	1.1875
Bat polyomavirus 5b	NC_026767	5047	4	vertebrates			7	8	8	6	3		16	19	12	10	0	0	1.38696	1.5851	1.5851	1.18883	0.594413	0	3.1702	3.76461	2.37765	1.98138	#DIV/0!	#DIV/0!	2.28571	2.375	1.5	1.66667
Mus musculus papillomavirus type 1	NC_014326	7510	7	vertebrates	1		12	16	9	13	3	1	18	31	24	12	0.133156	0	1.59787	2.13049	1.1984	1.73103	0.399467	0.133156	2.3968	4.12783	3.19574	1.59787	3	#DIV/0!	1.5	1.9375	2.66667	0.923077
Phocoena phocoena papillomavirus 1	NC_018074	7596	6	vertebrates	3		11	15	12	8	10		24	21	15	20	0.394945	0	1.44813	1.97472	1.57978	1.05319	1.31648	0	3.15956	2.76461	1.97472	2.63296	3.33333	#DIV/0!	2.18182	1.4	1.25	2.5
Alphapapillomavirus 4	NC_001352	7860	7	vertebrates	2		16	13	23	17	9	1	23	17	31	12	0.254453	0	2.03562	1.65394	2.92621	2.16285	1.14504	0.127226	2.92621	2.16285	3.94402	1.52672	4.5	#DIV/0!	1.4375	1.30769	1.34783	0.705882
Rousettus aegyptiacus papillomavirus 1	NC_008298	7970	7	vertebrates	3		15	15	11	17	12	1		38	21	22	0.376412	0	1.88206	1.88206	1.38018	2.133	1.50565	0.125471	0	4.76788	2.63488	2.76035	4	#DIV/0!	0	2.53333	1.90909	1.29412
Sumatran orang-utan polyomavirus	NC_028127	5358	5	vertebrates	1		5	9	4		8		16	15	16	8	0.186637	0	0.933184	1.67973	0.746547	0	1.49309	0	2.98619	2.79955	2.98619	1.49309	8	#DIV/0!	3.2	1.66667	4	#DIV/0!
Mycobacterium phage Phlei	NC_028662	50418	81	bacteria	41		109	99	155	168	58		138	126	176	93	0.813202	0	2.16193	1.96358	3.0743	3.33214	1.15038	0	2.73712	2.49911	3.49082	1.84458	1.41463	#DIV/0!	1.26606	1.27273	1.13548	0.553571
Propionibacterium phage P105	NC_018849	29202	45	bacteria	33		69	46	86	72	71	1	63	56	71	80	1.13006	0	2.36285	1.57523	2.945	2.46558	2.43134	0.0342442	2.15739	1.91768	2.43134	2.73954	2.15152	#DIV/0!	0.913043	1.21739	0.825581	1.11111
Simian adenovirus 19	NC_028107	34064	36	vertebrates	20		60	79	72	60	34	5	102	110	81	65	0.58713	0	1.76139	2.31916	2.11367	1.76139	0.998121	0.146783	2.99436	3.22922	2.37788	1.90817	1.7	#DIV/0!	1.7	1.39241	1.125	1.08333
Mycobacterium phage Bactobuster	NC_031279	52129	87	bacteria	27		115	109	195	190	55	2	98	141	146	165	0.517946	0	2.20607	2.09097	3.74072	3.6448	1.05507	0.0383664	1.87995	2.70483	2.80074	3.16522	2.03704	#DIV/0!	0.852174	1.29358	0.748718	0.868421
Propionibacterium phage MrAK	NC_027620	29726	46	bacteria	43		60	48	76	103	66		63	59	76	82	1.44655	0	2.01844	1.61475	2.55668	3.46498	2.22028	0	2.11936	1.98479	2.55668	2.75853	1.53488	#DIV/0!	1.05	1.22917	1	0.796117
Kappapapillomavirus 1	NC_002232	7565	9	vertebrates	1		13	14	14	12	5		25	21	19	18	0.132188	0	1.71844	1.85063	1.85063	1.58625	0.660939	0	3.30469	2.77594	2.51157	2.37938	5	#DIV/0!	1.92308	1.5	1.35714	1.5
Propionibacterium phage Moyashi	NC_031003	29254	44	bacteria	40		69	69	57	73	72	1	60	53	71	81	1.36733	0	2.35865	2.35865	1.94845	2.49539	2.4612	0.0341834	2.051	1.81172	2.42702	2.76885	1.8	#DIV/0!	0.869565	0.768116	1.24561	1.10959
Erinaceus europaeus papillomavirus 1	NC_011765	8256	7	vertebrates	1		11	13	15	4	7	1	26	25	22	14	0.121124	0	1.33236	1.57461	1.81686	0.484496	0.847868	0.121124	3.14922	3.0281	2.66473	1.69574	7	#DIV/0!	2.36364	1.92308	1.46667	3.5
Canine papillomavirus 10	NC_016075	7774	7	vertebrates	6		16	19	19	16	4	3	32	18	16	16	0.771803	0	2.05814	2.44404	2.44404	2.05814	0.514536	0.385902	4.11629	2.31541	2.05814	2.05814	0.666667	#DIV/0!	2	0.947368	0.842105	1
Propionibacterium phage P104A	NC_018845	29371	45	bacteria	26		81	49	82	77	70	1	69	50	67	78	0.885227	0	2.75782	1.66831	2.79187	2.62163	2.3833	0.0340472	2.34926	1.70236	2.28116	2.65568	2.69231	#DIV/0!	0.851852	1.02041	0.817073	1.01299
Bos taurus papillomavirus 18	NC_030798	7282	6	vertebrates	1		12	13	6	8	4	1	21	22	17	18	0.137325	0	1.6479	1.78522	0.823949	1.0986	0.5493	0.137325	2.88382	3.02115	2.33452	2.47185	4	#DIV/0!	1.75	1.69231	2.83333	2.25
Propionibacterium phage PHL082M00	NC_027359	29491	47	bacteria	41		58	48	76	95	68	1	59	58	69	81	1.39025	0	1.9667	1.62762	2.57706	3.22132	2.30579	0.0339087	2.00061	1.9667	2.3397	2.7466	1.65854	#DIV/0!	1.01724	1.20833	0.907895	0.852632
Propionibacterium phage Kubed	NC_027625	29461	44	bacteria	43		58	60	91	71	67		60	60	74	74	1.45956	0	1.9687	2.03659	3.08883	2.40997	2.27419	0	2.03659	2.03659	2.5118	2.5118	1.55814	#DIV/0!	1.03448	1	0.813187	1.04225
Canine papillomavirus 4	NC_010226	7742	6	vertebrates	5		18	16	8	9	5	2		33	27	21	0.645828	0	2.32498	2.06665	1.03332	1.16249	0.645828	0.258331	0	4.26246	3.48747	2.71248	1	#DIV/0!	0	2.0625	3.375	2.33333
Human polyomavirus 9	NC_015150	5026	5	vertebrates	1		3	8	7	8	2		23	17	11	4	0.198965	0	0.596896	1.59172	1.39276	1.59172	0.397931	0	4.5762	3.38241	2.18862	0.795862	2	#DIV/0!	7.66667	2.125	1.57143	0.5
Xipapillomavirus 1	NC_004197	7276	8	vertebrates			15	11	6	8	9		14	30	17	12	0	0	2.06157	1.51182	0.824629	1.09951	1.23694	0	1.92413	4.12314	2.33645	1.64926	#DIV/0!	#DIV/0!	0.933333	2.72727	2.83333	1.5
Propionibacterium phage PA1-14	NC_028694	29407	45	bacteria	44		73	55	74	76	58	1	63	50	73	86	1.49624	0	2.4824	1.8703	2.51641	2.58442	1.97232	0.0340055	2.14235	1.70028	2.4824	2.92447	1.31818	#DIV/0!	0.863014	0.909091	0.986486	1.13158
Equus asinus papillomavirus 1	NC_023882	7467	5	vertebrates	5		10	15	15	14	4	2	12	18	30	18	0.669613	0	1.33923	2.00884	2.00884	1.87492	0.53569	0.267845	1.60707	2.41061	4.01768	2.41061	0.8	#DIV/0!	1.2	1.2	2	1.28571
Pan troglodytes troglodytes polyomavirus 1	NC_027532	5159	6	vertebrates	1		2	8	1	5	4		14	20	14	6	0.193836	0	0.387672	1.55069	0.193836	0.96918	0.775344	0	2.7137	3.87672	2.7137	1.16302	4	#DIV/0!	7	2.5	14	1.2
Human papillomavirus type 10	NC_001576	7919	7	vertebrates	2		12	15	13	8	9	2	21	18	25	14	0.252557	0	1.51534	1.89418	1.64162	1.01023	1.13651	0.252557	2.65185	2.27301	3.15696	1.7679	4.5	#DIV/0!	1.75	1.2	1.92308	1.75
Mastomys polyomavirus	NC_025895	4899	6	vertebrates			9	4	7	1	3		17	15	14	6	0	0	1.83711	0.816493	1.42886	0.204123	0.61237	0	3.4701	3.06185	2.85773	1.22474	#DIV/0!	#DIV/0!	1.88889	3.75	2	6
Felis domesticus papillomavirus type 1	NC_004765	8300	7	vertebrates	5		15	13	10	14	11		24	30	15	13	0.60241	0	1.80723	1.56627	1.20482	1.68675	1.3253	0	2.89157	3.61446	1.80723	1.56627	2.2	#DIV/0!	1.6	2.30769	1.5	0.928571
Miniopterus schreibersii polyomavirus 1	NC_034220	4752	6	vertebrates	1		11	3	3	5	1		15	18	11	8	0.210438	0	2.31481	0.631313	0.631313	1.05219	0.210438	0	3.15657	3.78788	2.31481	1.6835	1	#DIV/0!	1.36364	6	3.66667	1.6
Propionibacterium phage P100D	NC_018852	29506	47	bacteria	35		74	53	92	91	65		63	50	69	82	1.1862	0	2.50796	1.79624	3.11801	3.08412	2.20294	0	2.13516	1.69457	2.33851	2.7791	1.85714	#DIV/0!	0.851351	0.943396	0.75	0.901099
Rangifer tarandus papillomavirus 2	NC_021930	7267	7	vertebrates	2		12	14	9	10	5	3	20	27	18	8	0.275217	0	1.6513	1.92652	1.23848	1.37608	0.688042	0.412825	2.75217	3.71543	2.47695	1.10087	2.5	#DIV/0!	1.66667	1.92857	2	0.8
Pseudomonas phage vB_PaeS_PM105	NC_028667	39593	56	bacteria	18		86	79	144	164	43		100	88	128	82	0.454626	0	2.1721	1.9953	3.63701	4.14215	1.08605	0	2.5257	2.22262	3.23289	2.07107	2.38889	#DIV/0!	1.16279	1.11392	0.888889	0.5
Propionibacterium phage Attacne	NC_027629	28876	45	bacteria	38		71	50	102	97	63		63	42	67	86	1.31597	0	2.45879	1.73154	3.53235	3.35919	2.18174	0	2.18174	1.4545	2.32027	2.97825	1.65789	#DIV/0!	0.887324	0.84	0.656863	0.886598
Propionibacterium phage PHL060L00	NC_022338	29514	46	bacteria	40		68	60	73	82	64	2	58	48	75	81	1.35529	0	2.30399	2.03293	2.4734	2.77834	2.16846	0.0677645	1.96517	1.62635	2.54117	2.74446	1.6	#DIV/0!	0.852941	0.8	1.0274	0.987805
Sulfolobales Virus YNP2	NC_028992	34783	60	archaea	6		70	55	36	38	29	1	77	161	60	58	0.172498	0	2.01248	1.58123	1.03499	1.09249	0.833741	0.0287497	2.21373	4.6287	1.72498	1.66748	4.83333	#DIV/0!	1.1	2.92727	1.66667	1.52632
Propionibacterium phage Procrass1	NC_027626	29347	45	bacteria	36		57	52	80	88	63	1	66	54	60	81	1.2267	0	1.94228	1.7719	2.726	2.9986	2.14673	0.034075	2.24895	1.84005	2.0445	2.76008	1.75	#DIV/0!	1.15789	1.03846	0.75	0.920455
Mus musculus polyomavirus 2	NC_001505	4754	5	vertebrates	1		7	8	6	5	2		19	13	11	7	0.210349	0	1.47244	1.68279	1.2621	1.05175	0.420698	0	3.99663	2.73454	2.31384	1.47244	2	#DIV/0!	2.71429	1.625	1.83333	1.4
Propionibacterium phage PHL116M00	NC_027362	29394	46	bacteria	32		70	57	81	81	67	1	57	56	62	78	1.08866	0	2.38144	1.93917	2.75566	2.75566	2.27938	0.0340205	1.93917	1.90515	2.10927	2.6536	2.09375	#DIV/0!	0.814286	0.982456	0.765432	0.962963
Propionibacterium phage PHL141N00	NC_027389	29494	45	bacteria	35		63	41	90	67	65		60	54	68	75	1.18668	0	2.13603	1.39011	3.05147	2.27165	2.20384	0	2.03431	1.83088	2.30555	2.54289	1.85714	#DIV/0!	0.952381	1.31707	0.755556	1.1194
Macaca mulatta polyomavirus 1	NC_001669	5243	7	vertebrates, human	3		5	15	4	9	4		17	19	14	3	0.572191	0	0.953652	2.86096	0.762922	1.71657	0.762922	0	3.24242	3.62388	2.67023	0.572191	1.33333	#DIV/0!	3.4	1.26667	3.5	0.333333
Bovine gammaherpesvirus 4	NC_002665	108873	79	vertebrates	29		153	164	114	103	119	3	337	216	366	140	0.266365	0	1.40531	1.50634	1.04709	0.946056	1.09302	0.027555	3.09535	1.98396	3.36172	1.2859	4.10345	#DIV/0!	2.20261	1.31707	3.21053	1.35922
Pseudomonas phage phi2	NC_030931	41871	52	bacteria	35		85	82	150	140	43		103	81	129	98	0.835901	0	2.03004	1.9584	3.58243	3.3436	1.02696	0	2.45994	1.93451	3.08089	2.34052	1.22857	#DIV/0!	1.21176	0.987805	0.86	0.7
Colobus guereza papillomavirus type 2	NC_015692	7686	6	vertebrates, human	4		5	16	15	18	10	1	24	27	12	9	0.520427	0	0.650533	2.08171	1.9516	2.34192	1.30107	0.130107	3.12256	3.51288	1.56128	1.17096	2.5	#DIV/0!	4.8	1.6875	0.8	0.5
Murine adenovirus 3	NC_012584	30570	28	vertebrates	9		55	62	47	43	23	1	103	97	59	47	0.294406	0	1.79915	2.02813	1.53746	1.40661	0.752372	0.0327118	3.36932	3.17305	1.93	1.53746	2.55556	#DIV/0!	1.87273	1.56452	1.25532	1.09302
Propionibacterium phage Ouroboros	NC_027630	29506	45	bacteria	37		76	56	78	89	62	1	56	46	72	81	1.25398	0	2.57575	1.89792	2.64353	3.01634	2.10127	0.0338914	1.89792	1.559	2.44018	2.7452	1.67568	#DIV/0!	0.736842	0.821429	0.923077	0.910112
Propionibacterium phage PHL092M00	NC_027385	29261	45	bacteria	37		65	50	84	85	70		62	45	66	72	1.26448	0	2.22139	1.70876	2.87072	2.90489	2.39226	0	2.11886	1.53788	2.25556	2.46061	1.89189	#DIV/0!	0.953846	0.9	0.785714	0.847059
Propionibacterium phage PHL112N00	NC_022334	29266	46	bacteria	36		72	46	86	99	60	1	62	48	71	73	1.2301	0	2.46019	1.57179	2.93856	3.38276	2.05016	0.0341693	2.1185	1.64013	2.42602	2.49436	1.66667	#DIV/0!	0.861111	1.04348	0.825581	0.737374
Bos taurus papillomavirus 16	NC_030796	7527	7	vertebrates	2		14	12	9	9	5		21	20	19	16	0.26571	0	1.85997	1.59426	1.1957	1.1957	0.664275	0	2.78996	2.6571	2.52425	2.12568	2.5	#DIV/0!	1.5	1.66667	2.11111	1.77778
Mesocricetus auratus papillomavirus 1	NC_022647	7647	7	vertebrates	3		18	22	15	14	9		17	26	23	7	0.392311	0	2.35386	2.87695	1.96155	1.83078	1.17693	0	2.22309	3.40003	3.00772	0.915392	3	#DIV/0!	0.944444	1.18182	1.53333	0.5
Bat polyomavirus 6b	NC_026770	5039	4	vertebrates			3	7	2	3	7		12	11	16	8	0	0	0.595356	1.38916	0.396904	0.595356	1.38916	0	2.38142	2.18297	3.17523	1.58762	#DIV/0!	#DIV/0!	4	1.57143	8	2.66667
Propionibacterium phage PHL171M01	NC_027346	29327	45	bacteria	37		71	58	87	65	57		58	57	73	69	1.26164	0	2.42098	1.9777	2.96655	2.21639	1.9436	0	1.9777	1.9436	2.48917	2.35278	1.54054	#DIV/0!	0.816901	0.982759	0.83908	1.06154
Klebsiella phage NTUH-K2044-K1-1	NC_025418	43871	35	bacteria	28		88	83	97	103	50	1	83	89	166	80	0.638235	0	2.00588	1.89191	2.21103	2.34779	1.13971	0.0227941	1.89191	2.02867	3.78382	1.82353	1.78571	#DIV/0!	0.943182	1.07229	1.71134	0.776699
Propionibacterium phage PHL132N00	NC_027367	29003	42	bacteria	42		69	62	91	88	62	1	61	45	63	78	1.44813	0	2.37906	2.13771	3.13761	3.03417	2.13771	0.0344792	2.10323	1.55156	2.17219	2.68938	1.47619	#DIV/0!	0.884058	0.725806	0.692308	0.886364
Goose hemorrhagic polyomavirus	NC_004800	5256	6	vertebrates	3		7	9	6	10	3			21	14	18	0.570776	0	1.33181	1.71233	1.14155	1.90259	0.570776	0	0	3.99543	2.66362	3.42466	1	#DIV/0!	0	2.33333	2.33333	1.8
Pan troglodytes verus polyomavirus 8	NC_028635	5163	6	vertebrates	1		10	8	3	3	7		15	16	12	5	0.193686	0	1.93686	1.54949	0.581058	0.581058	1.3558	0	2.90529	3.09897	2.32423	0.968429	7	#DIV/0!	1.5	2	4	1.66667
Propionibacterium phage PAS50	NC_015453	29017	46	bacteria	25		52	55	82	74	67	1	57	52	60	72	0.861564	0	1.79205	1.89544	2.82593	2.55023	2.30899	0.0344626	1.96437	1.79205	2.06775	2.4813	2.68	#DIV/0!	1.09615	0.945455	0.731707	0.972973
Ferret papillomavirus	NC_022253	7985	8	vertebrates			12	15	9	7	3	2	25	31	17	7	0	0	1.50282	1.87852	1.12711	0.876644	0.375704	0.25047	3.13087	3.88228	2.12899	0.876644	#DIV/0!	#DIV/0!	2.08333	2.06667	1.88889	1
Sulfolobus monocaudavirus SMV2	NC_029020	50918	65	archaea	18		96	85	60	61	25	6	112	218	92	89	0.35351	0	1.88538	1.66935	1.17837	1.198	0.490986	0.117837	2.19962	4.28139	1.80683	1.74791	1.38889	#DIV/0!	1.16667	2.56471	1.53333	1.45902
Bornean orang-utan polyomavirus	NC_013439	5168	5	vertebrates			10	4	6	5	5		13	19	10	8	0	0	1.93498	0.773994	1.16099	0.967492	0.967492	0	2.51548	3.67647	1.93498	1.54799	#DIV/0!	#DIV/0!	1.3	4.75	1.66667	1.6
Cervus papillomavirus 2	NC_030151	8082	6	vertebrates	1		23	13	6	11	4	4	25	22	15	16	0.123732	0	2.84583	1.60851	0.74239	1.36105	0.494927	0.494927	3.09329	2.7221	1.85598	1.97971	4	#DIV/0!	1.08696	1.69231	2.5	1.45455
Propionibacterium phage PHL085N00	NC_027361	29454	44	bacteria	43		76	43	91	95	61	1	56	45	72	76	1.4599	0	2.58029	1.4599	3.08956	3.22537	2.07103	0.0339512	1.90127	1.52781	2.44449	2.58029	1.4186	#DIV/0!	0.736842	1.04651	0.791209	0.8
MW polyomavirus	NC_018102	4927	5	vertebrates	1		5	6	4	9	4		16	19	11	2	0.202963	0	1.01482	1.21778	0.811853	1.82667	0.811853	0	3.24741	3.8563	2.2326	0.405927	4	#DIV/0!	3.2	3.16667	2.75	0.222222
Bos taurus papillomavirus 13	NC_030795	7961	8	vertebrates	5		9	11	9	13	3	1	20	20	21	19	0.628062	0	1.13051	1.38174	1.13051	1.63296	0.376837	0.125612	2.51225	2.51225	2.63786	2.38663	0.6	#DIV/0!	2.22222	1.81818	2.33333	1.46154
Kappapapillomavirus 2	NC_001541	7868	10	vertebrates	1		22	20	15	13	2	1	26	20	20	14	0.127097	0	2.79614	2.54194	1.90646	1.65226	0.254194	0.127097	3.30452	2.54194	2.54194	1.77936	2	#DIV/0!	1.18182	1	1.33333	1.07692
Trichodysplasia spinulosa-associated polyomavirus	NC_014361	5232	5	vertebrates	3		13	4	5	6	4		19	17	12	3	0.573394	0	2.48471	0.764526	0.955657	1.14679	0.764526	0	3.6315	3.24924	2.29358	0.573394	1.33333	#DIV/0!	1.46154	4.25	2.4	0.5
Propionibacterium phage P1.1	NC_018842	29348	45	bacteria	39		64	59	83	96	71	2	54	43	60	77	1.32888	0	2.18073	2.01036	2.82813	3.27109	2.41924	0.0681477	1.83999	1.46518	2.04443	2.62369	1.82051	#DIV/0!	0.84375	0.728814	0.722892	0.802083
Bos taurus polyomavirus 1	NC_001442	4697	6	vertebrates			10	4	10	5	2		7	22	11	7	0	0	2.12902	0.851607	2.12902	1.06451	0.425804	0	1.49031	4.68384	2.34192	1.49031	#DIV/0!	#DIV/0!	0.7	5.5	1.1	1.4
Fowl aviadenovirus A	NC_001720	43804	39	vertebrates	26		82	83	110	94	53	6	93	127	95	82	0.593553	0	1.87198	1.8948	2.51119	2.14592	1.20994	0.136974	2.12309	2.89928	2.16875	1.87198	2.03846	#DIV/0!	1.13415	1.53012	0.863636	0.87234
Omikronpapillomavirus 1	NC_003348	7879	8	vertebrates	5		14	14	15	15	13		27	12	17	13	0.634598	0	1.77688	1.77688	1.90379	1.90379	1.64996	0	3.42683	1.52304	2.15763	1.64996	2.6	#DIV/0!	1.92857	0.857143	1.13333	0.866667
Canis familiaris papillomavirus 2	NC_006564	8101	8	vertebrates	3		14	22	16	14	9	2		35	23	15	0.370325	0	1.72818	2.71571	1.97506	1.72818	1.11097	0.246883	0	4.32045	2.83916	1.85162	3	#DIV/0!	0	1.59091	1.4375	1.07143
Bank vole polyomavirus	NC_028117	5032	5	vertebrates	2		14	6	3	6	9		11	11	14	7	0.397456	0	2.78219	1.19237	0.596184	1.19237	1.78855	0	2.18601	2.18601	2.78219	1.3911	4.5	#DIV/0!	0.785714	1.83333	4.66667	1.16667
Propionibacterium phage BruceLethal	NC_031084	29249	44	bacteria	38		72	59	75	80	60		61	45	61	75	1.29919	0	2.46162	2.01716	2.56419	2.73514	2.05135	0	2.08554	1.53851	2.08554	2.56419	1.57895	#DIV/0!	0.847222	0.762712	0.813333	0.9375
Eidolon helvum papillomavirus 2	NC_033740	7958	6	vertebrates	3		16	12	19	15	12	2	17	17	18	16	0.376979	0	2.01056	1.50792	2.38753	1.8849	1.50792	0.251319	2.13622	2.13622	2.26187	2.01056	4	#DIV/0!	1.0625	1.41667	0.947368	1.06667
Canine papillomavirus 14	NC_019852	7826	7	vertebrates	6		17	13	20	20	3	1	19	22	17	18	0.766675	0	2.17225	1.66113	2.55558	2.55558	0.383338	0.127779	2.4278	2.81114	2.17225	2.30003	0.5	#DIV/0!	1.11765	1.69231	0.85	0.9
Pseudomonas phage LUZ7	NC_013691	74901	115	bacteria	41		139	164	178	193	59	3	209	195	205	94	0.547389	0	1.85578	2.18956	2.37647	2.57673	0.787706	0.0400529	2.79035	2.60344	2.73695	1.25499	1.43902	#DIV/0!	1.5036	1.18902	1.15169	0.487047
Pan troglodytes verus polyomavirus 5	NC_019857	4994	4	vertebrates	1		9	6	3	4	2		18	19	10	2	0.20024	0	1.80216	1.20144	0.600721	0.800961	0.400481	0	3.60433	3.80457	2.0024	0.400481	2	#DIV/0!	2	3.16667	3.33333	0.5
Cebus albifrons polyomavirus 1	NC_019854	5013	4	vertebrates			5	3	5	4	5		13	19	8	6	0	0	0.997407	0.598444	0.997407	0.797925	0.997407	0	2.59326	3.79015	1.59585	1.19689	#DIV/0!	#DIV/0!	2.6	6.33333	1.6	1.5
Mycobacterium phage Bipolar	NC_028823	58985	106	bacteria	40		107	117	229	193	106	1	148	74	147	123	0.678139	0	1.81402	1.98356	3.88234	3.27202	1.79707	0.0169535	2.50911	1.25456	2.49216	2.08528	2.65	#DIV/0!	1.38318	0.632479	0.641921	0.637306
Iotapapillomavirus 1	NC_001605	7687	6	vertebrates			19	16	13	13	3			34	29	12	0	0	2.47171	2.08144	1.69117	1.69117	0.390269	0	0	4.42305	3.7726	1.56108	#DIV/0!	#DIV/0!	0	2.125	2.23077	0.923077
Bos taurus papillomavirus 21	NC_030801	7149	6	vertebrates			5	15	7	11	6		17	19	17	13	0	0	0.699399	2.0982	0.979158	1.53868	0.839278	0	2.37795	2.65771	2.37795	1.81844	#DIV/0!	#DIV/0!	3.4	1.26667	2.42857	1.18182
Phocoena phocoena papillomavirus 4	NC_018076	7348	6	vertebrates	5		9	14	9	6	10		21	18	13	12	0.680457	0	1.22482	1.90528	1.22482	0.816549	1.36091	0	2.85792	2.44965	1.76919	1.6331	2	#DIV/0!	2.33333	1.28571	1.44444	2
Pseudomonas phage PaoP5	NC_029083	93464	173	bacteria	51		189	178	210	185	52	3	249	297	144	196	0.545665	0	2.02217	1.90448	2.24685	1.97937	0.556364	0.0320979	2.66413	3.17769	1.5407	2.09706	1.01961	#DIV/0!	1.31746	1.66854	0.685714	1.05946
Pseudomonas phage PAK_P4	NC_022986	93147	172	bacteria	38		171	161	175	180	50	1	255	298	144	188	0.407957	0	1.83581	1.72845	1.87875	1.93243	0.536786	0.0107357	2.73761	3.19924	1.54594	2.01832	1.31579	#DIV/0!	1.49123	1.85093	0.822857	1.04444
Micromys minutus papillomavirus 1	NC_008582	7393	7	vertebrates	1		19	10	9	6	4	1	25	23	11	10	0.135263	0	2.57	1.35263	1.21737	0.811579	0.541052	0.135263	3.38158	3.11105	1.48789	1.35263	4	#DIV/0!	1.31579	2.3	1.22222	1.66667
Deltapapillomavirus 1	NC_001524	8095	15	vertebrates	5		12	10	18	18	5	2	17	21	20	16	0.617665	0	1.4824	1.23533	2.22359	2.22359	0.617665	0.247066	2.10006	2.59419	2.47066	1.97653	1	#DIV/0!	1.41667	2.1	1.11111	0.888889
Chaerephon polyomavirus 1	NC_020065	4899	5	vertebrates	1		8	6	4	6	3		13	20	5	8	0.204123	0	1.63299	1.22474	0.816493	1.22474	0.61237	0	2.6536	4.08247	1.02062	1.63299	3	#DIV/0!	1.625	3.33333	1.25	1.33333
Pseudomonas phage K5	NC_030910	93754	178	bacteria	51		175	174	186	179	46	3	258	308	134	187	0.543977	0	1.86659	1.85592	1.98392	1.90925	0.490646	0.0319986	2.75188	3.28519	1.42927	1.99458	0.901961	#DIV/0!	1.47429	1.77011	0.72043	1.04469
Human papillomavirus type 90	NC_004104	8033	7	vertebrates	3		20	20	10	8	10		18	25	18	9	0.373459	0	2.48973	2.48973	1.24486	0.995892	1.24486	0	2.24076	3.11216	2.24076	1.12038	3.33333	#DIV/0!	0.9	1.25	1.8	1.125
Trichechus manatus latirostris papillomavirus 2	NC_016898	7855	7	vertebrates	10		14	15	16	15	7	1	24	17	20	9	1.27307	0	1.7823	1.90961	2.03692	1.90961	0.891152	0.127307	3.05538	2.16423	2.54615	1.14577	0.7	#DIV/0!	1.71429	1.13333	1.25	0.6
Bat polyomavirus 6d	NC_026766	4956	4	vertebrates	1		7	7	3	3	3	1	12	15	13	5	0.201776	0	1.41243	1.41243	0.605327	0.605327	0.605327	0.201776	2.42131	3.02663	2.62308	1.00888	3	#DIV/0!	1.71429	2.14286	4.33333	1.66667
Rhodococcus phage REQ2	NC_016652	49330	82	bacteria	33		88	102	190	213	52		82	112	116	124	0.668964	0	1.7839	2.06771	3.85161	4.31786	1.05413	0	1.66227	2.27042	2.35151	2.51368	1.57576	#DIV/0!	0.931818	1.09804	0.610526	0.58216
Crow polyomavirus	NC_007922	5079	6	vertebrates	2		9	6	7	9	4			18	15	13	0.393778	0	1.772	1.18133	1.37822	1.772	0.787557	0	0	3.544	2.95334	2.55956	2	#DIV/0!	0	3	2.14286	1.44444
Epsilonpapillomavirus 1	NC_004195	7841	6	vertebrates			13	18	6	11	2		14	27	17	17	0	0	1.65795	2.29563	0.765209	1.40288	0.25507	0	1.78549	3.44344	2.16809	2.16809	#DIV/0!	#DIV/0!	1.07692	1.5	2.83333	1.54545
Castor canadensis papillomavirus 1	NC_023178	7435	5	vertebrates	4		16	10	11	5	5	1	21	26	15	5	0.537996	0	2.15198	1.34499	1.47949	0.672495	0.672495	0.134499	2.82448	3.49697	2.01748	0.672495	1.25	#DIV/0!	1.3125	2.6	1.36364	1
Pseudomonas phage JG004	NC_019450	93017	161	bacteria	41		169	185	178	187	51	2	244	293	143	180	0.44078	0	1.81687	1.98888	1.91363	2.01039	0.548287	0.0215014	2.62318	3.14996	1.53735	1.93513	1.2439	#DIV/0!	1.44379	1.58378	0.803371	0.962567
Enterobacteria phage K30	NC_015719	40940	49	bacteria	15		73	84	89	92	49	1	90	125	101	35	0.36639	0	1.7831	2.05178	2.17391	2.24719	1.19687	0.024426	2.19834	3.05325	2.46702	0.85491	3.26667	#DIV/0!	1.23288	1.4881	1.13483	0.380435
Japanese eel endothelial cells-infecting virus	NC_015123	15131	14	vertebrates	2		24	33	24	21	17	2	31	23	41	33	0.132179	0	1.58615	2.18095	1.58615	1.38788	1.12352	0.132179	2.04877	1.52006	2.70967	2.18095	8.5	#DIV/0!	1.29167	0.69697	1.70833	1.57143
Pseudomonas phage UFV-P2	NC_018850	45517	75	bacteria	19		89	86	105	95	55		109	92	96	89	0.417426	0	1.95531	1.8894	2.30683	2.08713	1.20834	0	2.39471	2.02122	2.1091	1.95531	2.89474	#DIV/0!	1.22472	1.06977	0.914286	0.936842
Trematomus polyomavirus 1	NC_026944	6219	4	vertebrates	5		16	9	10	9	3	1	18	19	11	8	0.803988	0	2.57276	1.44718	1.60798	1.44718	0.482393	0.160798	2.89436	3.05515	1.76877	1.28638	0.6	#DIV/0!	1.125	2.11111	1.1	0.888889
Alphapapillomavirus 3	NC_001694	7989	7	vertebrates	4		15	10	9	14	11	1	12	27	17	9	0.500688	0	1.87758	1.25172	1.12655	1.75241	1.37689	0.125172	1.50207	3.37965	2.12793	1.12655	2.75	#DIV/0!	0.8	2.7	1.88889	0.642857
Citrobacter phage CVT22	NC_027988	47636	83	bacteria	15		78	84	48	54	35		147	154	43	80	0.314888	0	1.63742	1.76337	1.00764	1.1336	0.734738	0	3.0859	3.23285	0.902679	1.6794	2.33333	#DIV/0!	1.88462	1.83333	0.895833	1.48148
Mycobacterium phage Brocalys	NC_031262	54751	96	bacteria	34		122	101	220	211	83	1	130	69	132	111	0.620993	0	2.22827	1.84472	4.01819	3.85381	1.51595	0.0182645	2.37439	1.26025	2.41091	2.02736	2.44118	#DIV/0!	1.06557	0.683168	0.6	0.526066
Canis familiaris papillomavirus 6	NC_013237	8242	7	vertebrates	5		16	11	13	15	8	1	19	30	10	11	0.606649	0	1.94128	1.33463	1.57729	1.81995	0.970638	0.12133	2.30527	3.63989	1.2133	1.33463	1.6	#DIV/0!	1.1875	2.72727	0.769231	0.733333
Xanthomonas phage Cf1c	NC_001396	7308	9	bacteria	6		14	15	12	12	15	2	10	5	22	16	0.821018	0	1.91571	2.05255	1.64204	1.64204	2.05255	0.273673	1.36836	0.684182	3.0104	2.18938	2.5	#DIV/0!	0.714286	0.333333	1.83333	1.33333
Sparus aurata papillomavirus 1	NC_030839	5748	9	vertebrates	3		9	10	3	7	1		24	16	11	3	0.521921	0	1.56576	1.73974	0.521921	1.21781	0.173974	0	4.17537	2.78358	1.91371	0.521921	0.333333	#DIV/0!	2.66667	1.6	3.66667	0.428571
Salmonella phage Vi06	NC_015271	38368	47	bacteria	9		78	80	69	70	29		101	113	60	62	0.23457	0	2.03294	2.08507	1.79837	1.82444	0.755838	0	2.6324	2.94516	1.5638	1.61593	3.22222	#DIV/0!	1.29487	1.4125	0.869565	0.885714
Sulfolobales Mexican fusellovirus 1	NC_020882	14847	24	archaea	6		31	28	19	15	11		27	49	23	31	0.404122	0	2.08796	1.8859	1.27972	1.01031	0.74089	0	1.81855	3.30033	1.54913	2.08796	1.83333	#DIV/0!	0.870968	1.75	1.21053	2.06667
Klebsiella phage K5	NC_028800	41698	46	bacteria	27		80	81	87	94	53		90	116	98	36	0.647513	0	1.91856	1.94254	2.08643	2.2543	1.27104	0	2.15838	2.78191	2.35023	0.863351	1.96296	#DIV/0!	1.125	1.4321	1.12644	0.382979
Lambdapapillomavirus 2	NC_001619	8607	7	vertebrates	2		5	13	9	11	10		25	22	17	7	0.232369	0	0.580923	1.5104	1.04566	1.27803	1.16185	0	2.90461	2.55606	1.97514	0.813292	5	#DIV/0!	5	1.69231	1.88889	0.636364
Mycobacterium phage Hades	NC_026595	54986	102	bacteria	38		103	129	168	175	104		124	59	128	101	0.691085	0	1.8732	2.34605	3.05532	3.18263	1.89139	0	2.25512	1.073	2.32787	1.83683	2.73684	#DIV/0!	1.20388	0.457364	0.761905	0.577143
Cronobacter phage Dev-CD-23823	NC_029070	41620	48	bacteria	22		82	90	90	79	29		89	97	100	75	0.528592	0	1.97021	2.16242	2.16242	1.89813	0.69678	0	2.1384	2.33061	2.40269	1.80202	1.31818	#DIV/0!	1.08537	1.07778	1.11111	0.949367
Citrobacter phage CR44b	NC_023576	39207	57	bacteria	19		58	83	85	72	33	1	105	105	91	32	0.484607	0	1.47933	2.11697	2.16798	1.83641	0.841686	0.0255056	2.67809	2.67809	2.32101	0.816181	1.73684	#DIV/0!	1.81034	1.26506	1.07059	0.444444
Pan troglodytes verus polyomavirus 4	NC_019856	5349	4	vertebrates	4		6	3	5	9	4		18	13	8	7	0.747803	0	1.1217	0.560852	0.934754	1.68256	0.747803	0	3.36511	2.43036	1.49561	1.30866	1	#DIV/0!	3	4.33333	1.6	0.777778
Mupapillomavirus 1	NC_001356	7815	7	vertebrates			13	15	6	5	5		23	20	17	8	0	0	1.66347	1.91939	0.767754	0.639795	0.639795	0	2.94306	2.55918	2.1753	1.02367	#DIV/0!	#DIV/0!	1.76923	1.33333	2.83333	1.6
Human papillomavirus type 5	NC_001531	7746	8	vertebrates, human	5		16	13	4	14	5	1	22	27	11	6	0.645494	0	2.06558	1.67829	0.516396	1.80738	0.645494	0.129099	2.84018	3.48567	1.42009	0.774593	1	#DIV/0!	1.375	2.07692	2.75	0.428571
Human papillomavirus type 129	NC_014953	7219	7	vertebrates	1		8	8	4	5	11		18	21	11	6	0.138523	0	1.10819	1.10819	0.554093	0.692617	1.52376	0	2.49342	2.90899	1.52376	0.83114	11	#DIV/0!	2.25	2.625	2.75	1.2
Streptomyces phage phiBT1	NC_004664	41831	55	bacteria	21		94	79	154	175	10			25	246	106	0.50202	0	2.24714	1.88855	3.68148	4.1835	0.239057	0	0	0.597643	5.88081	2.53401	0.47619	#DIV/0!	0	0.316456	1.5974	0.605714
Escherichia phage LM33_P1	NC_031937	38979	49	bacteria	20		90	87	79	82	44		91	107	84	31	0.513097	0	2.30894	2.23197	2.02673	2.1037	1.12881	0	2.33459	2.74507	2.15501	0.7953	2.2	#DIV/0!	1.01111	1.22989	1.06329	0.378049
Human papillomavirus type 121	NC_014185	7342	7	vertebrates	2		9	7	8	5	3		16	26	20	2	0.272405	0	1.22582	0.953419	1.08962	0.681013	0.408608	0	2.17924	3.54127	2.72405	0.272405	1.5	#DIV/0!	1.77778	3.71429	2.5	0.4
Human papillomavirus type 163	NC_028125	7233	6	vertebrates	2		8	11	9	7	3		22	27	10	4	0.27651	0	1.10604	1.52081	1.2443	0.967787	0.414766	0	3.04161	3.73289	1.38255	0.553021	1.5	#DIV/0!	2.75	2.45455	1.11111	0.571429
Corynebacterium phage P1201	NC_009816	70579	97	bacteria	36		128	110	146	149	41	2		367	146	87	0.510067	0	1.81357	1.55854	2.0686	2.11111	0.580909	0.028337	0	5.19985	2.0686	1.23266	1.13889	#DIV/0!	0	3.33636	1	0.583893
Camelus dromedarius papillomavirus type 2	NC_015268	7906	7	vertebrates	6		18	13	13	7	10		12	20	16	14	0.758917	0	2.27675	1.64432	1.64432	0.885403	1.26486	0	1.51783	2.52972	2.02378	1.77081	1.66667	#DIV/0!	0.666667	1.53846	1.23077	2
Human papillomavirus type 154	NC_021483	7286	7	vertebrates, human	5		9	9	5	7	7	1	23	22	8	5	0.686248	0	1.23525	1.23525	0.686248	0.960747	0.960747	0.13725	3.15674	3.01949	1.098	0.686248	1.4	#DIV/0!	2.55556	2.44444	1.6	0.714286
Tursiops truncatus papillomavirus 1	NC_011109	8089	7	vertebrates	2		10	16	10	10	15		21	17	14	6	0.247249	0	1.23625	1.97799	1.23625	1.23625	1.85437	0	2.59612	2.10162	1.73075	0.741748	7.5	#DIV/0!	2.1	1.0625	1.4	0.6
Erwinia phage phiEa100	NC_019926	45554	51	bacteria	15		86	97	95	88	41		78	81	130	81	0.32928	0	1.88787	2.12934	2.08544	1.93177	0.900031	0	1.71225	1.77811	2.85376	1.77811	2.73333	#DIV/0!	0.906977	0.835052	1.36842	0.920455
Human papillomavirus type 101	NC_008189	7259	6	vertebrates	3		10	9	5	7	1			26	21	17	0.41328	0	1.3776	1.23984	0.6888	0.96432	0.13776	0	0	3.58176	2.89296	2.34192	0.333333	#DIV/0!	0	2.88889	4.2	2.42857
Pteronotus parnellii polyomavirus 1	NC_028121	5041	5	vertebrates			7	6	3	5	4		8	13	8	12	0	0	1.38861	1.19024	0.59512	0.991867	0.793493	0	1.58699	2.57885	1.58699	2.38048	#DIV/0!	#DIV/0!	1.14286	2.16667	2.66667	2.4
Goose adenovirus 4	NC_017979	43376	34	vertebrates	19		84	74	59	61	42	2	107	128	51	54	0.43803	0	1.93655	1.70601	1.3602	1.40631	0.968277	0.0461084	2.4668	2.95094	1.17577	1.24493	2.21053	#DIV/0!	1.27381	1.72973	0.864407	0.885246
Hawaiian green turtle herpesvirus	NC_028891	22947	15	vertebrates	12		52	44	61	74	18	2	45	49	41	48	0.522944	0	2.26609	1.91746	2.6583	3.22482	0.784416	0.0871574	1.96104	2.13536	1.78673	2.09178	1.5	#DIV/0!	0.865385	1.11364	0.672131	0.648649
Equine polyomavirus	NC_017982	4987	5	vertebrates	2		8	8	7	3	2	2		16	16	8	0.401043	0	1.60417	1.60417	1.40365	0.601564	0.401043	0.401043	0	3.20834	3.20834	1.60417	1	#DIV/0!	0	2	2.28571	2.66667
Vibrio phage VP585	NC_027981	42612	58	bacteria	24		70	90	70	90	41		83	64	89	98	0.563222	0	1.64273	2.11208	1.64273	2.11208	0.96217	0	1.94781	1.50192	2.08861	2.29982	1.70833	#DIV/0!	1.18571	0.711111	1.27143	1.08889
STL polyomavirus	NC_020106	4776	6	vertebrates			4	8	4	4	6		11	13	7	5	0	0	0.837521	1.67504	0.837521	0.837521	1.25628	0	2.30318	2.72194	1.46566	1.0469	#DIV/0!	#DIV/0!	2.75	1.625	1.75	1.25
Gordonia phage GMA1	NC_030902	41207	68	bacteria	23		76	95	155	168	49	2	87	78	67	79	0.558158	0	1.84435	2.30543	3.7615	4.07698	1.18912	0.0485354	2.11129	1.89288	1.62594	1.91715	2.13043	#DIV/0!	1.14474	0.821053	0.432258	0.470238
Human papillomavirus type 127	NC_014469	7181	7	vertebrates	1		9	14	6	5	8		18	22	10	5	0.139256	0	1.25331	1.94959	0.835538	0.696282	1.11405	0	2.50661	3.06364	1.39256	0.696282	8	#DIV/0!	2	1.57143	1.66667	1
Crocuta crocuta papillomavirus 1	NC_018575	8344	7	vertebrates	2		11	9	8	9	4		29	25	8	7	0.239693	0	1.31831	1.07862	0.958773	1.07862	0.479386	0	3.47555	2.99616	0.958773	0.838926	2	#DIV/0!	2.63636	2.77778	1	0.777778
Cellulophaga phage phi17:1	NC_021795	38776	65	bacteria	6		51	64	27	23	5		108	154	29	42	0.154735	0	1.31525	1.65051	0.696307	0.59315	0.128946	0	2.78523	3.97153	0.747885	1.08314	0.833333	#DIV/0!	2.11765	2.40625	1.07407	1.82609
Deltapapillomavirus 4	NC_001522	7945	8	vertebrates			18	13	8	13	4	1		28	21	15	0	0	2.26558	1.63625	1.00692	1.63625	0.503461	0.125865	0	3.52423	2.64317	1.88798	#DIV/0!	#DIV/0!	0	2.15385	2.625	1.15385
Ralstonia phage RSK1	NC_022915	40471	54	bacteria	22		99	93	129	140	33		79	63	103	73	0.543599	0	2.4462	2.29794	3.18747	3.45927	0.815399	0	1.95202	1.55667	2.54503	1.80376	1.5	#DIV/0!	0.79798	0.677419	0.79845	0.521429
Pan troglodytes schweinfurthii polyomavirus 2	NC_019858	4970	4	vertebrates	2		5	5	2	7	3		11	15	10	4	0.402414	0	1.00604	1.00604	0.402414	1.40845	0.603622	0	2.21328	3.01811	2.01207	0.804829	1.5	#DIV/0!	2.2	3	5	0.571429
Canine mastadenovirus A	NC_001734	30536	30	vertebrates			42	51	41	53	23	2		81	82	76	0	0	1.37543	1.67016	1.34268	1.73566	0.753209	0.0654965	0	2.65261	2.68535	2.48887	#DIV/0!	#DIV/0!	0	1.58824	2	1.43396
Capra hircus papillomavirus 1	NC_008032	7542	7	vertebrates	5		17	18	9	8	4			22	23	16	0.662954	0	2.25404	2.38663	1.19332	1.06073	0.530363	0	0	2.917	3.04959	2.12145	0.8	#DIV/0!	0	1.22222	2.55556	2
Bos taurus papillomavirus 12	NC_028126	7197	8	vertebrates	3		10	12	6	13	3		19	16	15	9	0.41684	0	1.38947	1.66736	0.833681	1.80631	0.41684	0	2.63999	2.22315	2.0842	1.25052	1	#DIV/0!	1.9	1.33333	2.5	0.692308
Giant guitarfish polyomavirus 1	NC_026244	3962	4	vertebrates	2		7	8	2	4	2		8	11	7	6	0.504796	0	1.76678	2.01918	0.504796	1.00959	0.504796	0	2.01918	2.77638	1.76678	1.51439	1	#DIV/0!	1.14286	1.375	3.5	1.5
African elephant polyomavirus 1	NC_022519	5722	5	vertebrates	1		13	8	6	10	2	1	9	16	12	9	0.174764	0	2.27193	1.39811	1.04858	1.74764	0.349528	0.174764	1.57288	2.79623	2.09717	1.57288	2	#DIV/0!	0.692308	2	2	0.9
Human polyomavirus 12	NC_020890	5033	5	vertebrates			8	7	4	2	2	1	14	9	10	7	0	0	1.58951	1.39082	0.794755	0.397377	0.397377	0.198689	2.78164	1.7882	1.98689	1.39082	#DIV/0!	#DIV/0!	1.75	1.28571	2.5	3.5
Deltapapillomavirus 3	NC_001789	7761	5	vertebrates			11	12	13	14	3		18	23	13	9	0	0	1.41734	1.54619	1.67504	1.80389	0.386548	0	2.31929	2.96354	1.67504	1.15964	#DIV/0!	#DIV/0!	1.63636	1.91667	1	0.642857
Equine adenovirus 2	NC_027705	33090	34	vertebrates	19		63	69	48	47	25	1	77	60	71	47	0.574192	0	1.9039	2.08522	1.45059	1.42037	0.755515	0.0302206	2.32699	1.81324	2.14566	1.42037	1.31579	#DIV/0!	1.22222	0.869565	1.47917	1
Human papillomavirus type 126	NC_016157	7326	7	vertebrates			9	10	6	11	5		24	21	7	5	0	0	1.2285	1.365	0.819001	1.5015	0.682501	0	3.276	2.8665	0.955501	0.682501	#DIV/0!	#DIV/0!	2.66667	2.1	1.16667	0.454545
Caretta caretta papillomavirus 1	NC_011530	7020	7	vertebrates	6		17	15	4	9	7	2	21	8	10	11	0.854701	0	2.42165	2.13675	0.569801	1.28205	0.997151	0.2849	2.99145	1.1396	1.4245	1.56695	1.16667	#DIV/0!	1.23529	0.533333	2.5	1.22222
Bovine gammaherpesvirus 6	NC_024303	144898	79	vertebrates	52		214	218	177	166	69	14	269	272	286	307	0.358873	0	1.4769	1.50451	1.22155	1.14563	0.476197	0.0966197	1.85648	1.87718	1.9738	2.11873	1.32692	#DIV/0!	1.25701	1.24771	1.61582	1.8494
Enterobacteria phage HK225	NC_019717	45366	69	bacteria	34		76	93	114	108	41		83	65	108	81	0.74946	0	1.67526	2.04999	2.5129	2.38064	0.903761	0	1.82956	1.43279	2.38064	1.78548	1.20588	#DIV/0!	1.09211	0.698925	0.947368	0.75
Frog adenovirus 1	NC_002501	26163	23	vertebrates	7		29	35	21	16	17		82	69	32	16	0.267553	0	1.10844	1.33777	0.80266	0.611551	0.649773	0	3.1342	2.63731	1.2231	0.611551	2.42857	#DIV/0!	2.82759	1.97143	1.52381	1
Escherichia phage slur16	NC_028248	136896	206	bacteria	57		235	224	188	188	156	6	335	272	227	131	0.416374	0	1.71663	1.63628	1.37331	1.37331	1.13955	0.0438289	2.44711	1.98691	1.65819	0.956931	2.73684	#DIV/0!	1.42553	1.21429	1.20745	0.696809
Bacillus virus Blastoid	NC_022773	50354	79	bacteria	16		63	92	66	57	36	1	161	147	25	44	0.31775	0	1.25114	1.82706	1.31072	1.13199	0.714938	0.0198594	3.19736	2.91933	0.496485	0.873813	2.25	#DIV/0!	2.55556	1.59783	0.378788	0.77193
Enterobacter phage phiEap-1	NC_028772	39133	42	bacteria	27		85	77	88	86	40		77	115	47	42	0.689955	0	2.17208	1.96765	2.24874	2.19763	1.02216	0	1.96765	2.9387	1.20103	1.07326	1.48148	#DIV/0!	0.905882	1.49351	0.534091	0.488372
Lactobacillus phage Ld25A	NC_025415	32799	51	bacteria	7		61	77	26	40	10		107	86	33	33	0.213421	0	1.85981	2.34763	0.792707	1.21955	0.304887	0	3.26229	2.62203	1.00613	1.00613	1.42857	#DIV/0!	1.7541	1.11688	1.26923	0.825
Bdellovibrio phage phi1402	NC_015721	23931	42	bacteria	14		44	41	53	51	6	3	35	13	77	62	0.585015	0	1.83862	1.71326	2.2147	2.13113	0.250721	0.12536	1.46254	0.543228	3.21758	2.59078	0.428571	#DIV/0!	0.795455	0.317073	1.45283	1.21569
Human papillomavirus type 166	NC_019023	7212	6	vertebrates	3		9	7	3	11	7		17	25	7	3	0.415973	0	1.24792	0.970605	0.415973	1.52524	0.970605	0	2.35718	3.46644	0.970605	0.415973	2.33333	#DIV/0!	1.88889	3.57143	2.33333	0.272727
Etapapillomavirus 1	NC_004068	7729	6	vertebrates	4		16	23	11	16	6			32	17	8	0.517531	0	2.07013	2.97581	1.42321	2.07013	0.776297	0	0	4.14025	2.19951	1.03506	1.5	#DIV/0!	0	1.3913	1.54545	0.5
Escherichia phage ECBP5	NC_027330	45403	62	bacteria	22		79	91	70	80	46	1	89	108	37	88	0.484549	0	1.73997	2.00427	1.54175	1.762	1.01315	0.022025	1.96022	2.3787	0.814924	1.9382	2.09091	#DIV/0!	1.12658	1.18681	0.528571	1.1
Raptor adenovirus 1	NC_015455	26284	23	vertebrates	5		42	37	17	28	20	2	72	74	29	15	0.19023	0	1.59793	1.4077	0.646781	1.06529	0.760919	0.0760919	2.73931	2.8154	1.10333	0.570689	4	#DIV/0!	1.71429	2	1.70588	0.535714
Escherichia virus N15	NC_001901	46375	60	bacteria	21		91	95	103	93	34		98	62	99	81	0.45283	0	1.96226	2.04852	2.22102	2.00539	0.733154	0	2.11321	1.33693	2.13477	1.74663	1.61905	#DIV/0!	1.07692	0.652632	0.961165	0.870968
Sulfitobacter phage EE36phi1	NC_012696	73325	79	bacteria	35		121	130	131	116	91		176	133	114	77	0.477327	0	1.65019	1.77293	1.78657	1.582	1.24105	0	2.40027	1.81384	1.55472	1.05012	2.6	#DIV/0!	1.45455	1.02308	0.870229	0.663793
Simian adenovirus DM-2014	NC_025678	32661	34	vertebrates	17		61	55	51	45	28	1	69	71	50	44	0.520498	0	1.86767	1.68397	1.5615	1.37779	0.857292	0.0306176	2.11261	2.17385	1.53088	1.34717	1.64706	#DIV/0!	1.13115	1.29091	0.980392	0.977778
Turkey aviadenovirus 5	NC_022613	43686	37	vertebrates	25		68	105	99	88	31	3	82	109	66	60	0.572266	0	1.55656	2.40352	2.26617	2.01438	0.709609	0.0686719	1.87703	2.49508	1.51078	1.37344	1.24	#DIV/0!	1.20588	1.0381	0.666667	0.681818
WU Polyomavirus	NC_009539	5229	5	vertebrates, human			8	6	4	5	6			11	14	11	0	0	1.52993	1.14745	0.764965	0.956206	1.14745	0	0	2.10365	2.67738	2.10365	#DIV/0!	#DIV/0!	0	1.83333	3.5	2.2
Human papillomavirus type 132	NC_014955	7125	7	vertebrates	1		5	11	4	8	4		21	18	8	6	0.140351	0	0.701754	1.54386	0.561404	1.12281	0.561404	0	2.94737	2.52632	1.12281	0.842105	4	#DIV/0!	4.2	1.63636	2	0.75
Escherichia phage 64795_ec1	NC_031114	39235	45	bacteria	11		68	81	80	67	46		91	94	51	30	0.280362	0	1.73315	2.06448	2.039	1.70766	1.17242	0	2.31936	2.39582	1.29986	0.764623	4.18182	#DIV/0!	1.33824	1.16049	0.6375	0.447761
Erethizon dorsatum papillomavirus 1	NC_006951	7428	7	vertebrates	3		13	17	13	8	10			29	11	9	0.403877	0	1.75013	2.28864	1.75013	1.07701	1.34626	0	0	3.90415	1.48088	1.21163	3.33333	#DIV/0!	0	1.70588	0.846154	1.125
Streptococcus phage SPQS1	NC_021868	58305	104	bacteria	23		76	86	62	69	19		163	175	46	60	0.394477	0	1.30349	1.475	1.06337	1.18343	0.325873	0	2.79564	3.00146	0.788955	1.02907	0.826087	#DIV/0!	2.14474	2.03488	0.741935	0.869565
Human papillomavirus 178	NC_023891	7314	7	vertebrates, human	4		9	9	13	7	3		20	20	10	5	0.546896	0	1.23052	1.23052	1.77741	0.957069	0.410172	0	2.73448	2.73448	1.36724	0.68362	0.75	#DIV/0!	2.22222	2.22222	0.769231	0.714286
Enterococcus phage VD13	NC_024212	55726	88	bacteria	9		90	89	48	44	23		144	171	43	59	0.161505	0	1.61505	1.5971	0.861357	0.789578	0.412734	0	2.58407	3.06859	0.771633	1.05875	2.55556	#DIV/0!	1.6	1.92135	0.895833	1.34091
Human papillomavirus 167	NC_022892	7228	6	vertebrates	2		10	6	8	8	2		21	20	12	2	0.276702	0	1.38351	0.830105	1.10681	1.10681	0.276702	0	2.90537	2.76702	1.66021	0.276702	1	#DIV/0!	2.1	3.33333	1.5	0.25
Hydrogenobaculum phage 1	NC_028651	19351	26	bacteria	4		31	21	24	15	9		34	80	9	20	0.206708	0	1.60198	1.08522	1.24025	0.775154	0.465092	0	1.75702	4.13415	0.465092	1.03354	2.25	#DIV/0!	1.09677	3.80952	0.375	1.33333
Human papillomavirus type 131	NC_014954	7182	7	vertebrates	4		10	9	1	7	6		17	18	10	5	0.556948	0	1.39237	1.25313	0.139237	0.974659	0.835422	0	2.36703	2.50627	1.39237	0.696185	1.5	#DIV/0!	1.7	2	10	0.714286
Pseudomonas phage VCM	NC_029065	98765	172	bacteria	46		185	194	185	179	108		205	140	165	152	0.465752	0	1.87313	1.96426	1.87313	1.81238	1.0935	0	2.07563	1.41751	1.67063	1.53901	2.34783	#DIV/0!	1.10811	0.721649	0.891892	0.849162
Enterococcus phage vB_EfaS_IME198	NC_029016	58000	95	bacteria	18		91	80	53	61	23	1	151	178	43	55	0.310345	0	1.56897	1.37931	0.913793	1.05172	0.396552	0.0172414	2.60345	3.06897	0.741379	0.948276	1.27778	#DIV/0!	1.65934	2.225	0.811321	0.901639
Mycobacterium phage Che9d	NC_004686	56276	111	bacteria	41		107	120	192	164	110	3		79	142	102	0.728552	0	1.90134	2.13235	3.41176	2.91421	1.95465	0.0533087	0	1.4038	2.52328	1.8125	2.68293	#DIV/0!	0	0.658333	0.739583	0.621951
Fulmarus glacialis papillomavirus 1	NC_024300	8132	12	vertebrates	7		20	9	14	16	5	1	16	20	14	7	0.860797	0	2.45942	1.10674	1.72159	1.96754	0.614855	0.122971	1.96754	2.45942	1.72159	0.860797	0.714286	#DIV/0!	0.8	2.22222	1	0.4375
Sulfolobus monocaudavirus SMV1	NC_023585	48775	51	archaea	13		56	55	54	42	27	1	96	147	50	55	0.26653	0	1.14813	1.12763	1.10712	0.861097	0.553562	0.0205023	1.96822	3.01384	1.02512	1.12763	2.07692	#DIV/0!	1.71429	2.67273	0.925926	1.30952
Human papillomavirus type 201	NC_027528	7291	7	vertebrates, human	2		8	7	9	3	7		19	19	6	5	0.274311	0	1.09724	0.960088	1.2344	0.411466	0.960088	0	2.60595	2.60595	0.822932	0.685777	3.5	#DIV/0!	2.375	2.71429	0.666667	1.66667
Human papillomavirus type 49	NC_001591	7560	6	vertebrates, human			8	7	4	6	13	1		14	15	15	0	0	1.0582	0.925926	0.529101	0.793651	1.71958	0.132275	0	1.85185	1.98413	1.98413	#DIV/0!	#DIV/0!	0	2	3.75	2.5
Yersinia phage Yepe2	NC_011038	38677	46	bacteria	13		72	73	57	60	45		83	101	38	29	0.336117	0	1.86157	1.88743	1.47374	1.55131	1.16348	0	2.14598	2.61137	0.982496	0.7498	3.46154	#DIV/0!	1.15278	1.38356	0.666667	0.483333
Pseudomonas phage PaP2	NC_005884	43783	58	bacteria	18		93	84	51	56	18			160	89	68	0.411118	0	2.12411	1.91855	1.16484	1.27904	0.411118	0	0	3.65439	2.03275	1.55311	1	#DIV/0!	0	1.90476	1.7451	1.21429
Erwinia phage Ea9-2	NC_023579	75568	94	bacteria	40		130	134	129	123	71	1	133	90	184	98	0.529325	0	1.7203	1.77324	1.70707	1.62767	0.939551	0.0132331	1.76	1.19098	2.43489	1.29685	1.775	#DIV/0!	1.02308	0.671642	1.42636	0.796748
Yersinia phage vB_YenP_AP5	NC_025451	38646	45	bacteria	18		84	82	72	67	31		97	97	25	45	0.465766	0	2.17358	2.12182	1.86306	1.73369	0.802153	0	2.50996	2.50996	0.646897	1.16442	1.72222	#DIV/0!	1.15476	1.18293	0.347222	0.671642
Brucella phage Tb	NC_019446	41148	58	bacteria	23		51	89	76	83	25		85	83	59	62	0.558958	0	1.23943	2.16292	1.84699	2.01711	0.607563	0	2.06571	2.01711	1.43385	1.50676	1.08696	#DIV/0!	1.66667	0.932584	0.776316	0.746988
Tursiops truncatus papillomavirus 2	NC_008184	7866	7	vertebrates	4		24	8	15	14	6			25	16	13	0.508518	0	3.05111	1.01704	1.90694	1.77981	0.762777	0	0	3.17824	2.03407	1.65268	1.5	#DIV/0!	0	3.125	1.06667	0.928571
Human papillomavirus type 128	NC_014952	7259	7	vertebrates	5		12	8	6	3	9		18	17	4	7	0.6888	0	1.65312	1.10208	0.82656	0.41328	1.23984	0	2.47968	2.34192	0.55104	0.96432	1.8	#DIV/0!	1.5	2.125	0.666667	2.33333
Bos taurus papillomavirus 7	NC_007612	7412	7	vertebrates	1		11	7	9	15	6			20	21	9	0.134916	0	1.48408	0.944414	1.21425	2.02375	0.809498	0	0	2.69833	2.83324	1.21425	6	#DIV/0!	0	2.85714	2.33333	0.6
Shewanella phage Spp001	NC_023594	54791	67	bacteria	27		110	96	106	108	38		134	86	83	72	0.492782	0	2.00763	1.75211	1.93462	1.97113	0.693545	0	2.44566	1.5696	1.51485	1.31408	1.40741	#DIV/0!	1.21818	0.895833	0.783019	0.666667
Thetapapillomavirus 1	NC_003973	7304	6	vertebrates	6		17	25	17	18	6			18	20	11	0.821468	0	2.32749	3.42278	2.32749	2.4644	0.821468	0	0	2.4644	2.73823	1.50602	1	#DIV/0!	0	0.72	1.17647	0.611111
Lactobacillus phage Ld3	NC_025421	29616	49	bacteria	5		38	62	30	19	5		94	64	29	31	0.168828	0	1.28309	2.09346	1.01297	0.641545	0.168828	0	3.17396	2.16099	0.9792	1.04673	1	#DIV/0!	2.47368	1.03226	0.966667	1.63158
Sulfolobales virus YNP1	NC_029027	40860	71	archaea	12		63	57	41	37	17		77	152	28	32	0.293686	0	1.54185	1.39501	1.00343	0.905531	0.416055	0	1.88448	3.72002	0.685267	0.783162	1.41667	#DIV/0!	1.22222	2.66667	0.682927	0.864865
Francolinus leucoscepus papillomavirus 1	NC_013117	7498	8	vertebrates			14	16	16	18	4	1		21	15	15	0	0	1.86716	2.1339	2.1339	2.40064	0.533476	0.133369	0	2.80075	2.00053	2.00053	#DIV/0!	#DIV/0!	0	1.3125	0.9375	0.833333
Vibrio phage CHOED	NC_023863	66316	91	bacteria	19		114	115	108	74	59	2	93	129	77	135	0.286507	0	1.71904	1.73412	1.62857	1.11587	0.88968	0.0301586	1.40238	1.94523	1.16111	2.03571	3.10526	#DIV/0!	0.815789	1.12174	0.712963	1.82432
Xanthomonas phage Xp10	NC_004902	44373	60	bacteria	28		93	96	97	105	40			93	127	71	0.631014	0	2.09587	2.16348	2.18601	2.3663	0.901449	0	0	2.09587	2.8621	1.60007	1.42857	#DIV/0!	0	0.96875	1.30928	0.67619
Shigella phage SfIV	NC_022749	39758	54	bacteria	23		63	77	84	81	45	1	68	49	76	57	0.5785	0	1.58459	1.93672	2.11278	2.03733	1.13185	0.0251522	1.71035	1.23246	1.91156	1.43367	1.95652	#DIV/0!	1.07937	0.636364	0.904762	0.703704
Enterobacteria phage HK633	NC_019719	41528	67	bacteria	14		76	89	84	79	42		71	59	65	72	0.337122	0	1.83009	2.14313	2.02273	1.90233	1.01137	0	1.70969	1.42073	1.56521	1.73377	3	#DIV/0!	0.934211	0.662921	0.77381	0.911392
Human papillomavirus type 108	NC_012213	7149	5	vertebrates			15	9	7	7	10			21	13	9	0	0	2.0982	1.25892	0.979158	0.979158	1.3988	0	0	2.93747	1.81844	1.25892	#DIV/0!	#DIV/0!	0	2.33333	1.85714	1.28571
Sulfitobacter phage pCB2047-C	NC_020856	40931	73	bacteria	33		91	96	131	118	38	1	41	34	78	111	0.806235	0	2.22325	2.34541	3.20051	2.8829	0.928392	0.0244314	1.00169	0.830666	1.90565	2.71188	1.15152	#DIV/0!	0.450549	0.354167	0.59542	0.940678
Citrobacter phage SH2	NC_031092	39158	53	bacteria	23		83	68	79	84	39	1	92	88	27	42	0.587364	0	2.11962	1.73655	2.01747	2.14516	0.995965	0.0255376	2.34946	2.24731	0.689514	1.07258	1.69565	#DIV/0!	1.10843	1.29412	0.341772	0.5
Lactobacillus phage c5	NC_019449	31841	50	bacteria	15		58	65	31	32	9		99	61	30	35	0.471091	0	1.82155	2.04139	0.973588	1.00499	0.282654	0	3.1092	1.91577	0.942181	1.09921	0.6	#DIV/0!	1.7069	0.938462	0.967742	1.09375
Paenibacillus phage phiIBB_Pl23	NC_021865	41294	68	bacteria	15		71	69	42	47	20	1	89	91	53	49	0.363249	0	1.71938	1.67094	1.0171	1.13818	0.484332	0.0242166	2.15528	2.20371	1.28348	1.18661	1.33333	#DIV/0!	1.25352	1.31884	1.2619	1.04255
Bacillus phage SP-10	NC_019487	143986	236	bacteria	46		217	259	143	136	33	3	333	441	117	128	0.319476	0	1.50709	1.79879	0.993152	0.944536	0.229189	0.0208354	2.31272	3.0628	0.812579	0.888975	0.717391	#DIV/0!	1.53456	1.7027	0.818182	0.941176
Cyanophage S-RIM50	NC_031242	174307	227	bacteria	40		282	275	175	161	232	1	404	388	227	22	0.22948	0	1.61784	1.57768	1.00398	0.923658	1.33098	0.005737	2.31775	2.22596	1.3023	0.126214	5.8	#DIV/0!	1.43262	1.41091	1.29714	0.136646
Escherichia virus JL1	NC_019419	43457	60	bacteria	33		90	85	108	109	51		41	58	98	69	0.759371	0	2.07101	1.95596	2.48522	2.50823	1.17357	0	0.943461	1.33465	2.2551	1.58778	1.54545	#DIV/0!	0.455556	0.682353	0.907407	0.633028
Salmonella phage phiSG-JL2	NC_010807	38815	55	bacteria	16		96	77	81	83	31		90	87	24	51	0.412212	0	2.47327	1.98377	2.08682	2.13835	0.79866	0	2.31869	2.2414	0.618318	1.31393	1.9375	#DIV/0!	0.9375	1.12987	0.296296	0.614458
Vibrio phage ICP2	NC_015158	49675	72	bacteria	15		90	89	60	58	55		165	94	14	34	0.301963	0	1.81178	1.79165	1.20785	1.16759	1.1072	0	3.32159	1.8923	0.281832	0.684449	3.66667	#DIV/0!	1.83333	1.05618	0.233333	0.586207
Human papillomavirus type 53	NC_001593	7856	7	vertebrates	3		7	13	8	7	8		20	11	9	9	0.381874	0	0.891039	1.65479	1.01833	0.891039	1.01833	0	2.54582	1.4002	1.14562	1.14562	2.66667	#DIV/0!	2.85714	0.846154	1.125	1.28571
Phormidium phage Pf-WMP4	NC_008367	40938	45	bacteria	19		85	99	82	82	51	4		69	93	80	0.464116	0	2.07631	2.41829	2.00303	2.00303	1.24579	0.0977087	0	1.68548	2.27173	1.95417	2.68421	#DIV/0!	0	0.69697	1.13415	0.97561
Pectobacterium phage PP16	NC_031068	43902	56	bacteria	13		107	89	101	101	54	1	80	70	63	50	0.296114	0	2.43725	2.02724	2.30058	2.30058	1.23001	0.022778	1.82224	1.59446	1.43501	1.1389	4.15385	#DIV/0!	0.747664	0.786517	0.623762	0.49505
Escherichia phage vB_EcoP_PhAPEC5	NC_024786	71248	83	bacteria	21		117	129	77	86	55	2	120	104	157	78	0.294745	0	1.64215	1.81058	1.08073	1.20705	0.771951	0.028071	1.68426	1.45969	2.20357	1.09477	2.61905	#DIV/0!	1.02564	0.806202	2.03896	0.906977
Enterobacteria phage mEpX1	NC_019709	41567	66	bacteria	25		77	84	80	92	40		67	56	64	74	0.601439	0	1.85243	2.02083	1.9246	2.21329	0.962302	0	1.61186	1.34722	1.53968	1.78026	1.6	#DIV/0!	0.87013	0.666667	0.8	0.804348
Escherichia phage ECBP1	NC_018854	69855	82	bacteria	31		119	116	91	92	43	1	125	123	150	63	0.443776	0	1.70353	1.66058	1.3027	1.31701	0.615561	0.0143154	1.78942	1.76079	2.14731	0.901868	1.3871	#DIV/0!	1.05042	1.06034	1.64835	0.684783
Xylella phage Xfas53	NC_013599	36674	45	bacteria	24		67	77	93	123	28			67	94	76	0.654415	0	1.82691	2.09958	2.53586	3.35387	0.763484	0	0	1.82691	2.56312	2.07231	1.16667	#DIV/0!	0	0.87013	1.01075	0.617886
Enterobacteria phage HK544	NC_019767	40155	63	bacteria	17		88	86	75	85	37	1	66	49	58	78	0.423359	0	2.19151	2.1417	1.86776	2.1168	0.921429	0.0249035	1.64363	1.22027	1.4444	1.94247	2.17647	#DIV/0!	0.75	0.569767	0.773333	0.917647
Cellulophaga phage phi17:2	NC_021798	145343	198	bacteria	24		158	172	67	62	38	1	342	488	92	82	0.165127	0	1.08708	1.18341	0.460979	0.426577	0.26145	0.00688028	2.35305	3.35757	0.632985	0.564183	1.58333	#DIV/0!	2.16456	2.83721	1.37313	1.32258
Dolphin polyomavirus 1	NC_025899	5159	5	vertebrates	2		6	6	3	5	5	1	10	8	10	3	0.387672	0	1.16302	1.16302	0.581508	0.96918	0.96918	0.193836	1.93836	1.55069	1.93836	0.581508	2.5	#DIV/0!	1.66667	1.33333	3.33333	0.6
Escherichia phage Gluttony	NC_031113	44513	61	bacteria	27		107	102	118	113	45		40	46	109	79	0.606564	0	2.40379	2.29147	2.65091	2.53858	1.01094	0	0.898614	1.03341	2.44872	1.77476	1.66667	#DIV/0!	0.373832	0.45098	0.923729	0.699115
Paenibacillus phage Fern	NC_028851	37995	68	bacteria	11		51	62	43	46	22	1	69	88	48	44	0.289512	0	1.34228	1.63179	1.13173	1.21069	0.579024	0.0263193	1.81603	2.31609	1.26332	1.15805	2	#DIV/0!	1.35294	1.41935	1.11628	0.956522
Cyanophage 9515-10a	NC_016657	47055	55	bacteria	9		63	77	38	44	30		119	92	50	45	0.191266	0	1.33886	1.63638	0.807566	0.935076	0.637552	0	2.52896	1.95516	1.06259	0.956328	3.33333	#DIV/0!	1.88889	1.19481	1.31579	1.02273
Pectobacterium phage My1	NC_018837	122024	149	bacteria	26		196	193	138	118	60	1	248	272	128	160	0.213073	0	1.60624	1.58166	1.13093	0.967023	0.491707	0.00819511	2.03239	2.22907	1.04897	1.31122	2.30769	#DIV/0!	1.26531	1.40933	0.927536	1.35593
Paenibacillus phage Sitara	NC_028854	43724	74	bacteria	15		67	74	49	44	21	1	90	87	54	58	0.343061	0	1.53234	1.69243	1.12067	1.00631	0.480285	0.0228707	2.05837	1.98975	1.23502	1.3265	1.4	#DIV/0!	1.34328	1.17568	1.10204	1.31818
Synechococcus phage S-PM2	NC_006820	196280	244	bacteria	51		281	301	144	154	262	3	553	336	206	36	0.259833	0	1.43163	1.53352	0.733646	0.784593	1.33483	0.0152843	2.8174	1.71184	1.04952	0.183411	5.13725	#DIV/0!	1.96797	1.11628	1.43056	0.233766
Morelia spilota papillomavirus 1	NC_016013	7048	7	vertebrates	1		8	12	10	9	5		18	10	11	6	0.141884	0	1.13507	1.70261	1.41884	1.27696	0.709421	0	2.55392	1.41884	1.56073	0.851305	5	#DIV/0!	2.25	0.833333	1.1	0.666667
Synechococcus phage S-CBP4	NC_025464	44147	46	bacteria	19		75	68	63	60	40		84	117	48	24	0.43038	0	1.69887	1.54031	1.42705	1.3591	0.906064	0	1.90273	2.65024	1.08728	0.543638	2.10526	#DIV/0!	1.12	1.72059	0.761905	0.4
Erwinia phage ENT90	NC_019932	29564	60	bacteria	21		65	73	79	78	27	1	49	26	36	70	0.710323	0	2.19862	2.46922	2.67217	2.63834	0.913273	0.0338249	1.65742	0.879448	1.2177	2.36774	1.28571	#DIV/0!	0.753846	0.356164	0.455696	0.897436
Bacillus phage Bp8p-C	NC_029121	151417	211	bacteria	44		226	259	155	172	34	4	262	535	83	151	0.290588	0	1.49257	1.71051	1.02366	1.13594	0.224545	0.0264171	1.73032	3.53329	0.548155	0.997246	0.772727	#DIV/0!	1.15929	2.06564	0.535484	0.877907
Human papillomavirus type 179	NC_022095	7228	6	vertebrates, human	2		13	18	4	3	6		21	17	5	2	0.276702	0	1.79856	2.49032	0.553403	0.415053	0.830105	0	2.90537	2.35196	0.691754	0.276702	3	#DIV/0!	1.61538	0.944444	1.25	0.666667
Escherichia virus phiEco32	NC_010324	77554	128	bacteria	35		122	116	96	81	56	2	174	194	48	72	0.451298	0	1.5731	1.49573	1.23785	1.04443	0.722078	0.0257885	2.2436	2.50148	0.618924	0.928385	1.6	#DIV/0!	1.42623	1.67241	0.5	0.888889
Prochlorococcus phage P-SSP10	NC_020835	47325	49	bacteria	20		59	81	44	41	38		125	75	53	42	0.42261	0	1.2467	1.71157	0.929741	0.86635	0.802958	0	2.64131	1.58479	1.11992	0.88748	1.9	#DIV/0!	2.11864	0.925926	1.20455	1.02439
Escherichia phage ECBP2	NC_018859	77315	120	bacteria	24		132	131	98	84	63	2	160	192	48	79	0.310418	0	1.7073	1.69437	1.26754	1.08646	0.814848	0.0258682	2.06946	2.48335	0.620837	1.02179	2.625	#DIV/0!	1.21212	1.46565	0.489796	0.940476
Human papillomavirus type 103	NC_008188	7263	6	vertebrates	4		10	15	6	6	10			22	9	10	0.550737	0	1.37684	2.06526	0.826105	0.826105	1.37684	0	0	3.02905	1.23916	1.37684	2.5	#DIV/0!	0	1.46667	1.5	1.66667
Paenibacillus phage Diva	NC_028788	37246	60	bacteria	11		46	67	44	44	17	1	76	69	48	50	0.295334	0	1.23503	1.79885	1.18133	1.18133	0.456425	0.0268485	2.04049	1.85255	1.28873	1.34243	1.54545	#DIV/0!	1.65217	1.02985	1.09091	1.13636
Human papillomavirus KC5	NC_026946	7143	7	vertebrates	1		4	8	9	9	9		12	20	5	4	0.139997	0	0.559989	1.11998	1.25997	1.25997	1.25997	0	1.67997	2.79994	0.699986	0.559989	9	#DIV/0!	3	2.5	0.555556	0.444444
Listeria phage LP-048	NC_024359	133048	177	bacteria	22		171	180	71	89	54	7	213	487	63	107	0.165354	0	1.28525	1.3529	0.533642	0.668932	0.405869	0.0526126	1.60093	3.66033	0.473513	0.804221	2.45455	#DIV/0!	1.24561	2.70556	0.887324	1.20225
Cyanophage NATL1A-7	NC_016658	47741	65	bacteria	12		84	78	37	40	26		116	100	42	50	0.251356	0	1.75949	1.63382	0.775015	0.837854	0.544605	0	2.42978	2.09464	0.879747	1.04732	2.16667	#DIV/0!	1.38095	1.28205	1.13514	1.25
Yersinia phage Yep-phi	NC_023715	38616	45	bacteria	23		74	61	63	56	36		84	88	39	23	0.595608	0	1.9163	1.57966	1.63145	1.45018	0.932256	0	2.17526	2.27885	1.00994	0.595608	1.56522	#DIV/0!	1.13514	1.44262	0.619048	0.410714
Human papillomavirus type 134	NC_014956	7309	7	vertebrates			6	9	6	1	6		14	20	6	5	0	0	0.820906	1.23136	0.820906	0.136818	0.820906	0	1.91545	2.73635	0.820906	0.684088	#DIV/0!	#DIV/0!	2.33333	2.22222	1	5
Phage vB_EcoP_SU10	NC_027395	77327	125	bacteria	24		123	111	97	101	54	2	179	180	46	77	0.31037	0	1.59065	1.43546	1.25441	1.30614	0.698333	0.0258642	2.31484	2.32778	0.594876	0.995771	2.25	#DIV/0!	1.45528	1.62162	0.474227	0.762376
Escherichia phage EB49	NC_023743	47180	74	bacteria	25		77	92	72	63	38		94	84	57	55	0.529886	0	1.63205	1.94998	1.52607	1.33531	0.805426	0	1.99237	1.78042	1.20814	1.16575	1.52	#DIV/0!	1.22078	0.913043	0.791667	0.873016
Listeria phage LMSP-25	NC_024360	138036	187	bacteria	34		173	179	87	99	54	5	208	510	75	106	0.246313	0	1.2533	1.29676	0.63027	0.717204	0.391202	0.0362224	1.50685	3.69469	0.543337	0.767916	1.58824	#DIV/0!	1.20231	2.84916	0.862069	1.07071
Synechococcus phage S-RIP1	NC_020867	44892	55	bacteria	24		82	77	55	57	48	1	86	80	43	52	0.534616	0	1.82661	1.71523	1.22516	1.26971	1.06923	0.0222757	1.91571	1.78205	0.957854	1.15834	2	#DIV/0!	1.04878	1.03896	0.781818	0.912281
Paenibacillus phage Xenia	NC_028837	41149	77	bacteria	14		74	85	35	38	18	1	81	77	53	54	0.340227	0	1.79834	2.06566	0.850567	0.923473	0.437435	0.0243019	1.96846	1.87125	1.288	1.3123	1.28571	#DIV/0!	1.09459	0.905882	1.51429	1.42105
Bat mastadenovirus WIV12	NC_030860	29581	28	vertebrates	4		30	28	20	20	14		81	66	25	18	0.135222	0	1.01416	0.946554	0.67611	0.67611	0.473277	0	2.73824	2.23116	0.845137	0.608499	3.5	#DIV/0!	2.7	2.35714	1.25	0.9
Listeria phage LP-125	NC_021781	135281	189	bacteria	17		161	177	96	86	51	8	193	496	69	112	0.125664	0	1.19012	1.30839	0.709634	0.635714	0.376993	0.0591362	1.42666	3.66644	0.510049	0.827906	3	#DIV/0!	1.19876	2.80226	0.71875	1.30233
Streptococcus phage phiNJ2	NC_019418	37282	55	bacteria	7		41	64	27	40	24		61	64	47	60	0.187758	0	1.09973	1.71665	0.72421	1.0729	0.643742	0	1.63618	1.71665	1.26066	1.60936	3.42857	#DIV/0!	1.4878	1	1.74074	1.5
Trichechus manatus papillomavirus 1	NC_006563	7722	7	vertebrates	2		15	13	9	11	6			27	8	12	0.259	0	1.9425	1.6835	1.1655	1.4245	0.777001	0	0	3.4965	1.036	1.554	3	#DIV/0!	0	2.07692	0.888889	1.09091
Escherichia virus SSL2009a	NC_012223	44899	67	bacteria	31		87	88	113	108	39		50	54	101	64	0.690439	0	1.93768	1.95995	2.51676	2.4054	0.868616	0	1.11361	1.2027	2.24949	1.42542	1.25806	#DIV/0!	0.574713	0.613636	0.893805	0.592593
Listeria phage LP-037	NC_021787	64756	114	bacteria	11		78	88	64	40	40		174	152	43	35	0.169868	0	1.20452	1.35895	0.988325	0.617703	0.617703	0	2.68701	2.34727	0.664031	0.54049	3.63636	#DIV/0!	2.23077	1.72727	0.671875	0.875
Podovirus Lau218	NC_024329	39425	48	bacteria	8		42	50	19	22	56	2	71	69	31	41	0.202917	0	1.06531	1.26823	0.481928	0.558022	1.42042	0.0507292	1.80089	1.75016	0.786303	1.03995	7	#DIV/0!	1.69048	1.38	1.63158	1.86364
Listeria phage WIL-1	NC_025440	134369	38	bacteria	18		182	198	73	99	56	8	198	480	65	113	0.133959	0	1.35448	1.47355	0.54328	0.736777	0.416763	0.0595375	1.47355	3.57225	0.483743	0.840968	3.11111	#DIV/0!	1.08791	2.42424	0.890411	1.14141
Pseudoalteromonas phage RIO-1	NC_021300	43882	56	bacteria	16		86	69	60	66	17	1	57	126	43	56	0.364614	0	1.9598	1.5724	1.3673	1.50403	0.387403	0.0227884	1.29894	2.87134	0.979901	1.27615	1.0625	#DIV/0!	0.662791	1.82609	0.716667	0.848485
Budgerigar fledgling disease virus - 1	NC_004764	4981	9	vertebrates	5		13	13	12	14				19	8	7	1.00381	0	2.60992	2.60992	2.40915	2.81068	0	0	0	3.8145	1.6061	1.40534	0	#DIV/0!	0	1.46154	0.666667	0.5
JC polyomavirus	NC_001699	5130	6	vertebrates, human			9	4	11	9	3			17	12	3	0	0	1.75439	0.779727	2.14425	1.75439	0.584795	0	0	3.31384	2.33918	0.584795	#DIV/0!	#DIV/0!	0	4.25	1.09091	0.333333
Escherichia Stx1 converting phage	NC_004913	59866	167	bacteria	25		125	118	114	120	40	1	92	107	85	83	0.417599	0	2.088	1.97107	1.90425	2.00448	0.668159	0.016704	1.53677	1.78733	1.41984	1.38643	1.6	#DIV/0!	0.736	0.90678	0.745614	0.691667
Listeria phage LP-083-2	NC_024383	135831	189	bacteria	29		160	181	104	88	52	8	199	495	64	107	0.213501	0	1.17793	1.33254	0.765657	0.647864	0.382829	0.0588967	1.46506	3.64423	0.471174	0.787744	1.7931	#DIV/0!	1.24375	2.73481	0.615385	1.21591
Escherichia phage vB_EcoS_AHP42	NC_024793	46847	76	bacteria	12		94	87	72	64	34		94	91	46	54	0.256153	0	2.00653	1.85711	1.53692	1.36615	0.725767	0	2.00653	1.94249	0.98192	1.15269	2.83333	#DIV/0!	1	1.04598	0.638889	0.84375
Listeria virus A511	NC_009811	137619	190	bacteria	24		156	176	72	92	55	7	202	498	65	110	0.174395	0	1.13356	1.27889	0.523184	0.668512	0.399654	0.0508651	1.46782	3.61869	0.472319	0.799308	2.29167	#DIV/0!	1.29487	2.82955	0.902778	1.19565
Celeribacter phage P12053L	NC_018280	38889	56	bacteria			55	68	57	61	31			108	64	61	0	0	1.41428	1.74857	1.46571	1.56857	0.797141	0	0	2.77713	1.64571	1.56857	#DIV/0!	#DIV/0!	0	1.58824	1.12281	1
Prochlorococcus phage P-GSP1	NC_020878	44945	49	bacteria	13		65	62	42	40	32	1	108	87	42	35	0.289242	0	1.44621	1.37946	0.934475	0.889977	0.711981	0.0222494	2.40294	1.9357	0.934475	0.77873	2.46154	#DIV/0!	1.66154	1.40323	1	0.875
Bacillus phage Eldridge	NC_030920	165868	238	bacteria	56		255	258	168	159	60	8	227	505	155	167	0.337618	0	1.53737	1.55545	1.01285	0.958594	0.361733	0.0482311	1.36856	3.04459	0.934478	1.00682	1.07143	#DIV/0!	0.890196	1.95736	0.922619	1.05031
Arthrobacter phage Decurro	NC_028692	15524	25	bacteria	12		30	28	46	53	17		24	11	28	25	0.772997	0	1.93249	1.80366	2.96315	3.41407	1.09508	0	1.54599	0.70858	1.80366	1.61041	1.41667	#DIV/0!	0.8	0.392857	0.608696	0.471698
Shigella phage SHSML-45	NC_031022	108050	139	bacteria	24		143	140	98	90	71		233	180	142	98	0.222119	0	1.32346	1.2957	0.906988	0.832948	0.657103	0	2.15641	1.6659	1.31421	0.906988	2.95833	#DIV/0!	1.62937	1.28571	1.44898	1.08889
Paenibacillus phage PG1	NC_021558	37644	67	bacteria	19		60	68	48	43	26	3	80	71	26	46	0.504729	0	1.59388	1.8064	1.2751	1.14228	0.690681	0.079694	2.12517	1.88609	0.690681	1.22197	1.36842	#DIV/0!	1.33333	1.04412	0.541667	1.06977
Acidianus tailed spindle virus	NC_029316	70812	95	archaea	12		84	88	47	50	39	1	124	188	67	54	0.169463	0	1.18624	1.24273	0.663729	0.706095	0.550754	0.0141219	1.75112	2.65492	0.946167	0.762583	3.25	#DIV/0!	1.47619	2.13636	1.42553	1.08
Ostreococcus lucimarinus virus 2	NC_028091	196300	269	algae	53		312	288	196	194	175	2	429	308	239	158	0.269995	0	1.5894	1.46714	0.998472	0.988283	0.891493	0.0101885	2.18543	1.56903	1.21752	0.80489	3.30189	#DIV/0!	1.375	1.06944	1.21939	0.814433
Synechococcus phage S-RIP2	NC_020838	45728	54	bacteria	26		77	91	76	82	48		74	64	63	56	0.568579	0	1.68387	1.99003	1.662	1.79321	1.04969	0	1.61826	1.39958	1.37771	1.22463	1.84615	#DIV/0!	0.961039	0.703297	0.828947	0.682927
Salmonella phage 21	NC_029050	51896	104	bacteria	25		105	96	87	91	41	1	92	77	78	57	0.481733	0	2.02328	1.84985	1.67643	1.75351	0.790042	0.0192693	1.77278	1.48374	1.50301	1.09835	1.64	#DIV/0!	0.87619	0.802083	0.896552	0.626374
Sulfolobus spindle-shaped virus 7	NC_013588	17602	33	archaea	2		26	20	17	10	7		29	39	12	30	0.113623	0	1.4771	1.13623	0.965799	0.568117	0.397682	0	1.64754	2.21566	0.681741	1.70435	3.5	#DIV/0!	1.11538	1.95	0.705882	3
Human papillomavirus type 112	NC_012486	7227	7	vertebrates	2		8	8	6	6	4		21	10	9	4	0.27674	0	1.10696	1.10696	0.83022	0.83022	0.55348	0	2.90577	1.3837	1.24533	0.55348	2	#DIV/0!	2.625	1.25	1.5	0.666667
Listeria phage LP-026	NC_024375	67150	114	bacteria	18		61	75	35	52	40		174	154	46	31	0.268057	0	0.908414	1.1169	0.521221	0.774386	0.595681	0	2.59121	2.29337	0.685034	0.461653	2.22222	#DIV/0!	2.85246	2.05333	1.31429	0.596154
California sea lion adenovirus 1	NC_024150	31709	30	vertebrates	8		30	32	17	16	25		86	50	26	23	0.252294	0	0.946104	1.00918	0.536125	0.504589	0.78842	0	2.71216	1.57684	0.819956	0.725346	3.125	#DIV/0!	2.86667	1.5625	1.52941	1.4375
Alphapapillomavirus 7	NC_001357	7857	8	vertebrates	3		8	13	9	7	7		13	11	11	10	0.381825	0	1.0182	1.65458	1.14548	0.890925	0.890925	0	1.65458	1.40003	1.40003	1.27275	2.33333	#DIV/0!	1.625	0.846154	1.22222	1.42857
unidentified adenovirus	NC_030116	24662	22	vertebrates	9		29	31	12	12	18		55	47	21	22	0.364934	0	1.1759	1.25699	0.486579	0.486579	0.729868	0	2.23015	1.90577	0.851512	0.892061	2	#DIV/0!	1.89655	1.51613	1.75	1.83333
Cyanophage P-SSP2	NC_016656	45890	56	bacteria	6		71	67	37	34	40		116	91	29	27	0.130747	0	1.54718	1.46001	0.806276	0.740902	0.87165	0	2.52778	1.983	0.631946	0.588363	6.66667	#DIV/0!	1.6338	1.35821	0.783784	0.794118
Bacillus phage Riley	NC_024788	162816	290	bacteria	34		236	256	108	130	71		325	466	133	79	0.208825	0	1.44949	1.57233	0.663325	0.798447	0.436075	0	1.99612	2.86213	0.816873	0.48521	2.08824	#DIV/0!	1.37712	1.82031	1.23148	0.607692
Cronobacter phage ENT47670	NC_019927	47611	46	bacteria	24		89	76	100	127	24	2	83	71	42	92	0.504085	0	1.86932	1.59627	2.10035	2.66745	0.504085	0.0420071	1.74329	1.49125	0.882149	1.93233	1	#DIV/0!	0.932584	0.934211	0.42	0.724409
Escherichia phage vB_EcoS_AHS24	NC_024784	46440	81	bacteria	21		66	84	57	67	33		85	91	47	49	0.452196	0	1.42119	1.80879	1.22739	1.44272	0.710594	0	1.83032	1.95952	1.01206	1.05512	1.57143	#DIV/0!	1.28788	1.08333	0.824561	0.731343
Human papillomavirus type 41	NC_001354	7614	11	vertebrates			20	16	13	17	5			20	16	9	0	0	2.62674	2.10139	1.70738	2.23273	0.656685	0	0	2.62674	2.10139	1.18203	#DIV/0!	#DIV/0!	0	1.25	1.23077	0.529412
Salmonella virus SPC35	NC_015269	118351	145	bacteria	40		174	176	93	102	81	2	253	175	165	100	0.337978	0	1.4702	1.4871	0.785798	0.861843	0.684405	0.0168989	2.13771	1.47865	1.39416	0.844944	2.025	#DIV/0!	1.45402	0.994318	1.77419	0.980392
Synechococcus phage ACG-2014c	NC_019444	176043	225	bacteria	48		234	216	153	138	260		406	353	125	10	0.272661	0	1.32922	1.22697	0.869106	0.783899	1.47691	0	2.30625	2.00519	0.710054	0.0568043	5.41667	#DIV/0!	1.73504	1.63426	0.816993	0.0724638
Bat mastadenovirus WIV13	NC_030874	29162	27	vertebrates	2		28	22	10	8	11		72	63	24	21	0.0685824	0	0.960154	0.754406	0.342912	0.27433	0.377203	0	2.46897	2.16035	0.822989	0.720115	5.5	#DIV/0!	2.57143	2.86364	2.4	2.625
Human papillomavirus type 156	NC_033781	7329	7	human	1		13	17	4	6	5		23	11	3	6	0.136444	0	1.77378	2.31955	0.545777	0.818666	0.682221	0	3.13822	1.50089	0.409333	0.818666	5	#DIV/0!	1.76923	0.647059	0.75	1
Streptococcus phage A25	NC_028697	33900	46	bacteria	11		41	49	23	23	21		52	66	35	48	0.324484	0	1.20944	1.44543	0.678466	0.678466	0.619469	0	1.53392	1.9469	1.03245	1.41593	1.90909	#DIV/0!	1.26829	1.34694	1.52174	2.08696
Vibrio phage N4	NC_013651	38497	47	bacteria	12		63	65	52	51	35		75	120	4	18	0.311713	0	1.63649	1.68844	1.35075	1.32478	0.909162	0	1.9482	3.11713	0.103904	0.467569	2.91667	#DIV/0!	1.19048	1.84615	0.0769231	0.352941
Bacillus phage TsarBomba	NC_028890	162486	247	bacteria	56		219	246	123	139	73	5	234	467	125	159	0.344645	0	1.34781	1.51398	0.756988	0.855458	0.449269	0.0307719	1.44012	2.87409	0.769297	0.978546	1.30357	#DIV/0!	1.06849	1.89837	1.01626	1.14388
Enterobacteria phage P4	NC_001609	11624	14	bacteria	6		20	14	15	20	8		15	13	9	31	0.516173	0	1.72058	1.2044	1.29043	1.72058	0.688231	0	1.29043	1.11838	0.77426	2.6669	1.33333	#DIV/0!	0.75	0.928571	0.6	1.55
Human papillomavirus type 63	NC_001458	7348	7	vertebrates			10	13	8	6	8			22	16	2	0	0	1.36091	1.76919	1.08873	0.816549	1.08873	0	0	2.99401	2.17746	0.272183	#DIV/0!	#DIV/0!	0	1.69231	2	0.333333
Vibriophage VP4	NC_007149	39503	31	bacteria	19		63	68	47	43	29		75	124	8	22	0.480976	0	1.59482	1.72139	1.18978	1.08852	0.734121	0	1.89859	3.139	0.202516	0.55692	1.52632	#DIV/0!	1.19048	1.82353	0.170213	0.511628
Human papillomavirus type 4	NC_001457	7353	7	vertebrates			9	12	9	7	7	1		28	7	5	0	0	1.22399	1.63199	1.22399	0.951992	0.951992	0.135999	0	3.80797	0.951992	0.679995	#DIV/0!	#DIV/0!	0	2.33333	0.777778	0.714286
Escherichia phage pro483	NC_028943	29237	43	bacteria	12		62	53	74	64	23	1	52	39	37	38	0.410439	0	2.1206	1.81277	2.53104	2.18901	0.786674	0.0342032	1.77857	1.33393	1.26552	1.29972	1.91667	#DIV/0!	0.83871	0.735849	0.5	0.59375
Salmonella phage PhiSH19	NC_019530	157785	166	bacteria	57		264	296	213	211	129	2	236	209	301	148	0.361251	0	1.67316	1.87597	1.34994	1.33726	0.817568	0.0126755	1.49571	1.32459	1.90766	0.937985	2.26316	#DIV/0!	0.893939	0.706081	1.41315	0.701422
Bacillus phage BalMu-1	NC_030945	39873	56	bacteria	10		76	77	47	50	40	3	66	101	17	32	0.250796	0	1.90605	1.93113	1.17874	1.25398	1.00319	0.0752389	1.65526	2.53304	0.426354	0.802548	4	#DIV/0!	0.868421	1.31169	0.361702	0.64
Salmonella phage 7-11	NC_015938	89916	151	bacteria	35		151	123	115	119	84	2	149	127	127	93	0.389252	0	1.67935	1.36794	1.27897	1.32346	0.934205	0.022243	1.6571	1.41243	1.41243	1.0343	2.4	#DIV/0!	0.986755	1.03252	1.10435	0.781513
Human papillomavirus type 9	NC_001596	7434	7	vertebrates, human			14	12	8	3	9	2		21	10	6	0	0	1.88324	1.61421	1.07614	0.403551	1.21065	0.269034	0	2.82486	1.34517	0.807103	#DIV/0!	#DIV/0!	0	1.75	1.25	2
Escherichia phage KBNP1711	NC_023593	76184	126	bacteria	22		120	125	92	97	59	1	156	150	52	73	0.288775	0	1.57513	1.64076	1.2076	1.27323	0.774441	0.0131261	2.04767	1.96892	0.682558	0.958206	2.68182	#DIV/0!	1.3	1.2	0.565217	0.752577
Lactococcus phage bIL309	NC_002668	36949	56	bacteria	9		51	49	21	26	20		88	66	25	39	0.243579	0	1.38028	1.32615	0.568351	0.703673	0.541287	0	2.38166	1.78625	0.676608	1.05551	2.22222	#DIV/0!	1.72549	1.34694	1.19048	1.5
Abalone shriveling syndrome-associated virus	NC_011646	34952	31	invertebrates	13		49	54	32	37	27		69	59	32	38	0.371939	0	1.40192	1.54498	0.915541	1.05859	0.772488	0	1.97414	1.68803	0.915541	1.08721	2.07692	#DIV/0!	1.40816	1.09259	1	1.02703
Cronobacter phage vB_CsaP_GAP52	NC_019402	76631	115	bacteria	35		117	133	117	99	88		153	105	77	70	0.456734	0	1.5268	1.73559	1.5268	1.29191	1.14836	0	1.99658	1.3702	1.00482	0.913468	2.51429	#DIV/0!	1.30769	0.789474	0.65812	0.707071
Lactococcus phage 28201	NC_031013	34396	51	bacteria	11		40	50	18	17	21		61	79	35	25	0.319805	0	1.16293	1.45366	0.523317	0.494244	0.610536	0	1.77346	2.29678	1.01756	0.726829	1.90909	#DIV/0!	1.525	1.58	1.94444	1.47059
Bacillus phage Troll	NC_022088	163019	289	bacteria	39		211	232	140	120	70	1	312	458	122	84	0.239236	0	1.29433	1.42315	0.858796	0.736111	0.429398	0.00613425	1.91389	2.80949	0.748379	0.515277	1.79487	#DIV/0!	1.47867	1.97414	0.871429	0.7
Bacillus phage DirtyBetty	NC_031054	162415	302	bacteria	34		192	246	132	145	82	1	298	428	126	108	0.20934	0	1.18216	1.51464	0.812733	0.892775	0.504879	0.00615707	1.83481	2.63522	0.77579	0.664963	2.41176	#DIV/0!	1.55208	1.73984	0.954545	0.744828
Shewanella sp. phage 1/4	NC_025436	133824	235	bacteria	38		154	141	83	89	134	2	207	278	157	81	0.283955	0	1.15077	1.05362	0.620218	0.665053	1.00132	0.014945	1.54681	2.07736	1.17318	0.605273	3.52632	#DIV/0!	1.34416	1.97163	1.89157	0.910112
Enterobacteria phage phi92	NC_023693	148612	250	bacteria	45		195	193	103	118	99		283	323	133	115	0.302802	0	1.31214	1.29868	0.69308	0.794014	0.666164	0	1.90429	2.17344	0.894948	0.773827	2.2	#DIV/0!	1.45128	1.67358	1.29126	0.974576
Bacillus phage SageFayge	NC_031027	162359	300	bacteria	32		231	239	123	129	79		280	438	132	111	0.197094	0	1.42277	1.47205	0.75758	0.794536	0.486576	0	1.72457	2.69773	0.813013	0.68367	2.46875	#DIV/0!	1.21212	1.83264	1.07317	0.860465
Enterobacteria phage vB_EcoP_ACG-C91	NC_019403	43731	56	bacteria	14		77	74	56	70	28		79	90	34	48	0.320139	0	1.76076	1.69216	1.28056	1.6007	0.640278	0	1.8065	2.05804	0.777481	1.09762	2	#DIV/0!	1.02597	1.21622	0.607143	0.685714
Acidianus filamentous virus 3	NC_010155	40449	68	archaea	12		47	49	30	34	27	3	80	92	32	24	0.29667	0	1.16196	1.2114	0.741675	0.840565	0.667507	0.0741675	1.9778	2.27447	0.79112	0.59334	2.25	#DIV/0!	1.70213	1.87755	1.06667	0.705882
Enterococcus phage EFLK1	NC_029026	130952	209	bacteria	24		140	158	88	85	60	5	189	335	92	150	0.183273	0	1.06909	1.20655	0.672002	0.649093	0.458183	0.0381819	1.44328	2.55819	0.702547	1.14546	2.5	#DIV/0!	1.35	2.12025	1.04545	1.76471
Escherichia phage vB_Eco_ACG-M12	NC_019404	46054	78	bacteria	11		77	69	66	45	39		82	69	48	54	0.23885	0	1.67195	1.49824	1.4331	0.977114	0.846832	0	1.78052	1.49824	1.04225	1.17254	3.54545	#DIV/0!	1.06494	1	0.727273	1.2
Bacillus phage vB_BceM-Bc431v3	NC_020873	158621	238	bacteria	33		241	266	137	143	82	4	232	535	75	76	0.208043	0	1.51934	1.67695	0.863694	0.90152	0.516956	0.0252173	1.46261	3.37282	0.472825	0.479129	2.48485	#DIV/0!	0.962656	2.01128	0.547445	0.531469
Escherichia phage slur01	NC_028831	61235	90	bacteria	29		91	108	90	71	23		110	73	91	90	0.473585	0	1.48608	1.7637	1.46975	1.15947	0.375602	0	1.79636	1.19213	1.48608	1.46975	0.793103	#DIV/0!	1.20879	0.675926	1.01111	1.26761
Squirrel monkey polyomavirus	NC_009951	5075	6	vertebrates			6	6	2	6	5			10	9	8	0	0	1.18227	1.18227	0.394089	1.18227	0.985222	0	0	1.97044	1.7734	1.57635	#DIV/0!	#DIV/0!	0	1.66667	4.5	1.33333
Loktanella phage pCB2051-A	NC_020853	56958	76	bacteria	26		110	122	146	173	62		6	8	158	125	0.456477	0	1.93125	2.14193	2.56329	3.03733	1.08852	0	0.105341	0.140454	2.77397	2.1946	2.38462	#DIV/0!	0.0545455	0.0655738	1.08219	0.722543
Bacillus phage Hakuna	NC_024213	158100	294	bacteria	50		235	220	136	115	72	1	284	415	120	102	0.316256	0	1.4864	1.39152	0.860215	0.727388	0.455408	0.00632511	1.79633	2.62492	0.759013	0.645161	1.44	#DIV/0!	1.20851	1.88636	0.882353	0.886957
Pseudomonas phage PA11	NC_007808	49639	70	bacteria	22		78	84	70	70	50	3		98	78	83	0.4432	0	1.57135	1.69222	1.41018	1.41018	1.00727	0.0604364	0	1.97425	1.57135	1.67207	2.27273	#DIV/0!	0	1.16667	1.11429	1.18571
Lactobacillus phage PLE3	NC_031125	41005	60	bacteria	9		69	66	40	52	27	1	67	54	53	55	0.219485	0	1.68272	1.60956	0.975491	1.26814	0.658456	0.0243873	1.63395	1.31691	1.29253	1.3413	3	#DIV/0!	0.971014	0.818182	1.325	1.05769
Edwardsiella phage KF-1	NC_019420	41549	48	bacteria	29		78	74	82	75	19		69	57	55	60	0.697971	0	1.8773	1.78103	1.97357	1.8051	0.457291	0	1.66069	1.37187	1.32374	1.44408	0.655172	#DIV/0!	0.884615	0.77027	0.670732	0.8
Bovine adenovirus 6	NC_020074	30024	30	vertebrates	10		35	36	21	22	12		69	64	29	13	0.333067	0	1.16573	1.19904	0.69944	0.732747	0.39968	0	2.29816	2.13163	0.965894	0.432987	1.2	#DIV/0!	1.97143	1.77778	1.38095	0.590909
Vibrio phage pVp-1	NC_019529	111506	157	bacteria	36		164	171	102	100	75	2	186	171	115	143	0.322853	0	1.47077	1.53355	0.914749	0.896813	0.67261	0.0179363	1.66807	1.53355	1.03133	1.28244	2.08333	#DIV/0!	1.13415	1	1.12745	1.43
Human papillomavirus type 48	NC_001690	7100	7	vertebrates			15	12	4	5	3			22	12	7	0	0	2.11268	1.69014	0.56338	0.704225	0.422535	0	0	3.09859	1.69014	0.985915	#DIV/0!	#DIV/0!	0	1.83333	3	1.4
Gordonia phage McGonagall	NC_030912	17119	27	bacteria	17		36	29	69	73	20		18	10	13	45	0.993049	0	2.10293	1.69402	4.03061	4.26427	1.16829	0	1.05146	0.584146	0.75939	2.62866	1.17647	#DIV/0!	0.5	0.344828	0.188406	0.616438
Human papillomavirus type 96	NC_005134	7438	7	vertebrates, human			7	9	6	5	4	1		23	9	9	0	0	0.941113	1.21	0.806668	0.672224	0.537779	0.134445	0	3.09223	1.21	1.21	#DIV/0!	#DIV/0!	0	2.55556	1.5	1.8
Bacillus phage vB_BhaS-171	NC_030904	38975	67	bacteria	11		53	56	33	43	32	1	87	88	18	15	0.282232	0	1.35985	1.43682	0.846697	1.10327	0.821039	0.0256575	2.2322	2.25786	0.461835	0.384862	2.90909	#DIV/0!	1.64151	1.57143	0.545455	0.348837
Sulfolobus turreted icosahedral virus 1	NC_005892	17663	36	archaea	4		24	31	15	10	3		32	53	2	19	0.226462	0	1.35877	1.75508	0.849233	0.566155	0.169847	0	1.8117	3.00062	0.113231	1.07569	0.75	#DIV/0!	1.33333	1.70968	0.133333	1.9
Lactococcus phage TP901-1	NC_002747	37667	56	bacteria	8		43	39	25	18	20		82	62	26	42	0.212388	0	1.14158	1.03539	0.663711	0.477872	0.530969	0	2.17697	1.646	0.690259	1.11503	2.5	#DIV/0!	1.90698	1.58974	1.04	2.33333
Enterococcus phage vB_EfaP_IME195	NC_028693	18607	27	bacteria	3		16	14	11	12	6		28	48	15	17	0.16123	0	0.859891	0.752405	0.591175	0.644919	0.322459	0	1.50481	2.57967	0.806148	0.913635	2	#DIV/0!	1.75	3.42857	1.36364	1.41667
Actinomyces virus Av1	NC_009643	17171	22	bacteria	9		38	36	35	28	15			22	40	28	0.52414	0	2.21303	2.09656	2.03832	1.63066	0.873566	0	0	1.28123	2.32951	1.63066	1.66667	#DIV/0!	0	0.611111	1.14286	1
Yersinia phage phi80-18	NC_019911	42081	55	bacteria	21		71	92	69	66	39		64	60	45	49	0.499038	0	1.68722	2.18626	1.63969	1.5684	0.926784	0	1.52088	1.42582	1.06937	1.16442	1.85714	#DIV/0!	0.901408	0.652174	0.652174	0.742424
Human papillomavirus type 7	NC_001595	8027	6	vertebrates	4		6	9	7	3	7		16	12	8	6	0.498318	0	0.747477	1.12122	0.872057	0.373739	0.872057	0	1.99327	1.49495	0.996636	0.747477	1.75	#DIV/0!	2.66667	1.33333	1.14286	2
Enterobacteria phage UAB_Phi20	NC_031019	41809	80	bacteria	28		75	70	80	68	26	1	75	50	48	55	0.669712	0	1.79387	1.67428	1.91346	1.62644	0.621876	0.0239183	1.79387	1.19591	1.14808	1.31551	0.928571	#DIV/0!	1	0.714286	0.6	0.808824
Turkey adenovirus 3	NC_001958	26263	24	vertebrates	1		27	30	16	17	11	1	64	50	19	15	0.0380764	0	1.02806	1.14229	0.609222	0.647298	0.41884	0.0380764	2.43689	1.90382	0.723451	0.571146	11	#DIV/0!	2.37037	1.66667	1.1875	0.882353
Vibrio phage phiVC8	NC_027118	39422	48	bacteria	26		81	79	86	88	45		62	51	21	61	0.65953	0	2.05469	2.00396	2.18152	2.23226	1.14149	0	1.57273	1.29369	0.532697	1.54736	1.73077	#DIV/0!	0.765432	0.64557	0.244186	0.693182
Lactobacillus phage LfeSau	NC_029068	31703	50	bacteria	15		50	70	52	61	26	1	27	34	46	59	0.473141	0	1.57714	2.20799	1.64022	1.92411	0.820112	0.0315428	0.851654	1.07245	1.45097	1.86102	1.73333	#DIV/0!	0.54	0.485714	0.884615	0.967213
Cydia pomonella granulovirus	NC_002816	123500	143	invertebrates			210	225	190	169	336	1		271	82	61	0	0	1.7004	1.82186	1.53846	1.36842	2.72065	0.00809717	0	2.19433	0.663968	0.493927	#DIV/0!	#DIV/0!	0	1.20444	0.431579	0.360947
Human papillomavirus type 6b	NC_001355	7902	9	vertebrates	4		11	18	10	9	7	1	10	14	9	7	0.506201	0	1.39205	2.2779	1.2655	1.13895	0.885852	0.12655	1.2655	1.7717	1.13895	0.885852	1.75	#DIV/0!	0.909091	0.777778	0.9	0.777778
Vibrio phage QH	NC_027397	39725	48	bacteria	17		80	68	83	81	47	1	64	63	20	46	0.427942	0	2.01385	1.71177	2.08936	2.03902	1.18313	0.0251731	1.61108	1.5859	0.503461	1.15796	2.76471	#DIV/0!	0.8	0.926471	0.240964	0.567901
Streptococcus phage MM1	NC_003050	40248	53	bacteria	10		67	75	28	39	21		74	81	16	52	0.24846	0	1.66468	1.86345	0.695687	0.968992	0.521765	0	1.8386	2.01252	0.397535	1.29199	2.1	#DIV/0!	1.10448	1.08	0.571429	1.33333
Lactobacillus phage phi jlb1	NC_024206	38269	54	bacteria	6		62	72	24	43	23	1	64	63	41	40	0.156785	0	1.62011	1.88142	0.627139	1.12362	0.601009	0.0261308	1.67237	1.64624	1.07136	1.04523	3.83333	#DIV/0!	1.03226	0.875	1.70833	0.930233
Enterobacteria phage 285P	NC_015249	39270	47	bacteria	15		72	61	67	88	48		64	78	20	28	0.381971	0	1.83346	1.55335	1.70614	2.2409	1.22231	0	1.62974	1.98625	0.509295	0.713012	3.2	#DIV/0!	0.888889	1.27869	0.298507	0.318182
Lactococcus phage 63301	NC_031017	32409	48	bacteria	4		35	41	22	17	13		75	54	28	26	0.123423	0	1.07995	1.26508	0.678824	0.524546	0.401123	0	2.31417	1.6662	0.863958	0.802246	3.25	#DIV/0!	2.14286	1.31707	1.27273	1.52941
Enterobacteria phage P88	NC_026014	35814	53	bacteria	17		79	74	88	93	30		57	40	44	45	0.474675	0	2.20584	2.06623	2.45714	2.59675	0.837661	0	1.59156	1.11688	1.22857	1.25649	1.76471	#DIV/0!	0.721519	0.540541	0.5	0.483871
Bacillus virus SPbeta	NC_001884	134416	185	bacteria	36		150	154	82	85	48	7	276	303	93	83	0.267825	0	1.11594	1.1457	0.610046	0.632365	0.3571	0.0520771	2.05333	2.2542	0.691882	0.617486	1.33333	#DIV/0!	1.84	1.96753	1.13415	0.976471
Human papillomavirus type 136	NC_017994	7319	7	vertebrates, human	4		10	10	6	2	5			21	12	6	0.546523	0	1.36631	1.36631	0.819784	0.273261	0.683153	0	0	2.86924	1.63957	0.819784	1.25	#DIV/0!	0	2.1	2	3
Bacillus phage BCJA1c	NC_006557	41092	58	bacteria	19		64	65	48	47	26	1		105	60	55	0.462377	0	1.55748	1.58182	1.16811	1.14377	0.632727	0.0243356	0	2.55524	1.46014	1.33846	1.36842	#DIV/0!	0	1.61538	1.25	1.17021
Salmonella phage SEN4	NC_029015	33509	47	bacteria	18		58	74	75	72	22		23	20	70	66	0.537169	0	1.73088	2.20836	2.2382	2.14868	0.65654	0	0.686383	0.596855	2.08899	1.96962	1.22222	#DIV/0!	0.396552	0.27027	0.933333	0.916667
Prochlorococcus phage MED4-213	NC_020845	180977	216	bacteria	44		259	255	153	140	243	2	347	385	96	4	0.243125	0	1.43112	1.40902	0.845411	0.773579	1.34271	0.0110511	1.91737	2.12734	0.530454	0.0221023	5.52273	#DIV/0!	1.33977	1.5098	0.627451	0.0285714
Salmonella phage ST64T	NC_004348	40679	65	bacteria	16		81	73	69	69	20	2	82	57	37	44	0.393323	0	1.9912	1.79454	1.69621	1.69621	0.491654	0.0491654	2.01578	1.40121	0.90956	1.08164	1.25	#DIV/0!	1.01235	0.780822	0.536232	0.637681
Salmonella phage epsilon34	NC_011976	43016	73	bacteria	25		78	80	63	79	33		71	63	40	48	0.581179	0	1.81328	1.85977	1.46457	1.83653	0.767156	0	1.65055	1.46457	0.929887	1.11586	1.32	#DIV/0!	0.910256	0.7875	0.634921	0.607595
Pseudoalteromonas phage pYD6-A	NC_020849	76802	99	bacteria	27		105	115	65	66	44		123	169	51	68	0.351553	0	1.36715	1.49736	0.846332	0.859353	0.572902	0	1.60152	2.20046	0.664045	0.885394	1.62963	#DIV/0!	1.17143	1.46957	0.784615	1.0303
Salmonella phage FSL SP-058	NC_021772	72394	86	bacteria	31		116	94	56	71	45		133	139	63	48	0.428212	0	1.60234	1.29845	0.773545	0.980744	0.621598	0	1.83717	1.92005	0.870238	0.663038	1.45161	#DIV/0!	1.14655	1.47872	1.125	0.676056
Enterococcus phage vB_Efae230P-4	NC_025467	17972	25	bacteria	7		23	19	5	9	11		29	44	11	11	0.389495	0	1.27977	1.0572	0.278211	0.500779	0.612063	0	1.61362	2.44825	0.612063	0.612063	1.57143	#DIV/0!	1.26087	2.31579	2.2	1.22222
Enterococcus phage EFDG1	NC_029009	147589	210	bacteria	34		187	220	113	118	72	1	233	324	117	121	0.230369	0	1.26703	1.49063	0.76564	0.799518	0.487841	0.00677557	1.57871	2.19529	0.792742	0.819844	2.11765	#DIV/0!	1.24599	1.47273	1.0354	1.02542
Enterobacteria phage ST104	NC_005841	41391	63	bacteria	25		73	68	57	55	21		76	58	38	50	0.603996	0	1.76367	1.64287	1.37711	1.32879	0.507357	0	1.83615	1.40127	0.918074	1.20799	0.84	#DIV/0!	1.0411	0.852941	0.666667	0.909091
Erwinia phage FE44	NC_022744	39860	51	bacteria	24		77	68	78	63	40		64	76	22	32	0.602107	0	1.93176	1.70597	1.95685	1.58053	1.00351	0	1.60562	1.90667	0.551932	0.80281	1.66667	#DIV/0!	0.831169	1.11765	0.282051	0.507937
Lactococcus phage Tuc2009	NC_002703	38347	56	bacteria	7		54	53	22	19	19	1	73	73	28	31	0.182544	0	1.40819	1.38212	0.573709	0.495476	0.495476	0.0260777	1.90367	1.90367	0.730174	0.808407	2.71429	#DIV/0!	1.35185	1.37736	1.27273	1.63158
Lactococcus phage 98201	NC_031064	36202	52	bacteria	11		40	42	22	23	25		69	66	26	26	0.303851	0	1.10491	1.16016	0.607701	0.635324	0.69057	0	1.90597	1.8231	0.718192	0.718192	2.27273	#DIV/0!	1.725	1.57143	1.18182	1.13043
Clostridium phage vB_CpeS-CP51	NC_021325	39108	50	bacteria	4		30	42	5	8	12		111	89	5	12	0.102281	0	0.767106	1.07395	0.127851	0.204562	0.306843	0	2.83829	2.27575	0.127851	0.306843	3	#DIV/0!	3.7	2.11905	1	1.5
Alphapapillomavirus 12	NC_001678	8028	8	vertebrates			15	15	12	11	7			14	16	10	0	0	1.86846	1.86846	1.49477	1.3702	0.871948	0	0	1.7439	1.99302	1.24564	#DIV/0!	#DIV/0!	0	0.933333	1.33333	0.909091
Enterococcus phage IME-EFm1	NC_024356	42597	70	bacteria	6		47	47	21	24	19		90	97	25	18	0.140855	0	1.10336	1.10336	0.492992	0.56342	0.446041	0	2.11282	2.27716	0.586896	0.422565	3.16667	#DIV/0!	1.91489	2.06383	1.19048	0.75
Enterobacteria phage phiP27	NC_003356	42575	58	bacteria	25		73	84	82	75	51			50	88	59	0.587199	0	1.71462	1.97299	1.92601	1.7616	1.19789	0	0	1.1744	2.06694	1.38579	2.04	#DIV/0!	0	0.595238	1.07317	0.786667
Klebsiella phage JD001	NC_020204	48814	68	bacteria	19		107	93	104	93	58	1	56	49	71	49	0.389233	0	2.19199	1.90519	2.13054	1.90519	1.18818	0.0204859	1.14721	1.00381	1.4545	1.00381	3.05263	#DIV/0!	0.523364	0.526882	0.682692	0.526882
Salmonella phage SE1	NC_011802	41941	67	bacteria	18		88	70	74	62	30		75	59	41	38	0.429174	0	2.09819	1.66901	1.76438	1.47827	0.715291	0	1.78823	1.40674	0.977564	0.906035	1.66667	#DIV/0!	0.852273	0.842857	0.554054	0.612903
Lactococcus phage 50101	NC_031040	31987	51	bacteria	6		40	42	17	16	18		62	57	27	21	0.187576	0	1.25051	1.31303	0.531466	0.500203	0.562729	0	1.93829	1.78197	0.844093	0.656517	3	#DIV/0!	1.55	1.35714	1.58824	1.3125
Salmonella phage SPN9CC	NC_017985	40128	62	bacteria	19		64	75	62	68	20		74	57	32	49	0.473485	0	1.5949	1.86902	1.54506	1.69458	0.498405	0	1.8441	1.42045	0.797448	1.22109	1.05263	#DIV/0!	1.15625	0.76	0.516129	0.720588
Human papillomavirus type 32	NC_001586	7961	6	vertebrates			15	16	9	2	10			16	11	9	0	0	1.88419	2.0098	1.13051	0.251225	1.25612	0	0	2.0098	1.38174	1.13051	#DIV/0!	#DIV/0!	0	1	1.22222	4.5
Acinetobacter phage vB_AbaM_phiAbaA1	NC_031280	104906	165	bacteria	30		137	158	83	92	112		224	162	57	49	0.28597	0	1.30593	1.50611	0.791184	0.876976	1.06762	0	2.13524	1.54424	0.543344	0.467085	3.73333	#DIV/0!	1.63504	1.02532	0.686747	0.532609
Lactococcus phage BK5-T	NC_002796	40003	63	bacteria	10		50	54	21	29	27		78	72	22	31	0.249981	0	1.24991	1.3499	0.524961	0.724946	0.674949	0	1.94985	1.79987	0.549959	0.774942	2.7	#DIV/0!	1.56	1.33333	1.04762	1.06897
Sulfolobus spindle-shaped virus 5	NC_011217	15330	34	archaea	2		15	31	14	16	7		21	28	10	22	0.130463	0	0.978474	2.02218	0.913242	1.04371	0.456621	0	1.36986	1.82648	0.652316	1.43509	3.5	#DIV/0!	1.4	0.903226	0.714286	1.375
Ovine adenovirus 7	NC_004037	29576	30	vertebrates	8		28	32	16	13	9		67	55	20	18	0.27049	0	0.946714	1.08196	0.540979	0.439546	0.304301	0	2.26535	1.85962	0.676224	0.608602	1.125	#DIV/0!	2.39286	1.71875	1.25	1.38462
Klebsiella phage PKP126	NC_031053	50934	78	bacteria	19		87	105	105	104	32		68	91	55	45	0.373032	0	1.70809	2.06149	2.06149	2.04186	0.628264	0	1.33506	1.78663	1.07983	0.883496	1.68421	#DIV/0!	0.781609	0.866667	0.52381	0.432692
Lactococcus phage bIL286	NC_002667	41834	61	bacteria	9		56	44	30	33	25		85	80	18	31	0.215136	0	1.33862	1.05178	0.71712	0.788832	0.5976	0	2.03184	1.91232	0.430272	0.741024	2.77778	#DIV/0!	1.51786	1.81818	0.6	0.939394
Brevibacillus phage Abouo	NC_029029	45552	94	bacteria	10		71	80	47	26	20	1	72	109	30	28	0.219529	0	1.55866	1.75623	1.03179	0.570776	0.439059	0.0219529	1.58061	2.39287	0.658588	0.614682	2	#DIV/0!	1.01408	1.3625	0.638298	1.07692
Human papillomavirus 116	NC_013035	7184	7	vertebrates	3		13	9	3	5	4			28	4	5	0.417595	0	1.80958	1.25278	0.417595	0.695991	0.556793	0	0	3.89755	0.556793	0.695991	1.33333	#DIV/0!	0	3.11111	1.33333	1
Salmonella phage IME207	NC_031924	47564	94	bacteria	25		96	92	82	65	44		92	56	35	44	0.525608	0	2.01833	1.93424	1.72399	1.36658	0.925069	0	1.93424	1.17736	0.735851	0.925069	1.76	#DIV/0!	0.958333	0.608696	0.426829	0.676923
Human papillomavirus type 16	NC_001526	7906	9	vertebrates	2		12	6	3	5	7		15	10	11	2	0.252972	0	1.51783	0.758917	0.379459	0.632431	0.885403	0	1.89729	1.26486	1.39135	0.252972	3.5	#DIV/0!	1.25	1.66667	3.66667	0.4
Lactococcus phage PLgT-1	NC_031016	40273	66	bacteria	10		47	49	28	25	14		84	77	31	23	0.248305	0	1.16703	1.2167	0.695255	0.620763	0.347627	0	2.08576	1.91195	0.769746	0.571102	1.4	#DIV/0!	1.78723	1.57143	1.10714	0.92
Acidianus bottle-shaped virus 2	NC_028938	22613	54	archaea	4		17	31	8	10	7		41	43	26	11	0.176889	0	0.75178	1.37089	0.353779	0.442223	0.309556	0	1.81312	1.90156	1.14978	0.486446	1.75	#DIV/0!	2.41176	1.3871	3.25	1.1
Vibrio phage 11895-B1	NC_020843	126434	196	bacteria	26		153	147	99	91	73	1	195	268	108	69	0.205641	0	1.21012	1.16266	0.783017	0.719743	0.577376	0.00790926	1.54231	2.11968	0.854201	0.545739	2.80769	#DIV/0!	1.27451	1.82313	1.09091	0.758242
Streptococcus phage Dp-1	NC_015274	56506	72	bacteria	14		71	83	48	62	15		92	142	28	42	0.247761	0	1.2565	1.46887	0.849467	1.09723	0.265459	0	1.62815	2.51301	0.495523	0.743284	1.07143	#DIV/0!	1.29577	1.71084	0.583333	0.677419
Providencia phage Redjac	NC_018832	58104	41	bacteria	31		115	102	95	121	35	1	38	36	126	92	0.533526	0	1.97921	1.75547	1.635	2.08247	0.602368	0.0172105	0.654	0.619579	2.16853	1.58337	1.12903	#DIV/0!	0.330435	0.352941	1.32632	0.760331
Sulfolobus spindle-shaped virus 1	NC_001338	15465	31	archaea	7		21	21	18	13	5		6	37	6	33	0.452635	0	1.3579	1.3579	1.16392	0.840608	0.323311	0	0.387973	2.3925	0.387973	2.13385	0.714286	#DIV/0!	0.285714	1.7619	0.333333	2.53846
Bandicoot papillomatosis carcinomatosis virus type 1	NC_010107	7295	3	vertebrates	2		8	5	8	6	4			13	14	10	0.27416	0	1.09664	0.685401	1.09664	0.822481	0.548321	0	0	1.78204	1.91912	1.3708	2	#DIV/0!	0	2.6	1.75	1.66667
Sulfolobus spindle-shaped virus 4	NC_009986	15135	34	archaea	2		21	21	12	15	7	1	20	26	10	21	0.132144	0	1.38751	1.38751	0.792864	0.99108	0.462504	0.066072	1.32144	1.71787	0.66072	1.38751	3.5	#DIV/0!	0.952381	1.2381	0.833333	1.4
Salmonella phage Ent1	NC_019539	42391	58	bacteria	14		83	94	75	71	31		53	46	61	47	0.330259	0	1.95796	2.21745	1.76924	1.67488	0.731287	0	1.25027	1.08514	1.43898	1.10873	2.21429	#DIV/0!	0.638554	0.489362	0.813333	0.661972
Iodobacteriophage phiPLPE	NC_011142	47453	84	bacteria	17		63	83	74	90	30	1	55	39	63	78	0.358249	0	1.32763	1.7491	1.55944	1.89661	0.632204	0.0210735	1.15904	0.821866	1.32763	1.64373	1.76471	#DIV/0!	0.873016	0.46988	0.851351	0.866667
Saimiriine gammaherpesvirus 2	NC_001350	112930	76	vertebrates	21		123	140	68	56	15	2	235	185	100	95	0.185956	0	1.08917	1.23971	0.602143	0.495882	0.132826	0.0177101	2.08094	1.63818	0.885504	0.841229	0.714286	#DIV/0!	1.91057	1.32143	1.47059	1.69643
Human papillomavirus type 140	NC_017996	7341	7	vertebrates, human	2		16	9	5	3	8			18	7	8	0.272442	0	2.17954	1.22599	0.681106	0.408664	1.08977	0	0	2.45198	0.953549	1.08977	4	#DIV/0!	0	2	1.4	2.66667
Clostridium phage phiMMP03	NC_028959	52261	93	bacteria	1		57	66	13	18	27	1	111	123	16	13	0.0191347	0	1.09068	1.26289	0.248751	0.344425	0.516638	0.0191347	2.12395	2.35357	0.306156	0.248751	27	#DIV/0!	1.94737	1.86364	1.23077	0.722222
Enterobacteria phage JenP1	NC_029028	60754	87	bacteria	28		99	106	72	68	49		108	59	65	57	0.460875	0	1.62952	1.74474	1.18511	1.11927	0.806531	0	1.77766	0.971129	1.06989	0.93821	1.75	#DIV/0!	1.09091	0.556604	0.902778	0.838235
Clostridium phage phiCD505	NC_028764	49316	76	bacteria	4		49	54	15	20	28		109	102	11	24	0.0811096	0	0.993592	1.09498	0.304161	0.405548	0.567767	0	2.21024	2.06829	0.223051	0.486657	7	#DIV/0!	2.22449	1.88889	0.733333	1.2
Vibrio phage PVA1	NC_023605	41529	21	bacteria	19		71	74	53	64	31		68	40	34	57	0.457512	0	1.70965	1.78189	1.27622	1.54109	0.746466	0	1.63741	0.963182	0.818705	1.37253	1.63158	#DIV/0!	0.957746	0.540541	0.641509	0.890625
Human papillomavirus type 137	NC_017995	7236	7	vertebrates	1		11	9	9	5	11			22	2	5	0.138198	0	1.52018	1.24378	1.24378	0.690989	1.52018	0	0	3.04035	0.276396	0.690989	11	#DIV/0!	0	2.44444	0.222222	1
Escherichia phage SUSP1	NC_028808	90743	139	bacteria	31		132	146	81	80	71		186	87	54	103	0.341624	0	1.45466	1.60894	0.892631	0.881611	0.782429	0	2.04974	0.958752	0.595087	1.13507	2.29032	#DIV/0!	1.40909	0.59589	0.666667	1.2875
Sulfitobacter phage phiCB2047-B	NC_020862	74485	75	bacteria	24		125	103	94	94	61		99	88	87	75	0.322213	0	1.67819	1.38283	1.262	1.262	0.818957	0	1.32913	1.18145	1.16802	1.00691	2.54167	#DIV/0!	0.792	0.854369	0.925532	0.797872
Escherichia phage vB_EcoM_Alf5	NC_031082	87662	133	bacteria	22		130	115	85	89	71	2	158	88	78	85	0.250964	0	1.48297	1.31186	0.969633	1.01526	0.809929	0.0228149	1.80238	1.00386	0.889781	0.969633	3.22727	#DIV/0!	1.21538	0.765217	0.917647	0.955056
Bandicoot papillomatosis carcinomatosis virus type 2	NC_010817	7277	3	vertebrates			11	13	4	2	3			17	11	9	0	0	1.51161	1.78645	0.549677	0.274839	0.412258	0	0	2.33613	1.51161	1.23677	#DIV/0!	#DIV/0!	0	1.30769	2.75	4.5
Lactococcus phage r1t	NC_004302	33350	50	bacteria	10		40	46	20	18	9		68	58	28	20	0.29985	0	1.1994	1.37931	0.5997	0.53973	0.269865	0	2.03898	1.73913	0.83958	0.5997	0.9	#DIV/0!	1.7	1.26087	1.4	1.11111
Salmonella phage vB_SenS-Ent3	NC_024204	42764	60	bacteria	19		81	87	71	79	28		54	47	58	47	0.444299	0	1.89412	2.03442	1.66027	1.84735	0.654756	0	1.26274	1.09906	1.35628	1.09906	1.47368	#DIV/0!	0.666667	0.54023	0.816901	0.594937
Human papillomavirus type 60	NC_001693	7313	7	vertebrates			5	9	4	6	7			25	7	1	0	0	0.683714	1.23069	0.546971	0.820457	0.9572	0	0	3.41857	0.9572	0.136743	#DIV/0!	#DIV/0!	0	2.77778	1.75	0.166667
Lactococcus phage P008	NC_008363	28538	58	bacteria	7		36	39	14	10	17		45	50	14	30	0.245287	0	1.26148	1.3666	0.490574	0.35041	0.595697	0	1.57684	1.75205	0.490574	1.05123	2.42857	#DIV/0!	1.25	1.28205	1	3
Burkholderia phage KS9	NC_013055	39896	50	bacteria	25		92	89	109	137	22		44	37	46	69	0.626629	0	2.306	2.2308	2.7321	3.43393	0.551434	0	1.10287	0.927411	1.153	1.7295	0.88	#DIV/0!	0.478261	0.41573	0.422018	0.50365
Cyanophage MED4-117	NC_020857	38834	63	bacteria	6		55	42	25	26	31		66	57	24	34	0.154504	0	1.41628	1.08153	0.643766	0.669516	0.79827	0	1.69954	1.46779	0.618015	0.875521	5.16667	#DIV/0!	1.2	1.35714	0.96	1.30769
Enterobacteriaphage UAB_Phi87	NC_027360	87603	147	bacteria	19		119	129	75	61	74	1	154	80	87	82	0.216888	0	1.3584	1.47255	0.856135	0.696323	0.84472	0.0114151	1.75793	0.913211	0.993117	0.936041	3.89474	#DIV/0!	1.29412	0.620155	1.16	1.34426
Streptococcus phage phiARI0746	NC_031907	33181	42	bacteria	12		50	60	36	36	9		58	66	25	23	0.361653	0	1.50689	1.80826	1.08496	1.08496	0.27124	0	1.74799	1.98909	0.753443	0.693168	0.75	#DIV/0!	1.16	1.1	0.694444	0.638889
Vibrio phage helene 12B3	NC_021067	135982	263	bacteria	34		189	182	97	104	69	4	251	276	82	58	0.250033	0	1.38989	1.33841	0.71333	0.764807	0.50742	0.0294157	1.84583	2.02968	0.603021	0.426527	2.02941	#DIV/0!	1.32804	1.51648	0.845361	0.557692
Clostridium virus phiCD27	NC_011398	50930	75	bacteria	3		48	73	18	18	16	1	112	109	14	25	0.0589044	0	0.94247	1.43334	0.353426	0.353426	0.314157	0.0196348	2.1991	2.14019	0.274887	0.49087	5.33333	#DIV/0!	2.33333	1.49315	0.777778	1.38889
Clostridium phage phiCT9441A	NC_029022	46895	77	bacteria	4		33	56	19	20	15		100	100	20	20	0.0852969	0	0.7037	1.19416	0.40516	0.426485	0.319864	0	2.13242	2.13242	0.426485	0.426485	3.75	#DIV/0!	3.0303	1.78571	1.05263	1
Deep-sea thermophilic phage D6E	NC_019544	49335	49	bacteria	24		79	116	87	58	33	3	85	85	19	43	0.48647	0	1.6013	2.35127	1.76345	1.17564	0.668896	0.0608088	1.72291	1.72291	0.385122	0.871592	1.375	#DIV/0!	1.07595	0.732759	0.218391	0.741379
Klebsiella phage JD18	NC_028686	166313	278	bacteria	44		232	213	142	142	92		259	218	199	133	0.264561	0	1.39496	1.28072	0.853812	0.853812	0.553174	0	1.5573	1.31078	1.19654	0.799697	2.09091	#DIV/0!	1.11638	1.02347	1.40141	0.93662
Human papillomavirus type 54	NC_001676	7759	7	vertebrates			18	5	4	8	4			15	7	16	0	0	2.31989	0.644413	0.51553	1.03106	0.51553	0	0	1.93324	0.902178	2.06212	#DIV/0!	#DIV/0!	0	3	1.75	2
Caulobacter phage Cr30	NC_025422	155997	286	bacteria	31		202	229	139	130	70	1	358	249	94	72	0.198722	0	1.2949	1.46798	0.891043	0.833349	0.448727	0.00641038	2.29492	1.59618	0.602576	0.461547	2.25806	#DIV/0!	1.77228	1.08734	0.676259	0.553846
Cellulophaga phage phiSM	NC_020860	44557	59	bacteria	9		35	46	26	26	18		79	104	17	23	0.201988	0	0.785511	1.03239	0.583522	0.583522	0.403977	0	1.77301	2.33409	0.381534	0.516193	2	#DIV/0!	2.25714	2.26087	0.653846	0.884615
Escherichia phage JH2	NC_029023	87712	131	bacteria	28		111	118	68	75	66		145	87	79	97	0.319227	0	1.26551	1.34531	0.775265	0.855071	0.752463	0	1.65314	0.991883	0.900675	1.10589	2.35714	#DIV/0!	1.30631	0.737288	1.16176	1.29333
Vibrio phage VvAW1	NC_020488	38682	40	bacteria	19		84	71	64	64	52	1	41	45	25	45	0.491185	0	2.17155	1.83548	1.65452	1.65452	1.34429	0.0258518	1.05992	1.16333	0.646295	1.16333	2.73684	#DIV/0!	0.488095	0.633803	0.390625	0.703125
Invertebrate iridovirus 25	NC_023613	204815	177	invertebrates	32		171	176	84	71	171		459	291	108	73	0.156239	0	0.8349	0.859312	0.410126	0.346654	0.8349	0	2.24105	1.42079	0.527305	0.356419	5.34375	#DIV/0!	2.68421	1.65341	1.28571	1.02817
Acidianus bottle-shaped virus 3	NC_028787	28489	66	archaea	3		24	30	10	12	5		55	70		23	0.105304	0	0.84243	1.05304	0.351013	0.421215	0.175506	0	1.93057	2.45709	0	0.807329	1.66667	#DIV/0!	2.29167	2.33333	0	1.91667
Mannheimia phage vB_MhM_3927AP2	NC_028766	33755	50	bacteria	15		46	62	44	38	30		41	26	29	55	0.444379	0	1.36276	1.83676	1.30351	1.12576	0.888757	0	1.21463	0.770256	0.859132	1.62939	2	#DIV/0!	0.891304	0.419355	0.659091	1.44737
Clostridium phage phiCD146	NC_028958	41507	52	bacteria	3		45	43	16	13	14		84	65	25	34	0.072277	0	1.08415	1.03597	0.385477	0.3132	0.337293	0	2.02376	1.566	0.602308	0.819139	4.66667	#DIV/0!	1.86667	1.51163	1.5625	2.61538
Escherichia phage vB_EcoM-VpaE1	NC_027337	88403	132	bacteria	22		124	118	86	74	76	1	158	76	75	86	0.24886	0	1.40267	1.3348	0.972818	0.837076	0.859699	0.0113118	1.78727	0.859699	0.848387	0.972818	3.45455	#DIV/0!	1.27419	0.644068	0.872093	1.16216
Escherichia phage Pollock	NC_027381	68365	85	bacteria	19		94	95	47	44	37		118	133	36	41	0.27792	0	1.37497	1.3896	0.687486	0.643604	0.541213	0	1.72603	1.94544	0.526585	0.599722	1.94737	#DIV/0!	1.25532	1.4	0.765957	0.931818
Temperate phage phiNIH1.1	NC_003157	43106	56	bacteria	6		58	71	41	40	11		53	93	32	41	0.139192	0	1.34552	1.6471	0.951144	0.927945	0.255185	0	1.22953	2.15747	0.742356	0.951144	1.83333	#DIV/0!	0.913793	1.30986	0.780488	1.025
Acidianus spindle-shaped virus 1	NC_013585	24186	38	archaea	4		29	32	26	24	16	1	33	44	7	28	0.165385	0	1.19904	1.32308	1.075	0.99231	0.66154	0.0413462	1.36443	1.81923	0.289424	1.15769	4	#DIV/0!	1.13793	1.375	0.269231	1.16667
Streptococcus phage Sfi11	NC_002214	39807	51	bacteria	9		54	55	28	29	22	1	61	56	35	36	0.226091	0	1.35655	1.38167	0.703394	0.728515	0.552667	0.0251212	1.53239	1.40679	0.879242	0.904364	2.44444	#DIV/0!	1.12963	1.01818	1.25	1.24138
Sulfolobus spindle-shaped virus 6	NC_013587	15684	33	archaea	4		17	24	16	13	7		17	35	7	17	0.255037	0	1.08391	1.53022	1.02015	0.82887	0.446315	0	1.08391	2.23157	0.446315	1.08391	1.75	#DIV/0!	1	1.45833	0.4375	1.30769
Acinetobacter phage Bphi-B1251	NC_019541	45364	62	bacteria	15		77	62	56	49	46		72	38	27	57	0.330659	0	1.69738	1.36672	1.23446	1.08015	1.01402	0	1.58716	0.837669	0.595186	1.2565	3.06667	#DIV/0!	0.935065	0.612903	0.482143	1.16327
Clostridium phage phiMMP01	NC_028883	44461	81	bacteria	8		39	55	9	16	11	2	95	103	11	13	0.179933	0	0.877173	1.23704	0.202425	0.359866	0.247408	0.0449832	2.1367	2.31664	0.247408	0.292391	1.375	#DIV/0!	2.4359	1.87273	1.22222	0.8125
Salmonella phage BPS15Q2	NC_031939	89817	130	bacteria	29		124	135	76	91	68	1	161	79	81	83	0.322879	0	1.38058	1.50306	0.846165	1.01317	0.757095	0.0111337	1.79253	0.879566	0.901834	0.924101	2.34483	#DIV/0!	1.29839	0.585185	1.06579	0.912088
Lactococcus phage P680	NC_021852	29631	49	bacteria	3		28	24	12	16	12		42	51	23	28	0.101245	0	0.944956	0.809963	0.404981	0.539975	0.404981	0	1.41743	1.72117	0.776214	0.944956	4	#DIV/0!	1.5	2.125	1.91667	1.75
Hamiltonella virus APSE1	NC_000935	36524	54	bacteria	8		58	53	31	46	15		42	21	51	62	0.219034	0	1.588	1.4511	0.848757	1.25945	0.410689	0	1.14993	0.574964	1.39634	1.69751	1.875	#DIV/0!	0.724138	0.396226	1.64516	1.34783
Wiseana iridescent virus	NC_015780	205791	193	invertebrates	36		169	166	84	82	166	1	451	285	111	59	0.174935	0	0.821222	0.806644	0.408181	0.398463	0.806644	0.0048593	2.19154	1.3849	0.539382	0.286699	4.61111	#DIV/0!	2.66864	1.71687	1.32143	0.719512
Bacillus phage phiCM3	NC_023599	38772	56	bacteria	11		44	49	16	25	22	1	62	64	18	35	0.28371	0	1.13484	1.2638	0.412669	0.644795	0.56742	0.0257918	1.59909	1.65068	0.464253	0.902713	2	#DIV/0!	1.40909	1.30612	1.125	1.4
Rhodococcus phage RRH1	NC_016651	14270	20	bacteria	10		16	31	75	65			3	1	50	20	0.700771	0	1.12123	2.17239	5.25578	4.55501	0	0	0.210231	0.0700771	3.50385	1.40154	0	#DIV/0!	0.1875	0.0322581	0.666667	0.307692
Salmonella phage SETP13	NC_022752	42665	69	bacteria	14		87	66	75	77	29	1	50	56	40	45	0.328138	0	2.03914	1.54694	1.75788	1.80476	0.679714	0.0234384	1.17192	1.31255	0.937537	1.05473	2.07143	#DIV/0!	0.574713	0.848485	0.533333	0.584416
Bacillus phage Page	NC_022764	39874	50	bacteria	9		74	63	38	47	21		58	60	14	53	0.225711	0	1.85585	1.57998	0.953002	1.17871	0.526659	0	1.45458	1.50474	0.351106	1.32919	2.33333	#DIV/0!	0.783784	0.952381	0.368421	1.12766
Lactococcus phage SL4	NC_028900	28144	52	bacteria			35	29	19	18	10		45	47	19	24	0	0	1.2436	1.03042	0.675099	0.639568	0.355316	0	1.59892	1.66998	0.675099	0.852757	#DIV/0!	#DIV/0!	1.28571	1.62069	1	1.33333
Vibrio phage qdvp001	NC_029057	134742	227	bacteria	32		198	174	116	111	89	2	248	238	57	60	0.237491	0	1.46947	1.29136	0.860905	0.823797	0.660522	0.0148432	1.84055	1.76634	0.423031	0.445295	2.78125	#DIV/0!	1.25253	1.36782	0.491379	0.540541
Escherichia phage WG01	NC_031928	169936	273	bacteria	46		243	246	169	157	105		199	247	182	141	0.27069	0	1.42995	1.4476	0.994492	0.923877	0.61788	0	1.17103	1.45349	1.07099	0.829724	2.28261	#DIV/0!	0.81893	1.00407	1.07692	0.898089
Salmonella phage SE2	NC_016763	43221	61	bacteria	20		92	81	78	85	24	1	45	48	56	48	0.462738	0	2.12859	1.87409	1.80468	1.96664	0.555286	0.0231369	1.04116	1.11057	1.29567	1.11057	1.2	#DIV/0!	0.48913	0.592593	0.717949	0.564706
Yersinia phage phiYeO3-12	NC_001271	39600	59	bacteria			77	91	87	89	38			94	27	44	0	0	1.94444	2.29798	2.19697	2.24747	0.959596	0	0	2.37374	0.681818	1.11111	#DIV/0!	#DIV/0!	0	1.03297	0.310345	0.494382
Lactobacillus phage CL1	NC_028888	39474	62	bacteria	22		68	60	55	60	18	1	53	45	43	42	0.557329	0	1.72265	1.51999	1.39332	1.51999	0.455996	0.0253331	1.34266	1.13999	1.08932	1.06399	0.818182	#DIV/0!	0.779412	0.75	0.781818	0.7
Bacteriophage APSE-2	NC_011551	39867	41	bacteria	12		48	61	59	53	16	1	42	28	50	67	0.301001	0	1.204	1.53009	1.47992	1.32942	0.401334	0.0250834	1.0535	0.702335	1.25417	1.68059	1.33333	#DIV/0!	0.875	0.459016	0.847458	1.26415
Proteus phage vB_PmiP_Pm5460	NC_028916	44573	53	bacteria	9		82	73	36	41	36		58	91	10	33	0.201916	0	1.83968	1.63776	0.807664	0.919839	0.807664	0	1.30124	2.04159	0.224351	0.740359	4	#DIV/0!	0.707317	1.24658	0.277778	0.804878
Clostridium phage phiCD481-1	NC_028951	32846	54	bacteria	3		37	27	9	7	15		65	62	14	12	0.0913353	0	1.12647	0.822018	0.274006	0.213116	0.456677	0	1.97893	1.8876	0.426232	0.365341	5	#DIV/0!	1.75676	2.2963	1.55556	1.71429
Clostridium phage phiMMP04	NC_019422	31674	51	bacteria	2		27	25	7	7	8		68	49	12	25	0.0631433	0	0.852434	0.789291	0.221001	0.221001	0.252573	0	2.14687	1.54701	0.37886	0.789291	4	#DIV/0!	2.51852	1.96	1.71429	3.57143
Leuconostoc phage phiLNTR3	NC_024378	28015	41	bacteria	1		22	28	18	18	30	1	37	40	20	15	0.0356952	0	0.785294	0.999465	0.642513	0.642513	1.07085	0.0356952	1.32072	1.42781	0.713903	0.535427	30	#DIV/0!	1.68182	1.42857	1.11111	0.833333
Clostridium phage phiCT19406C	NC_029006	35703	63	bacteria	1		36	34	12	4	12	1	76	71	11	11	0.0280089	0	1.00832	0.952301	0.336106	0.112035	0.336106	0.0280089	2.12867	1.98863	0.308097	0.308097	12	#DIV/0!	2.11111	2.08824	0.916667	2.75
Canid alphaherpesvirus 1	NC_030117	125171	76	vertebrates	22		115	110	51	43	93	2	254	143	87	59	0.17576	0	0.918743	0.878798	0.407443	0.34353	0.742984	0.0159781	2.02922	1.14244	0.695049	0.471355	4.22727	#DIV/0!	2.2087	1.3	1.70588	1.37209
Lactococcus phage c2	NC_001706	22172	39	bacteria	6		20	21	10	14	12		26	35	13	27	0.270612	0	0.902039	0.947141	0.451019	0.631427	0.541223	0	1.17265	1.57857	0.586325	1.21775	2	#DIV/0!	1.3	1.66667	1.3	1.92857
Clostridium phage phiCDHM11	NC_029001	32000	49	bacteria	7		38	55	11	17	13	1	70	55	10	14	0.21875	0	1.1875	1.71875	0.34375	0.53125	0.40625	0.03125	2.1875	1.71875	0.3125	0.4375	1.85714	#DIV/0!	1.84211	1	0.909091	0.823529
Escherichia phage N4	NC_008720	70153	72	bacteria	18		102	102	82	86	50	1		108	121	77	0.256582	0	1.45396	1.45396	1.16887	1.22589	0.712728	0.0142546	0	1.53949	1.7248	1.0976	2.77778	#DIV/0!	0	1.05882	1.47561	0.895349
Acinetobacter phage vB_AbaS_TRS1	NC_031098	40749	70	bacteria	9		59	56	35	36	30		55	42	29	50	0.220864	0	1.44789	1.37427	0.858917	0.883457	0.736214	0	1.34973	1.0307	0.711674	1.22702	3.33333	#DIV/0!	0.932203	0.75	0.828571	1.38889
Vibrio phage VP93	NC_012662	43931	44	bacteria	25		84	80	85	88	47		58	33	40	44	0.569074	0	1.91209	1.82104	1.93485	2.00314	1.06986	0	1.32025	0.751178	0.910519	1.00157	1.88	#DIV/0!	0.690476	0.4125	0.470588	0.5
Streptococcus phage phiARI0923	NC_030946	33477	35	bacteria	6		43	54	26	36	11		62	59	19	18	0.179228	0	1.28446	1.61305	0.776653	1.07537	0.328584	0	1.85202	1.7624	0.567554	0.537683	1.83333	#DIV/0!	1.44186	1.09259	0.730769	0.5
Leuconostoc phage phiLNTR2	NC_024389	28336	42	bacteria	6		28	27	17	19	30	1	39	40	19	14	0.211745	0	0.988142	0.952851	0.599944	0.670525	1.05872	0.0352908	1.37634	1.41163	0.670525	0.494071	5	#DIV/0!	1.39286	1.48148	1.11765	0.736842
Staphylococcus phage phiIPLA-RODI	NC_028765	142348	213	bacteria	25		130	157	52	41	40	2	201	395	18	62	0.175626	0	0.913255	1.10293	0.365302	0.288027	0.281001	0.0140501	1.41203	2.77489	0.126451	0.435552	1.6	#DIV/0!	1.54615	2.51592	0.346154	1.5122
Staphylococcus phage Sb-1	NC_023009	127188	168	bacteria	18		98	122	53	50	38		161	361	16	65	0.141523	0	0.770513	0.95921	0.416706	0.393119	0.29877	0	1.26584	2.83832	0.125798	0.511055	2.11111	#DIV/0!	1.64286	2.95902	0.301887	1.3
Sulfolobales Mexican rudivirus 1	NC_019413	27431	37	archaea	16		40	52	53	39	10		34	26	32	36	0.583282	0	1.4582	1.89567	1.93212	1.42175	0.364551	0	1.23947	0.947833	1.16656	1.31238	0.625	#DIV/0!	0.85	0.5	0.603774	0.923077
Clostridium phage phiCDHM13	NC_029116	33596	50	bacteria	2		39	30	18	9	11		71	63	9	15	0.0595309	0	1.16085	0.892963	0.535778	0.267889	0.32742	0	2.11335	1.87522	0.267889	0.446482	5.5	#DIV/0!	1.82051	2.1	0.5	1.66667
Clostridium phage phiCP13O	NC_019506	38329	55	bacteria	7		43	51	14	8	11	1	75	71	10	24	0.182629	0	1.12187	1.33059	0.365259	0.208719	0.286989	0.0260899	1.95674	1.85238	0.260899	0.626158	1.57143	#DIV/0!	1.74419	1.39216	0.714286	3
Lactococcus phage phi7	NC_021855	32382	57	bacteria	10		25	40	12	19	12		45	56	15	34	0.308814	0	0.772034	1.23525	0.370576	0.586746	0.370576	0	1.38966	1.72936	0.46322	1.04997	1.2	#DIV/0!	1.8	1.4	1.25	1.78947
Staphylococcus phage JD007	NC_019726	141836	217	bacteria	16		130	126	62	54	44		177	397	23	68	0.112806	0	0.916552	0.88835	0.437125	0.380721	0.310217	0	1.24792	2.79901	0.162159	0.479427	2.75	#DIV/0!	1.36154	3.15079	0.370968	1.25926
Salmonella phage vB_SnwM_CGG4-1	NC_031065	159878	259	bacteria	44		201	192	104	130	59		275	209	156	100	0.27521	0	1.25721	1.20092	0.650496	0.81312	0.369031	0	1.72006	1.30725	0.975744	0.625477	1.34091	#DIV/0!	1.36816	1.08854	1.5	0.769231
Staphylococcus phage GH15	NC_019448	139806	214	bacteria	14		135	131	43	56	39	1	188	395	18	57	0.100139	0	0.965624	0.937013	0.307569	0.400555	0.278958	0.00715277	1.34472	2.82534	0.12875	0.407708	2.78571	#DIV/0!	1.39259	3.01527	0.418605	1.01786
Staphylococcus virus K	NC_005880	148317	233	bacteria	22		105	148	52	53	42		184	415	20	79	0.148331	0	0.707943	0.997863	0.3506	0.357343	0.283177	0	1.24059	2.79806	0.134846	0.532643	1.90909	#DIV/0!	1.75238	2.80405	0.384615	1.49057
Enterobacteria phage 933W	NC_000924	61670	80	bacteria			110	131	119	107	38	2		106	82	79	0	0	1.78369	2.12421	1.92963	1.73504	0.616183	0.0324307	0	1.71883	1.32966	1.28101	#DIV/0!	#DIV/0!	0	0.80916	0.689076	0.738318
Lactobacillus phage iLp1308	NC_028911	34176	50	bacteria	9		49	58	51	49	12		42	44	37	35	0.263343	0	1.43375	1.6971	1.49228	1.43375	0.351124	0	1.22893	1.28745	1.08263	1.02411	1.33333	#DIV/0!	0.857143	0.758621	0.72549	0.714286
Bacillus phage Waukesha92	NC_025424	45648	72	bacteria	3		63	62	28	23	24		89	72	15	27	0.0657203	0	1.38013	1.35822	0.613389	0.503856	0.525762	0	1.9497	1.57729	0.328601	0.591483	8	#DIV/0!	1.4127	1.16129	0.535714	1.17391
Achromobacter phage phiAxp-1	NC_029033	45045	64	bacteria	32		100	89	121	130	13		13	3	93	102	0.710401	0	2.22	1.9758	2.6862	2.886	0.2886	0	0.2886	0.0666001	2.0646	2.2644	0.40625	#DIV/0!	0.13	0.0337079	0.768595	0.784615
Escherichia phage Jk06	NC_007291	46072	82	bacteria	19		80	78	55	50	34			90	45	60	0.412398	0	1.73641	1.693	1.19378	1.08526	0.737975	0	0	1.95346	0.976732	1.30231	1.78947	#DIV/0!	0	1.15385	0.818182	1.2
Bacillus phage phi4J1	NC_029008	41486	67	bacteria	9		56	76	24	25	27		79	61	15	24	0.216941	0	1.34985	1.83194	0.578508	0.602613	0.650822	0	1.90426	1.47038	0.361568	0.578508	3	#DIV/0!	1.41071	0.802632	0.625	0.96
Enterococcus phage phiFL3A	NC_013648	39576	64	bacteria	7		51	43	23	19	16		57	80	22	21	0.176875	0	1.28866	1.08652	0.58116	0.480089	0.404285	0	1.44027	2.02143	0.555892	0.530625	2.28571	#DIV/0!	1.11765	1.86047	0.956522	1.10526
Human papillomavirus type 144	NC_017997	7271	7	vertebrates	3		6	10	9	4	7			12	10	7	0.412598	0	0.825196	1.37533	1.23779	0.550131	0.962729	0	0	1.65039	1.37533	0.962729	2.33333	#DIV/0!	0	1.2	1.11111	1.75
Staphylococcus phage MCE-2014	NC_025416	141907	204	bacteria	18		115	125	61	59	39	1	180	398	18	65	0.126844	0	0.81039	0.880859	0.429859	0.415765	0.274828	0.00704687	1.26844	2.80465	0.126844	0.458046	2.16667	#DIV/0!	1.56522	3.184	0.295082	1.10169
Human papillomavirus type 135	NC_017993	7293	7	vertebrates	3		11	17	9	5	6			23	6	1	0.411353	0	1.5083	2.331	1.23406	0.685589	0.822707	0	0	3.15371	0.822707	0.137118	2	#DIV/0!	0	1.35294	0.666667	0.2
Staphylococcus phage Team1	NC_025417	140903	217	bacteria	20		133	124	45	56	39		174	391	18	73	0.141942	0	0.943912	0.880038	0.319369	0.397437	0.276786	0	1.23489	2.77496	0.127747	0.518087	1.95	#DIV/0!	1.30827	3.15323	0.4	1.30357
Bacillus phage Palmer	NC_028926	40000	50	bacteria	14		55	66	39	43	22		58	63	9	45	0.35	0	1.375	1.65	0.975	1.075	0.55	0	1.45	1.575	0.225	1.125	1.57143	#DIV/0!	1.05455	0.954545	0.230769	1.04651
Vibrio phage PWH3a-P1	NC_020863	129155	209	bacteria	26		139	147	82	65	78	2	219	220	72	44	0.201309	0	1.07623	1.13817	0.634896	0.503271	0.603926	0.0154853	1.69564	1.70338	0.55747	0.340676	3	#DIV/0!	1.57554	1.4966	0.878049	0.676923
Brevibacillus phage Sundance	NC_028749	134270	194	bacteria	36		148	168	77	99	58	1	286	213	19	83	0.268116	0	1.10226	1.25121	0.573471	0.73732	0.431965	0.00744768	2.13004	1.58636	0.141506	0.618157	1.61111	#DIV/0!	1.93243	1.26786	0.246753	0.838384
Lactococcus phage WRP3	NC_027341	130008	178	bacteria	21		123	147	53	54	83		233	195	69	59	0.161529	0	0.946096	1.1307	0.407667	0.415359	0.638422	0	1.7922	1.49991	0.530737	0.453818	3.95238	#DIV/0!	1.89431	1.32653	1.30189	1.09259
Lactobacillus phage CL2	NC_028835	38751	60	bacteria	13		65	67	64	72	17	1	55	50	36	31	0.335475	0	1.67738	1.72899	1.65157	1.85802	0.438698	0.0258058	1.41932	1.29029	0.929008	0.799979	1.30769	#DIV/0!	0.846154	0.746269	0.5625	0.430556
Streptococcus virus 9874	NC_031023	32649	48	bacteria	7		44	55	24	25	12		36	51	23	38	0.214402	0	1.34767	1.68458	0.735091	0.76572	0.367546	0	1.10264	1.56207	0.704463	1.16389	1.71429	#DIV/0!	0.818182	0.927273	0.958333	1.52
Vibrio phage martha 12B12	NC_021070	33277	51	bacteria	12		58	64	49	50	29		38	25	30	41	0.360609	0	1.74295	1.92325	1.47249	1.50254	0.871473	0	1.14193	0.75127	0.901524	1.23208	2.41667	#DIV/0!	0.655172	0.390625	0.612245	0.82
Staphylococcus phage P108	NC_025426	140807	226	bacteria	23		128	143	53	57	36		185	394	16	58	0.163344	0	0.909046	1.01557	0.376402	0.404809	0.255669	0	1.31386	2.79816	0.113631	0.411911	1.56522	#DIV/0!	1.44531	2.75524	0.301887	1.01754
Shigella phage pSs-1	NC_025829	164999	266	bacteria	41		170	189	107	82	67		251	222	152	112	0.248486	0	1.03031	1.14546	0.648489	0.496973	0.406063	0	1.52122	1.34546	0.921218	0.678792	1.63415	#DIV/0!	1.47647	1.1746	1.42056	1.36585
Bacillus virus IEBH	NC_011167	53104	86	bacteria	15		60	70	39	36	21		93	97	18	29	0.282465	0	1.12986	1.31817	0.734408	0.677915	0.39545	0	1.75128	1.8266	0.338958	0.546098	1.4	#DIV/0!	1.55	1.38571	0.461538	0.805556
Lactococcus phage bIBB29	NC_011046	29305	54	bacteria	1		27	30	11	16	14		46	46	13	23	0.0341239	0	0.921344	1.02372	0.375363	0.545982	0.477734	0	1.5697	1.5697	0.44361	0.784849	14	#DIV/0!	1.7037	1.53333	1.18182	1.4375
Staphylococcus phage S25-3	NC_022920	139738	206	bacteria	21		117	127	44	49	38		171	391	17	60	0.150281	0	0.837281	0.908844	0.314875	0.350656	0.271937	0	1.22372	2.79809	0.121656	0.429375	1.80952	#DIV/0!	1.46154	3.07874	0.386364	1.22449
Leuconostoc phage Ln-8	NC_027377	28921	45	bacteria	8		37	23	24	24	32	1	35	42	18	12	0.276616	0	1.27935	0.79527	0.829847	0.829847	1.10646	0.034577	1.21019	1.45223	0.622385	0.414923	4	#DIV/0!	0.945946	1.82609	0.75	0.5
Staphylococcus phage phiSA12	NC_023573	142094	207	bacteria	16		105	131	44	52	39		175	392	19	62	0.112602	0	0.738947	0.921925	0.309654	0.365955	0.274466	0	1.23158	2.75874	0.133714	0.436331	2.4375	#DIV/0!	1.66667	2.99237	0.431818	1.19231
Streptococcus phage 7201	NC_002185	35466	46	bacteria	12		45	47	31	20	18	1	30	47	41	34	0.338352	0	1.26882	1.32521	0.874077	0.56392	0.507528	0.028196	0.845881	1.32521	1.15604	0.958665	1.5	#DIV/0!	0.666667	1	1.32258	1.7
Leuconostoc phage phiLN34	NC_024388	28022	41	bacteria	6		25	34	17	13	26	1	40	39	19	10	0.214117	0	0.892156	1.21333	0.606666	0.463921	0.927842	0.0356862	1.42745	1.39176	0.678039	0.356862	4.33333	#DIV/0!	1.6	1.14706	1.11765	0.769231
Enterococcus phage vB_EfaS_IME197	NC_028671	41307	70	bacteria	9		52	53	23	19	25		59	56	30	29	0.217881	0	1.25887	1.28308	0.556806	0.45997	0.605224	0	1.42833	1.3557	0.726269	0.70206	2.77778	#DIV/0!	1.13462	1.0566	1.30435	1.52632
Streptococcus phage Sfi19	NC_000871	37370	45	bacteria	10		53	70	21	26	20	2	42	48	30	38	0.267594	0	1.41825	1.87316	0.561948	0.695745	0.535189	0.0535189	1.1239	1.28445	0.802783	1.01686	2	#DIV/0!	0.792453	0.685714	1.42857	1.46154
Staphylococcus phage vB_SepS_SEP9	NC_023582	92417	129	bacteria	9		72	76	32	23	50		143	178	33	41	0.0973847	0	0.779077	0.82236	0.346257	0.248872	0.541026	0	1.54733	1.92605	0.357077	0.443641	5.55556	#DIV/0!	1.98611	2.34211	1.03125	1.78261
Lactococcus phage bIL310	NC_002669	14957	29	bacteria	4		20	22	11	8	8		20	18	11	15	0.267433	0	1.33717	1.47088	0.735442	0.534867	0.534867	0	1.33717	1.20345	0.735442	1.00287	2	#DIV/0!	1	0.818182	1	1.875
Streptococcus phage Cp-1	NC_001825	19343	25	bacteria	5		29	29	11	11	11		12	23	20	27	0.258491	0	1.49925	1.49925	0.568681	0.568681	0.568681	0	0.620379	1.18906	1.03397	1.39585	2.2	#DIV/0!	0.413793	0.793103	1.81818	2.45455
Lactococcus phage phiL47	NC_023574	128546	189	bacteria	23		146	127	54	49	71		214	206	67	59	0.178924	0	1.13578	0.987973	0.420083	0.381187	0.552331	0	1.66477	1.60254	0.521214	0.45898	3.08696	#DIV/0!	1.46575	1.62205	1.24074	1.20408
Yersinia phage Berlin	NC_008694	38564	45	bacteria	15		68	63	61	73	34			89	38	24	0.388964	0	1.7633	1.63365	1.58179	1.89296	0.881651	0	0	2.30785	0.985375	0.622342	2.26667	#DIV/0!	0	1.4127	0.622951	0.328767
Murine roseolovirus	NC_033620	173861	132	vertebrates	39		175	171	103	88	60	5	268	208	172	121	0.224317	0	1.00655	0.983544	0.592427	0.506151	0.345103	0.0287586	1.54146	1.19636	0.989296	0.695958	1.53846	#DIV/0!	1.53143	1.21637	1.6699	1.375
Streptococcus phage DT1	NC_002072	34815	45	bacteria	6		46	53	21	36	29		31	40	35	32	0.17234	0	1.32127	1.52233	0.603188	1.03404	0.832974	0	0.890421	1.14893	1.00531	0.919144	4.83333	#DIV/0!	0.673913	0.754717	1.66667	0.888889
Invertebrate iridescent virus 30	NC_023611	198533	177	invertebrates	17		146	141	44	59	126		419	257	84	65	0.0856281	0	0.735394	0.710209	0.221626	0.29718	0.634655	0	2.11048	1.2945	0.423103	0.327401	7.41176	#DIV/0!	2.86986	1.8227	1.90909	1.10169
Staphylococcus phage S25-4	NC_022918	132123	184	bacteria	13		127	114	46	49	34		169	356	18	54	0.0983932	0	0.961226	0.862832	0.34816	0.370867	0.257336	0	1.27911	2.69446	0.136237	0.40871	2.61538	#DIV/0!	1.33071	3.12281	0.391304	1.10204
Acinetobacter phage YMC-13-01-C62	NC_024785	44844	84	bacteria	19		68	62	35	37	34		76	39	20	45	0.423691	0	1.51637	1.38257	0.780483	0.825083	0.758184	0	1.69476	0.869682	0.445991	1.00348	1.78947	#DIV/0!	1.11765	0.629032	0.571429	1.21622
Acinetobacter phage YMC11/12/R2315	NC_028855	44846	85	bacteria	10		51	53	38	37	34		76	39	20	45	0.222985	0	1.13723	1.18182	0.847344	0.825046	0.75815	0	1.69469	0.869643	0.445971	1.00343	3.4	#DIV/0!	1.4902	0.735849	0.526316	1.21622
Vibrio phage VP2	NC_005879	39853	47	bacteria	25		80	63	73	65	41	1		71	22	55	0.627305	0	2.00738	1.58081	1.83173	1.63099	1.02878	0.0250922	0	1.78155	0.552029	1.38007	1.64	#DIV/0!	0	1.12698	0.30137	0.846154
Escherichia virus 186	NC_001317	30624	46	bacteria	14		56	69	74	70	28		33	27	17	41	0.457158	0	1.82863	2.25313	2.41641	2.28579	0.914316	0	1.07759	0.881661	0.55512	1.33882	2	#DIV/0!	0.589286	0.391304	0.22973	0.585714
Streptococcus virus 9871	NC_031069	32729	49	bacteria	10		34	55	15	30	9	1	35	53	24	34	0.305539	0	1.03883	1.68047	0.458309	0.916618	0.274985	0.0305539	1.06939	1.61936	0.733295	1.03883	0.9	#DIV/0!	1.02941	0.963636	1.6	1.13333
Lactococcus phage 340	NC_021853	32337	58	bacteria	4		24	26	20	21	12		48	48	21	25	0.123697	0	0.742184	0.804033	0.618487	0.649411	0.371092	0	1.48437	1.48437	0.649411	0.773108	3	#DIV/0!	2	1.84615	1.05	1.19048
Clostridium phage phiCP26F	NC_019496	39188	49	bacteria	6		37	38	8	10	8		80	72	9	17	0.153108	0	0.944167	0.969685	0.204144	0.25518	0.204144	0	2.04144	1.8373	0.229662	0.433806	1.33333	#DIV/0!	2.16216	1.89474	1.125	1.7
Leuconostoc phage 1-A4	NC_027987	29508	50	bacteria	7		33	31	19	31	29	1	36	43	20	11	0.237224	0	1.11834	1.05056	0.643893	1.05056	0.982784	0.0338891	1.22001	1.45723	0.677782	0.37278	4.14286	#DIV/0!	1.09091	1.3871	1.05263	0.354839
Sulfolobus virus STSV2	NC_020077	76107	75	archaea	14		96	103	50	52	37	2	92	111	65	54	0.183952	0	1.26138	1.35336	0.65697	0.683249	0.486158	0.0262788	1.20882	1.45847	0.854061	0.709527	2.64286	#DIV/0!	0.958333	1.07767	1.3	1.03846
Streptococcus phage T12	NC_028700	37976	65	bacteria	6		51	56	23	30	17	1	50	56	32	24	0.157995	0	1.34295	1.47462	0.605646	0.789973	0.447651	0.0263324	1.31662	1.47462	0.842637	0.631978	2.83333	#DIV/0!	0.980392	1	1.3913	0.8
Bacillus phage TP21-L	NC_011645	37456	56	bacteria	11		56	60	30	31	19		61	38	39	20	0.293678	0	1.49509	1.60188	0.80094	0.827638	0.507262	0	1.62858	1.01452	1.04122	0.53396	1.72727	#DIV/0!	1.08929	0.633333	1.3	0.645161
Streptococcus phage TP-J34	NC_020197	45606	60	bacteria	13		49	60	39	47	24	1	65	58	38	29	0.28505	0	1.07442	1.31562	0.855151	1.03057	0.526247	0.0219269	1.42525	1.27176	0.833224	0.635881	1.84615	#DIV/0!	1.32653	0.966667	0.974359	0.617021
Staphylococcus phage 47	NC_007054	44777	65	bacteria	6		54	69	19	27	22		62	80	18	29	0.133997	0	1.20598	1.54097	0.424325	0.602988	0.491324	0	1.38464	1.78663	0.401992	0.647654	3.66667	#DIV/0!	1.14815	1.15942	0.947368	1.07407
Lactococcus phage jm3	NC_021854	28674	52	bacteria	7		27	31	9	16	11		38	48	14	24	0.244124	0	0.94162	1.08112	0.313873	0.557997	0.383623	0	1.32524	1.67399	0.488247	0.836995	1.57143	#DIV/0!	1.40741	1.54839	1.55556	1.5
Escherichia phage vB_EcoM_112	NC_024125	168470	279	bacteria	32		196	202	103	90	63		252	231	136	111	0.189945	0	1.16341	1.19903	0.611385	0.53422	0.373954	0	1.49582	1.37116	0.807265	0.658871	1.96875	#DIV/0!	1.28571	1.14356	1.32039	1.23333
Escherichia phage UFV-AREG1	NC_031030	170788	274	bacteria	35		186	199	113	111	74		253	229	135	111	0.204932	0	1.08907	1.16519	0.661639	0.649929	0.433286	0	1.48137	1.34084	0.790454	0.649929	2.11429	#DIV/0!	1.36022	1.15075	1.19469	1
Edwardsiella phage PEi20	NC_028683	177643	301	bacteria	70		289	244	182	182	117		189	207	182	139	0.394049	0	1.62686	1.37354	1.02453	1.02453	0.658624	0	1.06393	1.16526	1.02453	0.782468	1.67143	#DIV/0!	0.653979	0.848361	1	0.763736
Streptococcus virus 9872	NC_031094	33105	49	bacteria	8		24	62	22	24	8	1	35	55	20	36	0.241655	0	0.724966	1.87283	0.664552	0.724966	0.241655	0.0302069	1.05724	1.66138	0.604138	1.08745	1	#DIV/0!	1.45833	0.887097	0.909091	1.5
Escherichia phage ECML-134	NC_025449	166783	270	bacteria	41		214	196	121	91	72		237	225	133	113	0.245828	0	1.2831	1.17518	0.725494	0.545619	0.431699	0	1.42101	1.34906	0.797443	0.677527	1.7561	#DIV/0!	1.10748	1.14796	1.09917	1.24176
Leuconostoc phage phiLN6B	NC_024380	25740	39	bacteria	12		34	37	22	21	17		33	34	16	20	0.4662	0	1.3209	1.43745	0.854701	0.815851	0.660451	0	1.28205	1.3209	0.621601	0.777001	1.41667	#DIV/0!	0.970588	0.918919	0.727273	0.952381
Invertebrate iridovirus 22	NC_021901	197693	167	invertebrates	11		128	139	50	59	133	1	403	256	62	66	0.0556418	0	0.647469	0.70311	0.252917	0.298443	0.67276	0.00505835	2.03851	1.29494	0.313618	0.333851	12.0909	#DIV/0!	3.14844	1.84173	1.24	1.11864
Enterococcus phage vB_EfaS_IME196	NC_028990	38886	57	bacteria	5		48	55	22	16	29		34	55	35	28	0.128581	0	1.23438	1.41439	0.565756	0.411459	0.74577	0	0.874351	1.41439	0.900067	0.720053	5.8	#DIV/0!	0.708333	1	1.59091	1.75
Shigella phage Shfl2	NC_015457	165919	265	bacteria	37		182	178	106	109	62		245	227	126	112	0.223	0	1.09692	1.07281	0.638866	0.656947	0.373676	0	1.47662	1.36814	0.759407	0.675028	1.67568	#DIV/0!	1.34615	1.27528	1.18868	1.02752
Clostridium phage phiCP39-O	NC_011318	38753	62	bacteria	7		46	47	14	6	8		73	70	9	20	0.180631	0	1.187	1.21281	0.361262	0.154827	0.206436	0	1.88373	1.80631	0.23224	0.516089	1.14286	#DIV/0!	1.58696	1.48936	0.642857	3.33333
Escherichia phage AR1	NC_027983	167435	281	bacteria	24		180	218	109	113	73		241	219	131	112	0.143339	0	1.07504	1.302	0.650999	0.674889	0.43599	0	1.43936	1.30797	0.782393	0.668916	3.04167	#DIV/0!	1.33889	1.00459	1.20183	0.99115
Staphylococcus phage YMC/09/04/R1988	NC_022758	44459	62	bacteria	6		62	53	16	15	27		60	75	17	27	0.134956	0	1.39454	1.19211	0.359882	0.33739	0.607301	0	1.34956	1.68695	0.382375	0.607301	4.5	#DIV/0!	0.967742	1.41509	1.0625	1.8
Lactococcus phage D4412	NC_031009	22884	40	bacteria	4		34	24	16	16	11		24	34	9	28	0.174795	0	1.48575	1.04877	0.699178	0.699178	0.480685	0	1.04877	1.48575	0.393288	1.22356	2.75	#DIV/0!	0.705882	1.41667	0.5625	1.75
Lactococcus phage jm2	NC_021860	31090	59	bacteria	7		23	27	15	21	11		43	42	21	27	0.225153	0	0.739788	0.868446	0.48247	0.675458	0.353812	0	1.38308	1.35092	0.675458	0.868446	1.57143	#DIV/0!	1.86957	1.55556	1.4	1.28571
Acidianus rod-shaped virus 1	NC_009965	24655	41	archaea	10		34	29	14	18	10			20	49	35	0.405597	0	1.37903	1.17623	0.567836	0.730075	0.405597	0	0	0.811194	1.98743	1.41959	1	#DIV/0!	0	0.689655	3.5	1.94444
Yersinia phage PST	NC_027404	167785	271	bacteria	27		197	180	100	102	70		243	220	131	111	0.16092	0	1.17412	1.0728	0.596001	0.607921	0.417201	0	1.44828	1.3112	0.780761	0.661561	2.59259	#DIV/0!	1.2335	1.22222	1.31	1.08824
Lactococcus phage bIL312	NC_002671	15179	27	bacteria	1		14	17	5	4	3		20	24	8	15	0.0658805	0	0.922327	1.11997	0.329402	0.263522	0.197641	0	1.31761	1.58113	0.527044	0.988207	3	#DIV/0!	1.42857	1.41176	1.6	3.75
Bacillus phage phi4B1	NC_028886	38663	56	bacteria	9		50	65	21	16	26		59	56	14	23	0.232781	0	1.29323	1.68119	0.543155	0.413832	0.672478	0	1.52601	1.44841	0.362103	0.594884	2.88889	#DIV/0!	1.18	0.861538	0.666667	1.4375
Clostridium phage phiCD506	NC_028838	33274	53	bacteria	3		35	41	3	13	4		60	59	15	15	0.0901605	0	1.05187	1.23219	0.0901605	0.390695	0.120214	0	1.80321	1.77316	0.450802	0.450802	1.33333	#DIV/0!	1.71429	1.43902	5	1.15385
Escherichia phage HX01	NC_018855	169158	62	bacteria	35		193	217	127	129	83	1	189	218	153	133	0.206907	0	1.14095	1.28282	0.750777	0.762601	0.490666	0.00591163	1.1173	1.28874	0.90448	0.786247	2.37143	#DIV/0!	0.979275	1.00461	1.20472	1.03101
Lactobacillus phage Sha1	NC_019489	41726	58	bacteria	7		64	73	44	39	26		45	51	37	32	0.167761	0	1.53382	1.74951	1.0545	0.934669	0.623113	0	1.07846	1.22226	0.886737	0.766908	3.71429	#DIV/0!	0.703125	0.69863	0.840909	0.820513
Cellulophaga phage phiST	NC_020842	79114	104	bacteria	12		76	72	25	22	25		193	125	11	8	0.15168	0	0.960639	0.910079	0.316	0.27808	0.316	0	2.43952	1.58	0.13904	0.10112	2.08333	#DIV/0!	2.53947	1.73611	0.44	0.363636
Escherichia phage HY01	NC_027349	166977	255	bacteria	26		178	191	109	107	73		237	216	135	103	0.15571	0	1.06602	1.14387	0.652785	0.640807	0.437186	0	1.41936	1.29359	0.808495	0.616851	2.80769	#DIV/0!	1.33146	1.13089	1.23853	0.962617
Bacillus phage phIS3501	NC_019502	44401	51	bacteria	5		57	66	32	26	22	2	61	69	19	30	0.11261	0	1.28375	1.48645	0.720704	0.585572	0.495484	0.045044	1.37384	1.55402	0.427918	0.67566	4.4	#DIV/0!	1.07018	1.04545	0.59375	1.15385
Escherichia phage wV7	NC_019505	166452	273	bacteria	27		221	187	91	99	66		250	216	122	106	0.162209	0	1.32771	1.12345	0.546704	0.594766	0.396511	0	1.50193	1.29767	0.732944	0.63682	2.44444	#DIV/0!	1.13122	1.15508	1.34066	1.07071
Streptococcus phage P9	NC_009819	40539	53	bacteria	16		49	66	23	50	15			95	28	47	0.394682	0	1.20871	1.62806	0.567355	1.23338	0.370014	0	0	2.34342	0.690693	1.15938	0.9375	#DIV/0!	0	1.43939	1.21739	0.94
Clostridium phage phiCD211	NC_029048	131326	190	bacteria	12		89	69	29	21	45	2	223	251	30	48	0.0913757	0	0.677703	0.52541	0.220825	0.159907	0.342659	0.0152293	1.69806	1.91127	0.228439	0.365503	3.75	#DIV/0!	2.50562	3.63768	1.03448	2.28571
Salmonella phage SPN19	NC_019417	59203	72	bacteria	34		139	119	167	174	69		43	34	6	118	0.574295	0	2.34785	2.01003	2.8208	2.93904	1.16548	0	0.726315	0.574295	0.101346	1.99314	2.02941	#DIV/0!	0.309353	0.285714	0.0359281	0.678161
Lactobacillus phage Lrm1	NC_011104	39989	54	bacteria	10		66	81	52	42	28	1		53	52	48	0.250069	0	1.65045	2.02556	1.30036	1.05029	0.700193	0.0250069	0	1.32536	1.30036	1.20033	2.8	#DIV/0!	0	0.654321	1	1.14286
Cellulophaga phage phi46:3	NC_021792	72961	121	bacteria	14		71	67	33	41	21		142	137	11	21	0.191883	0	0.973123	0.918299	0.452296	0.561944	0.287825	0	1.94625	1.87772	0.150765	0.287825	1.5	#DIV/0!	2	2.04478	0.333333	0.512195
Acinetobacter phage LZ35	NC_031117	44885	83	bacteria	9		63	65	33	57	30		72	34	18	50	0.200512	0	1.40359	1.44815	0.735212	1.26991	0.668375	0	1.6041	0.757491	0.401025	1.11396	3.33333	#DIV/0!	1.14286	0.523077	0.545455	0.877193
Lactococcus phage P087	NC_012663	60074	88	bacteria	14		71	69	38	29	70			136	39	28	0.233046	0	1.18188	1.14858	0.632553	0.482738	1.16523	0	0	2.26387	0.649199	0.466092	5	#DIV/0!	0	1.97101	1.02632	0.965517
Lactococcus phage P092	NC_024203	53513	76	bacteria	10		63	56	21	33	29	1	93	70	28	22	0.18687	0	1.17728	1.04647	0.392428	0.616673	0.541924	0.018687	1.7379	1.30809	0.523237	0.411115	2.9	#DIV/0!	1.47619	1.25	1.33333	0.666667
Puniceispirillum phage HMO-2011	NC_021864	55282	74	bacteria	18		87	94	69	64	60		39	61	40	51	0.325603	0	1.57375	1.70037	1.24815	1.1577	1.08534	0	0.705474	1.10343	0.723563	0.922543	3.33333	#DIV/0!	0.448276	0.648936	0.57971	0.796875
Streptococcus phage Str-PAP-1	NC_028666	36595	57	bacteria	5		37	54	25	15	19		55	45	31	16	0.136631	0	1.01107	1.47561	0.683153	0.409892	0.519197	0	1.50294	1.22968	0.84711	0.437218	3.8	#DIV/0!	1.48649	0.833333	1.24	1.06667
Staphylococcus phage Ipla35	NC_011612	45344	62	bacteria	8		45	69	24	24	26		65	72	19	23	0.176429	0	0.992414	1.5217	0.529287	0.529287	0.573394	0	1.43349	1.58786	0.419019	0.507234	3.25	#DIV/0!	1.44444	1.04348	0.791667	0.958333
Lactococcus phage P162	NC_024214	55584	82	bacteria	5		64	63	20	24	31	1	91	78	27	23	0.0899539	0	1.15141	1.13342	0.359816	0.431779	0.557714	0.0179908	1.63716	1.40328	0.485751	0.413788	6.2	#DIV/0!	1.42188	1.2381	1.35	0.958333
Escherichia phage ECML-117	NC_025441	66854	94	bacteria	27		130	128	116	106	25		113	53	72	37	0.403865	0	1.94454	1.91462	1.73512	1.58554	0.373949	0	1.69025	0.792772	1.07697	0.553445	0.925926	#DIV/0!	0.869231	0.414062	0.62069	0.349057
Leuconostoc phage P793	NC_020880	26769	38	bacteria	3		32	35	18	19	15		32	30	20	23	0.11207	0	1.19541	1.30748	0.67242	0.709776	0.56035	0	1.19541	1.1207	0.747133	0.859203	5	#DIV/0!	1	0.857143	1.11111	1.21053
Cellulophaga phage phi13:2	NC_021803	72369	127	bacteria	10		87	63	33	39	20		137	135	12	19	0.138181	0	1.20217	0.870538	0.455996	0.538905	0.276361	0	1.89308	1.86544	0.165817	0.262543	2	#DIV/0!	1.57471	2.14286	0.363636	0.487179
Lactobacillus phage phiAQ113	NC_019782	36566	56	bacteria	6		46	50	26	25	23		38	40	30	32	0.164087	0	1.258	1.36739	0.711043	0.683695	0.629	0	1.03922	1.09391	0.820434	0.87513	3.83333	#DIV/0!	0.826087	0.8	1.15385	1.28
Human papillomavirus type 50	NC_001691	7184	7	vertebrates			13	10	3	4	8			12	7	5	0	0	1.80958	1.39198	0.417595	0.556793	1.11359	0	0	1.67038	0.974388	0.695991	#DIV/0!	#DIV/0!	0	1.2	2.33333	1.25
Haloarcula hispanica pleomorphic virus 1	NC_013758	8082	8	archaea	6		15	20	17	19	7			11	14	4	0.74239	0	1.85598	2.47463	2.10344	2.3509	0.866122	0	0	1.36105	1.73224	0.494927	1.16667	#DIV/0!	0	0.55	0.823529	0.210526
Lactococcus phage P078	NC_024215	54452	78	bacteria	7		52	68	23	24	30	1	90	76	24	21	0.128554	0	0.95497	1.24881	0.42239	0.440755	0.550944	0.0183648	1.65283	1.39572	0.440755	0.385661	4.28571	#DIV/0!	1.73077	1.11765	1.04348	0.875
Pelagibacter phage HTVC019P	NC_020483	42084	59	bacteria	3		55	64	17	27	33		63	53	29	9	0.071286	0	1.30691	1.52077	0.403954	0.641574	0.784146	0	1.49701	1.25939	0.689098	0.213858	11	#DIV/0!	1.14545	0.828125	1.70588	0.333333
Bacillus phage Claudi	NC_031015	26504	46	bacteria	10		23	22	8	10	16		41	47	8	5	0.377302	0	0.867794	0.830063	0.301841	0.377302	0.603682	0	1.54694	1.77332	0.301841	0.188651	1.6	#DIV/0!	1.78261	2.13636	1	0.5
Pseudoalteromonas phage Pq0	NC_029100	33399	56	bacteria	7		44	52	34	34	22		38	20	25	42	0.209587	0	1.3174	1.55693	1.01799	1.01799	0.658702	0	1.13776	0.59882	0.748525	1.25752	3.14286	#DIV/0!	0.863636	0.384615	0.735294	1.23529
Bacillus phage Wip1	NC_022094	14319	27	bacteria	2		21	15	16	11	12		13	27	3	8	0.139675	0	1.46658	1.04756	1.1174	0.76821	0.838047	0	0.907885	1.88561	0.209512	0.558698	6	#DIV/0!	0.619048	1.8	0.1875	0.727273
Acinetobacter phage vB_AbaP_PD-AB9	NC_028679	40938	48	bacteria	11		61	67	32	41	31		45	66	14	24	0.268699	0	1.49006	1.63662	0.78167	1.00151	0.757243	0	1.09922	1.61219	0.341981	0.586252	2.81818	#DIV/0!	0.737705	0.985075	0.4375	0.585366
Sulfolobus spindle-shaped virus 2	NC_005265	14796	34	archaea	3		17	22	18	11	13	1		21	11	19	0.202758	0	1.14896	1.48689	1.21655	0.743444	0.878616	0.0675858	0	1.4193	0.743444	1.28413	4.33333	#DIV/0!	0	0.954545	0.611111	1.72727
Acinetobacter phage phiAB6	NC_031086	40570	45	bacteria	6		56	59	41	42	32		55	55	17	19	0.147893	0	1.38033	1.45428	1.0106	1.03525	0.78876	0	1.35568	1.35568	0.419029	0.468326	5.33333	#DIV/0!	0.982143	0.932203	0.414634	0.452381
Salmonella phage FSLSP030	NC_021779	59746	71	bacteria	35		108	136	161	176	62		52	38	4	106	0.585813	0	1.80765	2.2763	2.69474	2.9458	1.03773	0	0.870351	0.636026	0.0669501	1.77418	1.77143	#DIV/0!	0.481481	0.279412	0.0248447	0.602273
Yersinia phage L-413C	NC_004745	30728	40	bacteria	19		63	69	60	73	15			39	41	39	0.618329	0	2.05025	2.24551	1.95262	2.37568	0.488154	0	0	1.2692	1.33429	1.2692	0.789474	#DIV/0!	0	0.565217	0.683333	0.534247
Lactococcus phage P118	NC_024208	54173	80	bacteria	9		67	75	25	30	24	1	91	71	27	21	0.166134	0	1.23678	1.38445	0.461485	0.553781	0.443025	0.0184594	1.6798	1.31062	0.498403	0.387647	2.66667	#DIV/0!	1.35821	0.946667	1.08	0.7
Escherichia phage APCEc01	NC_029091	168771	272	bacteria	45		221	232	113	136	85		191	195	144	117	0.266633	0	1.30947	1.37464	0.669546	0.805826	0.503641	0	1.13171	1.15541	0.853227	0.693247	1.88889	#DIV/0!	0.864253	0.840517	1.27434	0.860294
Enterococcus phage phiFL1A	NC_013646	38764	61	bacteria	5		45	50	15	20	20		50	61	16	21	0.128986	0	1.16087	1.28986	0.386957	0.515943	0.515943	0	1.28986	1.57363	0.412754	0.54174	4	#DIV/0!	1.11111	1.22	1.06667	1.05
Acidianus filamentous virus 8	NC_010154	38179	61	archaea	8		42	42	28	27	21	2		92	30	20	0.209539	0	1.10008	1.10008	0.733387	0.707195	0.550041	0.0523848	0	2.4097	0.785772	0.523848	2.625	#DIV/0!	0	2.19048	1.07143	0.740741
Bacillus phage Stitch	NC_031032	24320	36	bacteria	6		13	20	11	6	17		35	38	9	6	0.246711	0	0.534539	0.822368	0.452303	0.246711	0.699013	0	1.43914	1.5625	0.370066	0.246711	2.83333	#DIV/0!	2.69231	1.9	0.818182	1
Staphylococcus phage phi7401PVL	NC_020199	47252	44	bacteria	7		56	60	25	22	25		64	79	16	20	0.148142	0	1.18514	1.26979	0.529078	0.465589	0.529078	0	1.35444	1.67189	0.33861	0.423263	3.57143	#DIV/0!	1.14286	1.31667	0.64	0.909091
Salmonella phage 9NA	NC_025443	52869	84	bacteria	26		80	77	79	63	37		21	32	98	40	0.491782	0	1.51317	1.45643	1.49426	1.19162	0.699843	0	0.397208	0.60527	1.85364	0.756587	1.42308	#DIV/0!	0.2625	0.415584	1.24051	0.634921
Pelagibacter phage HTVC011P	NC_020482	39921	45	bacteria	6		43	35	16	24	33		57	53	19	10	0.150297	0	1.07713	0.876732	0.400792	0.601187	0.826633	0	1.42782	1.32762	0.47594	0.250495	5.5	#DIV/0!	1.32558	1.51429	1.1875	0.416667
Enterococcus phage EFRM31	NC_015270	16945	23	bacteria	2		19	21	5	9	4		17	32	9	11	0.118029	0	1.12127	1.2393	0.295072	0.53113	0.236058	0	1.00325	1.88846	0.53113	0.649159	2	#DIV/0!	0.894737	1.52381	1.8	1.22222
Clostridium phage phiCTP1	NC_014457	59199	86	bacteria	4		59	84	13	21	37		56	75	42	45	0.0675687	0	0.996638	1.41894	0.219598	0.354736	0.625011	0	0.945962	1.26691	0.709471	0.760148	9.25	#DIV/0!	0.949153	0.892857	3.23077	2.14286
Lactococcus phage M6165	NC_031044	22179	37	bacteria	4		32	32	13	14	11		25	27	11	21	0.180351	0	1.44281	1.44281	0.58614	0.631228	0.495965	0	1.12719	1.21737	0.495965	0.946842	2.75	#DIV/0!	0.78125	0.84375	0.846154	1.5
Listeria phage LP-030-3	NC_024384	41156	73	bacteria	12		47	51	22	24	14		50	60	19	33	0.291574	0	1.142	1.23919	0.534551	0.583147	0.340169	0	1.21489	1.45787	0.461658	0.801827	1.16667	#DIV/0!	1.06383	1.17647	0.863636	1.375
Lactococcus phage bIL311	NC_002670	14510	22	bacteria	1		16	12	7	9	5		15	25	8	9	0.068918	0	1.10269	0.827016	0.482426	0.620262	0.34459	0	1.03377	1.72295	0.551344	0.620262	5	#DIV/0!	0.9375	2.08333	1.14286	1
Staphylococcus phage SPbeta-like	NC_029119	127726	156	bacteria	17		114	135	54	39	54		229	175	48	38	0.133097	0	0.892536	1.05695	0.42278	0.305341	0.42278	0	1.7929	1.37012	0.375804	0.297512	3.17647	#DIV/0!	2.00877	1.2963	0.888889	0.974359
Lactococcus phage D4410	NC_031071	22825	40	bacteria	3		30	30	16	17	11		23	31	9	23	0.131435	0	1.31435	1.31435	0.700986	0.744797	0.481928	0	1.00767	1.35816	0.394304	1.00767	3.66667	#DIV/0!	0.766667	1.03333	0.5625	1.35294
Escherichia virus K1E	NC_007637	45251	62	bacteria	18		82	107	53	59	18			89	34	51	0.397781	0	1.81211	2.36459	1.17124	1.30384	0.397781	0	0	1.96681	0.751365	1.12705	1	#DIV/0!	0	0.831776	0.641509	0.864407
Cellulophaga phage phi18:3	NC_021794	71443	123	bacteria	11		72	57	43	32	28		116	131	11	17	0.153969	0	1.0078	0.797839	0.601878	0.44791	0.391921	0	1.62367	1.83363	0.153969	0.237952	2.54545	#DIV/0!	1.61111	2.29825	0.255814	0.53125
Camelpox virus	NC_003391	205719	211	vertebrates	41		228	208	103	97	65	1	407	294	62	42	0.199301	0	1.10831	1.01109	0.500683	0.471517	0.315965	0.004861	1.97843	1.42913	0.301382	0.204162	1.58537	#DIV/0!	1.78509	1.41346	0.601942	0.43299
Listeria phage LP-030-2	NC_021539	38275	69	bacteria	6		47	55	23	18	17		52	58	13	22	0.15676	0	1.22796	1.43697	0.600914	0.470281	0.444154	0	1.35859	1.51535	0.339647	0.574788	2.83333	#DIV/0!	1.10638	1.05455	0.565217	1.22222
Cowpox virus	NC_003663	224499	233	vertebrates	33		244	268	112	117	66	1	459	315	67	42	0.146994	0	1.08686	1.19377	0.498889	0.52116	0.293988	0.00445436	2.04455	1.40312	0.298442	0.187083	2	#DIV/0!	1.88115	1.17537	0.598214	0.358974
Staphylococcus phage Slt	NC_002661	42942	61	bacteria	5		58	38	14	24	19		46	84	14	18	0.116436	0	1.35066	0.884915	0.326021	0.558893	0.442457	0	1.07121	1.95613	0.326021	0.41917	3.8	#DIV/0!	0.793103	2.21053	1	0.75
Staphylococcus phage StauST398-2	NC_021323	45572	62	bacteria	6		42	55	21	31	22		55	76	13	26	0.13166	0	0.921619	1.20688	0.460809	0.680242	0.482753	0	1.20688	1.66769	0.285263	0.570526	3.66667	#DIV/0!	1.30952	1.38182	0.619048	0.83871
Bacillus phage Aurora	NC_031121	25908	40	bacteria	2		28	22	14	9	15		37	45	7	5	0.0771962	0	1.08075	0.849159	0.540374	0.347383	0.578972	0	1.42813	1.73692	0.270187	0.192991	7.5	#DIV/0!	1.32143	2.04545	0.5	0.555556
Clostridium phage phiZP2	NC_018084	18078	27	bacteria			13	29	12	10	8			56	10	2	0	0	0.719106	1.60416	0.66379	0.553159	0.442527	0	0	3.09769	0.553159	0.110632	#DIV/0!	#DIV/0!	0	1.93103	0.833333	0.2
Human papillomavirus type 26	NC_001583	7855	6	vertebrates			11	15	9	7	9			11	6	7	0	0	1.40038	1.90961	1.14577	0.891152	1.14577	0	0	1.40038	0.763845	0.891152	#DIV/0!	#DIV/0!	0	0.733333	0.666667	1
Acidianus rod-shaped virus 2	NC_029314	29763	43	archaea	6		33	20	9	12	4		55	27	24	15	0.201593	0	1.10876	0.671975	0.302389	0.403185	0.134395	0	1.84793	0.907167	0.80637	0.503981	0.666667	#DIV/0!	1.66667	1.35	2.66667	1.25
Staphylococcus phage P954	NC_013195	40761	69	bacteria	7		46	44	21	26	22		43	73	13	20	0.171733	0	1.12853	1.07946	0.515198	0.637865	0.539732	0	1.05493	1.79093	0.318932	0.490665	3.14286	#DIV/0!	0.934783	1.65909	0.619048	0.769231
Cellulophaga phage phi19:3	NC_021789	75994	129	bacteria	13		67	82	34	38	27		135	130	9	17	0.171066	0	0.881649	1.07903	0.447404	0.500039	0.355291	0	1.77646	1.71066	0.11843	0.223702	2.07692	#DIV/0!	2.01493	1.58537	0.264706	0.447368
Clostridium phage phiCD6356	NC_015262	37664	59	bacteria	6		31	40	14	11	8	1	54	56	12	26	0.159303	0	0.823067	1.06202	0.371708	0.292056	0.212404	0.0265506	1.43373	1.48683	0.318607	0.690314	1.33333	#DIV/0!	1.74194	1.4	0.857143	2.36364
Lactococcus phage M6162	NC_031002	21697	38	bacteria	4		28	15	14	17	13		22	26	11	18	0.184357	0	1.2905	0.69134	0.64525	0.783518	0.599161	0	1.01397	1.19832	0.506983	0.829608	3.25	#DIV/0!	0.785714	1.73333	0.785714	1.05882
Oenococcus phage phi9805	NC_023559	46145	55	bacteria	14		59	57	46	41	13		52	53	36	37	0.303391	0	1.27858	1.23524	0.996858	0.888504	0.281721	0	1.12688	1.14855	0.78015	0.80182	0.928571	#DIV/0!	0.881356	0.929825	0.782609	0.902439
Staphylococcus phage SA97	NC_029010	40592	54	bacteria	6		57	34	18	26	17		48	53	19	31	0.147812	0	1.40422	0.837603	0.443437	0.64052	0.418802	0	1.1825	1.30568	0.468073	0.763697	2.83333	#DIV/0!	0.842105	1.55882	1.05556	1.19231
Monkeypox virus Zaire-96-I-16	NC_003310	196858	191	vertebrates	39		179	209	95	98	61	1	347	305	56	44	0.198112	0	0.909285	1.06168	0.482581	0.497821	0.309868	0.0050798	1.76269	1.54934	0.284469	0.223511	1.5641	#DIV/0!	1.93855	1.45933	0.589474	0.44898
Yersinia phage phiR1-RT	NC_019909	168809	262	bacteria	33		187	177	99	94	71		168	176	178	105	0.195487	0	1.10776	1.04852	0.586462	0.556842	0.420594	0	0.995208	1.0426	1.05445	0.622005	2.15152	#DIV/0!	0.898396	0.99435	1.79798	1.11702
Oenococcus phage phiS13	NC_023560	43454	54	bacteria	16		61	60	31	37	11		40	50	37	41	0.368205	0	1.40378	1.38077	0.713398	0.851475	0.253141	0	0.920514	1.15064	0.851475	0.943526	0.6875	#DIV/0!	0.655738	0.833333	1.19355	1.10811
Vibrio phage VBM1	NC_020850	38374	56	bacteria	4		48	60	42	33	26		50	30	14	38	0.104237	0	1.25085	1.56356	1.09449	0.859957	0.677542	0	1.30297	0.781779	0.36483	0.990254	6.5	#DIV/0!	1.04167	0.5	0.333333	1.15152
Leuconostoc phage phiLN12	NC_024385	28193	41	bacteria	5		49	26	26	22	21		32	32	16	15	0.177349	0	1.73802	0.922215	0.922215	0.780336	0.744866	0	1.13503	1.13503	0.567517	0.532047	4.2	#DIV/0!	0.653061	1.23077	0.615385	0.681818
Enterococcus phage IME_EF3	NC_023595	41687	69	bacteria	4		46	50	17	19	37	1	36	51	32	14	0.0959532	0	1.10346	1.19941	0.407801	0.455778	0.887567	0.0239883	0.863579	1.2234	0.767625	0.335836	9.25	#DIV/0!	0.782609	1.02	1.88235	0.736842
Pelagibacter phage HTVC010P	NC_020481	34892	64	bacteria	6		40	43	15	18	24		67	44	8		0.171959	0	1.14639	1.23237	0.429898	0.515878	0.687837	0	1.92021	1.26103	0.229279	0	4	#DIV/0!	1.675	1.02326	0.533333	0
Listeria phage vB_LmoS_293	NC_028929	40759	72	bacteria	12		63	55	39	29	10	1	44	60	20	32	0.294414	0	1.54567	1.3494	0.956844	0.711499	0.245345	0.0245345	1.07952	1.47207	0.490689	0.785103	0.833333	#DIV/0!	0.698413	1.09091	0.512821	1.10345
Lactobacillus phage KC5a	NC_007924	38239	61	bacteria			44	67	25	29	22			61	35	37	0	0	1.15066	1.75214	0.653783	0.758388	0.575329	0	0	1.59523	0.915296	0.967599	#DIV/0!	#DIV/0!	0	0.910448	1.4	1.27586
Escherichia virus EPS7	NC_010583	111382	170	bacteria	30		161	175	103	107	75	3		163	114	96	0.269343	0	1.44548	1.57117	0.924745	0.960658	0.673358	0.0269343	0	1.46343	1.0235	0.861899	2.5	#DIV/0!	0	0.931429	1.1068	0.897196
Staphylococcus phage 29	NC_007061	42802	67	bacteria	13		57	67	24	26	14		50	66	20	23	0.303724	0	1.33171	1.56535	0.560721	0.607448	0.327088	0	1.16817	1.54198	0.467268	0.537358	1.07692	#DIV/0!	0.877193	0.985075	0.833333	0.884615
Lactococcus phage KSY1	NC_009817	79232	130	bacteria	10		102	106	44	46	47			164	78	31	0.126212	0	1.28736	1.33784	0.555331	0.580574	0.593195	0	0	2.06987	0.984451	0.391256	4.7	#DIV/0!	0	1.54717	1.77273	0.673913
Yersinia phage vB_YenM_TG1	NC_028820	162101	262	bacteria	28		180	180	107	92	60		151	171	170	102	0.172732	0	1.11042	1.11042	0.660082	0.567547	0.37014	0	0.931518	1.0549	1.04873	0.629237	2.14286	#DIV/0!	0.838889	0.95	1.58879	1.1087
Skunkpox virus	NC_031038	222832	211	vertebrates	34		205	213	85	91	73		432	307	53	34	0.152581	0	0.919976	0.955877	0.381453	0.408379	0.327601	0	1.93868	1.37772	0.237847	0.152581	2.14706	#DIV/0!	2.10732	1.44131	0.623529	0.373626
Sulfolobus virus Kamchatka 1	NC_005361	17385	31	archaea	3		22	33	17	12	9			30	3	28	0.172563	0	1.26546	1.89819	0.977854	0.69025	0.517688	0	0	1.72563	0.172563	1.61058	3	#DIV/0!	0	0.909091	0.176471	2.33333
Lactococcus phage bIL285	NC_002666	35538	62	bacteria			45	39	21	21	16			64	27	36	0	0	1.26625	1.09742	0.590917	0.590917	0.450222	0	0	1.80089	0.75975	1.013	#DIV/0!	#DIV/0!	0	1.64103	1.28571	1.71429
Staphylococcus phage phiIPLA-C1C	NC_028962	140961	203	bacteria	12		110	125	38	36	48		159	283	43	34	0.0851299	0	0.780358	0.88677	0.269578	0.25539	0.34052	0	1.12797	2.00765	0.305049	0.241201	4	#DIV/0!	1.44545	2.264	1.13158	0.944444
Shewanella sp. phage 3/49	NC_025466	40161	70	bacteria	13		73	62	62	37	13		51	23	29	45	0.323697	0	1.81768	1.54379	1.54379	0.921292	0.323697	0	1.26989	0.572695	0.722094	1.12049	1	#DIV/0!	0.69863	0.370968	0.467742	1.21622
Lactobacillus phage Lb338-1	NC_012530	142111	199	bacteria	49		168	194	109	108	92			196	138	143	0.344801	0	1.18217	1.36513	0.767006	0.759969	0.647381	0	0	1.3792	0.971072	1.00626	1.87755	#DIV/0!	0	1.01031	1.26606	1.32407
Staphylococcus phage StauST398-1	NC_021326	45242	69	bacteria	12		62	50	23	29	13		51	70	21	26	0.26524	0	1.37041	1.10517	0.508377	0.640997	0.287344	0	1.12727	1.54723	0.46417	0.574687	1.08333	#DIV/0!	0.822581	1.4	0.913043	0.896552
Lactococcus phage 1706	NC_010576	55597	76	bacteria	6		61	52	29	30	47	1		109	35	30	0.107919	0	1.09718	0.935302	0.521611	0.539597	0.845369	0.0179866	0	1.96054	0.62953	0.539597	7.83333	#DIV/0!	0	2.09615	1.2069	1
Lactococcus phage phiLC3	NC_005822	32172	51	bacteria	7		35	35	16	19	17			60	25	26	0.217581	0	1.0879	1.0879	0.497327	0.590576	0.52841	0	0	1.86498	0.777073	0.808156	2.42857	#DIV/0!	0	1.71429	1.5625	1.36842
Streptococcus phage 2972	NC_007019	34704	44	bacteria	9		48	53	27	30	20	2		49	31	36	0.259336	0	1.38313	1.5272	0.778008	0.864454	0.576302	0.0576302	0	1.41194	0.893269	1.03734	2.22222	#DIV/0!	0	0.924528	1.14815	1.2
Staphylococcus phage phi5967PVL	NC_019921	42461	42	bacteria	7		50	50	11	16	20		52	68	10	18	0.164857	0	1.17755	1.17755	0.259061	0.376816	0.47102	0	1.22465	1.60147	0.23551	0.423918	2.85714	#DIV/0!	1.04	1.36	0.909091	1.125
Bacillus phage Slash	NC_022774	80382	111	bacteria	15		96	95	45	47	41		115	125	2	35	0.186609	0	1.1943	1.18186	0.559827	0.584708	0.510064	0	1.43067	1.55507	0.0248812	0.435421	2.73333	#DIV/0!	1.19792	1.31579	0.0444444	0.744681
Staphylococcus phage Ipla88	NC_011614	42526	60	bacteria	12		35	49	25	30	19		40	68	17	24	0.28218	0	0.823026	1.15224	0.587876	0.705451	0.446785	0	0.940601	1.59902	0.399755	0.564361	1.58333	#DIV/0!	1.14286	1.38776	0.68	0.8
Helicobacter phage 1961P	NC_019512	26836	33	bacteria	5		34	40	13	21	8		24	39	6	29	0.186317	0	1.26695	1.49054	0.484424	0.782531	0.298107	0	0.894321	1.45327	0.22358	1.08064	1.6	#DIV/0!	0.705882	0.975	0.461538	1.38095
Salmonella virus PsP3	NC_005340	30636	42	bacteria	22		66	75	67	78	29			25	22	45	0.718109	0	2.15433	2.4481	2.18697	2.54602	0.946599	0	0	0.816033	0.718109	1.46886	1.31818	#DIV/0!	0	0.333333	0.328358	0.576923
Shigella phage Sf6	NC_005344	39043	66	bacteria	17		67	81	68	65	26			53	25	50	0.435417	0	1.71606	2.07464	1.74167	1.66483	0.665932	0	0	1.35748	0.64032	1.28064	1.52941	#DIV/0!	0	0.654321	0.367647	0.769231
Acinetobacter phage AB3	NC_021337	31185	29	bacteria	7		46	58	29	33	31		26	40	12	14	0.224467	0	1.47507	1.85987	0.929934	1.0582	0.994068	0	0.833734	1.28267	0.3848	0.448934	4.42857	#DIV/0!	0.565217	0.689655	0.413793	0.424242
Pteropox virus	NC_030656	133492	143	vertebrates	20		132	131	69	84	29		199	210	47	40	0.149822	0	0.988823	0.981332	0.516885	0.629251	0.217241	0	1.49073	1.57313	0.352081	0.299643	1.45	#DIV/0!	1.50758	1.60305	0.681159	0.47619
Salmonella phage vB_SemP_Emek	NC_018275	39783	70	bacteria			69	60	68	80	19			48	35	54	0	0	1.73441	1.50818	1.70927	2.01091	0.477591	0	0	1.20655	0.879773	1.35736	#DIV/0!	#DIV/0!	0	0.8	0.514706	0.675
Staphylococcus phage 23MRA	NC_028775	43098	66	bacteria	5		34	44	17	18	18		50	63	15	22	0.116015	0	0.7889	1.02093	0.39445	0.417653	0.417653	0	1.16015	1.46178	0.348044	0.510465	3.6	#DIV/0!	1.47059	1.43182	0.882353	1.22222
Bacillus phage AP50	NC_011523	14398	31	bacteria	4		15	26	7	6	14		7	20	7	8	0.277816	0	1.04181	1.80581	0.486179	0.416725	0.972357	0	0.486179	1.38908	0.486179	0.555633	3.5	#DIV/0!	0.466667	0.769231	1	1.33333
Bacillus phage PBC1	NC_017976	41164	50	bacteria	12		52	66	49	46	9	1		83	8	59	0.291517	0	1.26324	1.60334	1.19036	1.11748	0.218638	0.0242931	0	2.01632	0.194345	1.43329	0.75	#DIV/0!	0	1.25758	0.163265	1.28261
Escherichia phage 121Q	NC_025447	348532	611	bacteria	44		377	394	182	198	280	4	417	266	277	110	0.126244	0	1.08168	1.13046	0.52219	0.568097	0.80337	0.0114767	1.19645	0.763201	0.794762	0.315609	6.36364	#DIV/0!	1.1061	0.675127	1.52198	0.555556
Staphylococcus phage 96	NC_007057	43576	74	bacteria	13		51	49	12	26	20		52	65	16	16	0.298329	0	1.17037	1.12447	0.275381	0.596659	0.458968	0	1.19332	1.49165	0.367175	0.367175	1.53846	#DIV/0!	1.01961	1.32653	1.33333	0.615385
Cellulophaga phage phi39:1	NC_021804	28760	48	bacteria	8		33	40	13	13	28		10	24	29	20	0.278164	0	1.14743	1.39082	0.452017	0.452017	0.973574	0	0.347705	0.834492	1.00834	0.69541	3.5	#DIV/0!	0.30303	0.6	2.23077	1.53846
Sulfolobus islandicus rudivirus 3	NC_030884	32995	45	archaea	2		14	18	6	12	7		70	42	5	3	0.0606152	0	0.424307	0.545537	0.181846	0.363691	0.212153	0	2.12153	1.27292	0.151538	0.0909229	3.5	#DIV/0!	5	2.33333	0.833333	0.25
Streptococcus phage phi3396	NC_009018	38528	64	bacteria	12		31	54	22	19	21			60	33	34	0.311462	0	0.80461	1.40158	0.571013	0.493148	0.545058	0	0	1.55731	0.85652	0.882475	1.75	#DIV/0!	0	1.11111	1.5	1.78947
Staphylococcus phage B236	NC_028915	43228	67	bacteria	7		53	71	33	26	12		53	61	22	18	0.161932	0	1.22606	1.64245	0.763394	0.601462	0.277598	0	1.22606	1.41112	0.508929	0.416397	1.71429	#DIV/0!	1	0.859155	0.666667	0.692308
Staphylococcus phage 3MRA	NC_028917	41931	66	bacteria	8		50	65	25	26	20	1	38	65	23	14	0.19079	0	1.19244	1.55017	0.596218	0.620066	0.476974	0.0238487	0.906251	1.55017	0.54852	0.333882	2.5	#DIV/0!	0.76	1	0.92	0.538462
Bacillus virus phi29	NC_011048	19282	27	bacteria	6		22	29	23	20	4		27	24	5	14	0.311171	0	1.14096	1.50399	1.19282	1.03724	0.207447	0	1.40027	1.24468	0.259309	0.726066	0.666667	#DIV/0!	1.22727	0.827586	0.217391	0.7
Staphylococcus phage CNPx	NC_031241	43293	69	bacteria	11		49	56	20	31	17		44	71	16	18	0.254083	0	1.13182	1.29351	0.461968	0.716051	0.392673	0	1.01633	1.63999	0.369575	0.415772	1.54545	#DIV/0!	0.897959	1.26786	0.8	0.580645
Chrysochromulina ericina virus	NC_028094	473558	512	algae	35		277	265	85	97	263	1	654	577	161	153	0.0739086	0	0.584934	0.559594	0.179492	0.204832	0.55537	0.00211167	1.38103	1.21844	0.339979	0.323086	7.51429	#DIV/0!	2.36101	2.17736	1.89412	1.57732
Acidianus filamentous virus 9	NC_010537	41172	73	archaea	6		53	50	27	24	11			116	6	24	0.14573	0	1.28728	1.21442	0.655785	0.58292	0.267172	0	0	2.81745	0.14573	0.58292	1.83333	#DIV/0!	0	2.32	0.222222	1
Staphylococcus phage StB20-like	NC_028821	40670	59	bacteria	3		41	44	18	12	17		41	60	20	17	0.0737644	0	1.00811	1.08188	0.442587	0.295058	0.417999	0	1.00811	1.47529	0.491763	0.417999	5.66667	#DIV/0!	1	1.36364	1.11111	1.41667
Acinetobacter phage phiAC-1	NC_028995	43216	82	bacteria	16		59	72	30	35	36		38	33	20	37	0.370233	0	1.36524	1.66605	0.694187	0.809885	0.833025	0	0.879304	0.763606	0.462792	0.856164	2.25	#DIV/0!	0.644068	0.458333	0.666667	1.05714
Lactococcus phage jj50	NC_008371	27453	49	bacteria	3		34	30	13	12	11			48	17	28	0.109278	0	1.23848	1.09278	0.473537	0.437111	0.400685	0	0	1.74844	0.61924	1.01992	3.66667	#DIV/0!	0	1.6	1.30769	2.33333
Staphylococcus phage 53	NC_007049	43883	74	bacteria	7		55	50	29	17	18		46	64	13	25	0.159515	0	1.25333	1.13939	0.660848	0.387394	0.410182	0	1.04824	1.45842	0.296242	0.569697	2.57143	#DIV/0!	0.836364	1.28	0.448276	1.47059
Bacillus virus B103	NC_004165	18630	17	bacteria	5		27	23	19	8	8		20	13	17	12	0.268384	0	1.44928	1.23457	1.01986	0.429415	0.429415	0	1.07354	0.697799	0.912507	0.644122	1.6	#DIV/0!	0.740741	0.565217	0.894737	1.5
Staphylococcus phage 80	NC_030652	42140	61	bacteria	9		46	46	33	24	12		45	65	16	20	0.213574	0	1.0916	1.0916	0.783104	0.56953	0.284765	0	1.06787	1.54248	0.379687	0.474608	1.33333	#DIV/0!	0.978261	1.41304	0.484848	0.833333
Staphylococcus virus SA11	NC_019511	136326	186	bacteria	20		125	139	43	55	45	1	134	244	25	60	0.146707	0	0.91692	1.01961	0.31542	0.403445	0.330091	0.00733536	0.982938	1.78983	0.183384	0.440121	2.25	#DIV/0!	1.072	1.7554	0.581395	1.09091
Listeria phage P35	NC_009814	35822	56	bacteria	5		56	50	45	47	20			43	34	36	0.139579	0	1.56329	1.39579	1.25621	1.31204	0.558316	0	0	1.20038	0.949137	1.00497	4	#DIV/0!	0	0.86	0.755556	0.765957
Staphylococcus phage phinm2	NC_028913	43145	66	bacteria	5		60	50	17	25	18		40	60	16	26	0.115888	0	1.39066	1.15888	0.39402	0.579441	0.417198	0	0.927106	1.39066	0.370843	0.602619	3.6	#DIV/0!	0.666667	1.2	0.941176	1.04
Bacillus phage AR9	NC_031039	251042	291	bacteria	23		186	186	68	68	83		346	403	67	29	0.0916181	0	0.740912	0.740912	0.270871	0.270871	0.330622	0	1.37826	1.60531	0.266888	0.115519	3.6087	#DIV/0!	1.86022	2.16667	0.985294	0.426471
Staphylococcus phage DW2	NC_024391	41941	62	bacteria	5		51	51	24	24	15		41	58	18	23	0.119215	0	1.21599	1.21599	0.572232	0.572232	0.357645	0	0.977564	1.3829	0.429174	0.548389	3	#DIV/0!	0.803922	1.13725	0.75	0.958333
Acidianus filamentous virus 1	NC_005830	20869	40	archaea	6		35	38	15	22	9			35	12	21	0.287508	0	1.67713	1.82088	0.718769	1.0542	0.431262	0	0	1.67713	0.575016	1.00628	1.5	#DIV/0!	0	0.921053	0.8	0.954545
Staphylococcus phage phiBU01	NC_026016	43748	46	bacteria	12		55	58	25	26	23		47	57	15	19	0.274298	0	1.2572	1.32577	0.571455	0.594313	0.525738	0	1.07433	1.30292	0.342873	0.434306	1.91667	#DIV/0!	0.854545	0.982759	0.6	0.730769
Staphylococcus phage phiJB	NC_028669	43012	70	bacteria	13		60	58	26	25	18		44	65	15	16	0.302241	0	1.39496	1.34846	0.604482	0.581233	0.418488	0	1.02297	1.51121	0.34874	0.371989	1.38462	#DIV/0!	0.733333	1.12069	0.576923	0.64
Enterobacter phage EcP1	NC_019485	59080	77	bacteria	18		79	93	36	34	27		68	74	13	35	0.304672	0	1.33717	1.57414	0.609343	0.575491	0.457007	0	1.15098	1.25254	0.220041	0.592417	1.5	#DIV/0!	0.860759	0.795699	0.361111	1.02941
Staphylococcus phage phinm4	NC_028864	43189	68	bacteria	10		52	49	22	27	18		43	66	15	16	0.23154	0	1.20401	1.13455	0.509389	0.625159	0.416773	0	0.995624	1.52817	0.347311	0.370465	1.8	#DIV/0!	0.826923	1.34694	0.681818	0.592593
Streptococcus phage 858	NC_010353	35543	46	bacteria	14		53	52	36	39	16	1		45	33	35	0.393889	0	1.49115	1.46302	1.01286	1.09726	0.450159	0.0281349	0	1.26607	0.928453	0.984723	1.14286	#DIV/0!	0	0.865385	0.916667	0.897436
Lactobacillus phage phiadh	NC_000896	43785	63	bacteria			55	56	22	32	29			55	37	39	0	0	1.25614	1.27898	0.502455	0.730844	0.662327	0	0	1.25614	0.845038	0.890716	#DIV/0!	#DIV/0!	0	0.982143	1.68182	1.21875
Haemophilus phage HP1	NC_001697	32355	42	bacteria	9		41	43	36	19	12		24	7	36	39	0.278164	0	1.26719	1.32901	1.11266	0.587235	0.370885	0	0.741771	0.21635	1.11266	1.20538	1.33333	#DIV/0!	0.585366	0.162791	1	2.05263
Sulfolobus virus Ragged Hills	NC_005360	16473	37	archaea	3		19	21	7	14	9	1		28	4	18	0.182116	0	1.1534	1.27481	0.424938	0.849876	0.546349	0.0607054	0	1.69975	0.242822	1.0927	3	#DIV/0!	0	1.33333	0.571429	1.28571
Clostridium phage phiCP7R	NC_017980	18397	26	bacteria	9		27	21	14	14	7			49	11		0.48921	0	1.46763	1.14149	0.760994	0.760994	0.380497	0	0	2.66348	0.597924	0	0.777778	#DIV/0!	0	2.33333	0.785714	0
Geobacillus phage GBSV1	NC_008376	34683	54	bacteria	11		73	73	38	44	10			56	25	35	0.317158	0	2.10478	2.10478	1.09564	1.26863	0.288326	0	0	1.61462	0.720814	1.00914	0.909091	#DIV/0!	0	0.767123	0.657895	0.795455
Staphylococcus phage StauST398-3	NC_021332	41392	69	bacteria	8		63	63	29	19	17		37	60	14	22	0.193274	0	1.52203	1.52203	0.700618	0.459026	0.410707	0	0.893893	1.44956	0.33823	0.531504	2.125	#DIV/0!	0.587302	0.952381	0.482759	1.15789
Staphylococcus phage phiSa119	NC_025460	42600	68	bacteria	9		28	56	19	18	21		41	63	11	18	0.211268	0	0.657277	1.31455	0.446009	0.422535	0.492958	0	0.962441	1.47887	0.258216	0.422535	2.33333	#DIV/0!	1.46429	1.125	0.578947	1
Staphylococcus phage phiMR25	NC_010808	44342	70	bacteria	8		48	62	27	28	16		45	63	14	21	0.180416	0	1.0825	1.39822	0.608904	0.631456	0.360832	0	1.01484	1.42077	0.315728	0.473592	2	#DIV/0!	0.9375	1.01613	0.518519	0.75
Lactococcus phage SK1	NC_001835	28451	56	bacteria			33	21	9	12	12			49	15	26	0	0	1.15989	0.738111	0.316333	0.421778	0.421778	0	0	1.72226	0.527222	0.913852	#DIV/0!	#DIV/0!	0	2.33333	1.66667	2.16667
Lactococcus phage P335 sensu lato	NC_004746	36596	49	bacteria	6		54	37	28	21	23			61	18	29	0.163952	0	1.47557	1.01104	0.765111	0.573833	0.628484	0	0	1.66685	0.491857	0.792436	3.83333	#DIV/0!	0	1.64865	0.642857	1.38095
Staphylococcus phage 71	NC_007059	43114	67	bacteria	4		58	61	23	24	12		46	57	20	19	0.0927773	0	1.34527	1.41485	0.533469	0.556664	0.278332	0	1.06694	1.32208	0.463886	0.440692	3	#DIV/0!	0.793103	0.934426	0.869565	0.791667
Staphylococcus phage 92	NC_007064	42431	64	bacteria	8		59	49	26	31	11		51	51	16	21	0.188541	0	1.39049	1.15482	0.61276	0.730598	0.259244	0	1.20195	1.20195	0.377083	0.494921	1.375	#DIV/0!	0.864407	1.04082	0.615385	0.677419
Clostridium phage phi3626	NC_003524	33507	50	bacteria	5		36	39	8	8	10			84	9	15	0.149223	0	1.0744	1.16394	0.238756	0.238756	0.298445	0	0	2.50694	0.268601	0.447668	2	#DIV/0!	0	2.15385	1.125	1.875
Staphylococcus phage SA13	NC_021863	42652	62	bacteria	7		33	61	32	27	10		44	63	13	20	0.164119	0	0.773703	1.43018	0.750258	0.63303	0.234456	0	1.0316	1.47707	0.304792	0.468911	1.42857	#DIV/0!	1.33333	1.03279	0.40625	0.740741
Lactococcus phage bIL67	NC_001629	22195	37	bacteria	3		26	29	15	18	10			34	9	25	0.135166	0	1.17144	1.3066	0.675828	0.810993	0.450552	0	0	1.53188	0.405497	1.12638	3.33333	#DIV/0!	0	1.17241	0.6	1.38889
Lactococcus phage ul36	NC_004066	36798	61	bacteria	4		43	62	22	30	16			57	27	29	0.108702	0	1.16854	1.68487	0.597859	0.815262	0.434806	0	0	1.549	0.733736	0.788086	4	#DIV/0!	0	0.919355	1.22727	0.966667
Lactococcus phage Q54	NC_008364	26537	47	bacteria	11		29	38	15	23	8	1		33	3	48	0.414516	0	1.09281	1.43196	0.565249	0.866714	0.301466	0.0376832	0	1.24355	0.11305	1.8088	0.727273	#DIV/0!	0	0.868421	0.2	2.08696
Human papillomavirus type 34	NC_001587	7723	6	vertebrates			11	11	7	7	3			10	7	7	0	0	1.42432	1.42432	0.906384	0.906384	0.38845	0	0	1.29483	0.906384	0.906384	#DIV/0!	#DIV/0!	0	0.909091	1	1
Escherichia phage wV8	NC_012749	88487	140	bacteria	32		120	115	77	87	77	1		71	70	90	0.361635	0	1.35613	1.29963	0.870184	0.983195	0.870184	0.0113011	0	0.802378	0.791077	1.0171	2.40625	#DIV/0!	0	0.617391	0.909091	1.03448
Streptococcus phage M102AD	NC_028984	30664	40	bacteria	11		40	44	27	18	9		27	28	17	26	0.358727	0	1.30446	1.43491	0.880511	0.587008	0.293504	0	0.880511	0.913123	0.554396	0.8479	0.818182	#DIV/0!	0.675	0.636364	0.62963	1.44444
Streptococcus phage SM1	NC_004996	34692	56	bacteria	12		40	59	29	28	12	1		64	23	21	0.345901	0	1.153	1.70068	0.835928	0.807103	0.345901	0.0288251	0	1.84481	0.662977	0.605327	1	#DIV/0!	0	1.08475	0.793103	0.75
Streptococcus phage C1	NC_004814	16687	20	bacteria	2		20	17	9	10	6			26	19	7	0.119854	0	1.19854	1.01876	0.539342	0.599269	0.359561	0	0	1.5581	1.13861	0.419488	3	#DIV/0!	0	1.52941	2.11111	0.7
Enterococcus phage EFAP-1	NC_012419	21115	24	bacteria	4		25	35	13	17	20			27	19	7	0.189439	0	1.18399	1.65759	0.615676	0.805115	0.947194	0	0	1.27871	0.899834	0.331518	5	#DIV/0!	0	0.771429	1.46154	0.411765
Colwellia phage 9A	NC_018088	104936	149	bacteria	20		141	128	73	92	85		57	94	18	108	0.190592	0	1.34368	1.21979	0.695662	0.876725	0.810018	0	0.543188	0.895784	0.171533	1.0292	4.25	#DIV/0!	0.404255	0.734375	0.246575	1.17391
Acholeplasma phage L2	NC_001447	11965	14	bacteria			18	9	5	5	10		9	6	8	8	0	0	1.50439	0.752194	0.417885	0.417885	0.835771	0	0.752194	0.501463	0.668617	0.668617	#DIV/0!	#DIV/0!	0.5	0.666667	1.6	1.6
Staphylococcus phage 88	NC_007063	43231	66	bacteria	6		55	57	19	24	10		52	54	14	18	0.138789	0	1.27224	1.3185	0.439499	0.555157	0.231315	0	1.20284	1.2491	0.323842	0.416368	1.66667	#DIV/0!	0.945455	0.947368	0.736842	0.75
Bovine adenovirus D	NC_002685	31301	36	vertebrates	4		31	34	29	21	10	1		56	20	20	0.127791	0	0.990384	1.08623	0.926488	0.670905	0.319479	0.0319479	0	1.78908	0.638957	0.638957	2.5	#DIV/0!	0	1.64706	0.689655	0.952381
Staphylococcus phage IME-SA4	NC_029025	41843	62	bacteria	9		39	49	25	19	17		51	57	9	9	0.21509	0	0.932056	1.17104	0.597472	0.454078	0.406281	0	1.21884	1.36224	0.21509	0.21509	1.88889	#DIV/0!	1.30769	1.16327	0.36	0.473684
Cellulophaga phage phi19:1	NC_021799	57447	114	bacteria	11		47	58	22	23	19		85	67	9	16	0.191481	0	0.818145	1.00963	0.382962	0.400369	0.33074	0	1.47962	1.16629	0.156666	0.278518	1.72727	#DIV/0!	1.80851	1.15517	0.409091	0.695652
Clostridium phage phiCPV4	NC_018083	17972	28	bacteria	3		20	22	13	12	5			46	10		0.166926	0	1.11284	1.22413	0.723347	0.667705	0.278211	0	0	2.55954	0.556421	0	1.66667	#DIV/0!	0	2.09091	0.769231	0
Lactoccocus phage WP-2	NC_024149	18899	24	bacteria	5		17	17	8	7	4		10	21	4	25	0.264564	0	0.899518	0.899518	0.423303	0.37039	0.211651	0	0.529129	1.11117	0.211651	1.32282	0.8	#DIV/0!	0.588235	1.23529	0.5	3.57143
Clostridium virus phiC2	NC_009231	56538	82	bacteria	5		54	59	15	20	20	1		133	21	16	0.0884361	0	0.95511	1.04355	0.265308	0.353744	0.353744	0.0176872	0	2.3524	0.371432	0.282996	4	#DIV/0!	0	2.25424	1.4	0.8
Lactococcus phage 712	NC_008370	30510	55	bacteria	9		25	35	24	17	11			48	20	24	0.294985	0	0.819403	1.14716	0.786627	0.557194	0.360538	0	0	1.57325	0.655523	0.786627	1.22222	#DIV/0!	0	1.37143	0.833333	1.41176
Mimivirus terra2	NC_023639	1168989		protozoa	97		883	881	326	325	489	13	1606	1316	304	218	0.0829777	0	0.755354	0.753643	0.278873	0.278018	0.41831	0.0111207	1.37384	1.12576	0.260054	0.186486	5.04124	#DIV/0!	1.8188	1.49376	0.932515	0.670769
Klebsiella phage K64-1	NC_027399	346602	64	bacteria	38		337	325	142	144	219	2	364	231	220	131	0.109636	0	0.972297	0.937675	0.409692	0.415462	0.631849	0.00577031	1.0502	0.66647	0.634734	0.377955	5.76316	#DIV/0!	1.08012	0.710769	1.5493	0.909722
Streptococcus phage O1205	NC_004303	43075	57	bacteria	17		50	66	38	35	24	1		52	37	31	0.39466	0	1.16077	1.53221	0.882182	0.812536	0.557168	0.0232153	0	1.2072	0.858967	0.719675	1.41176	#DIV/0!	0	0.787879	0.973684	0.885714
Streptococcus phage 5093	NC_012753	37184	48	bacteria			48	62	34	26	12	1		56	22	34	0	0	1.29088	1.66738	0.914372	0.699225	0.322719	0.0268933	0	1.50602	0.591652	0.914372	#DIV/0!	#DIV/0!	0	0.903226	0.647059	1.30769
Bacillus virus GA1	NC_002649	21129	35	bacteria			22	25	16	13	13	1		41	9	7	0	0	1.04122	1.18321	0.757253	0.615268	0.615268	0.0473283	0	1.94046	0.425955	0.331298	#DIV/0!	#DIV/0!	0	1.64	0.5625	0.538462
Staphylococcus phage Phi12	NC_004616	44970	49	bacteria	7		57	50	29	24	25			82	17	27	0.155659	0	1.26751	1.11185	0.644874	0.533689	0.555926	0	0	1.82344	0.37803	0.6004	3.57143	#DIV/0!	0	1.64	0.586207	1.125
Psychrobacter phage Psymv2	NC_023734	35725	49	bacteria	8		77	45	27	43	26		17	16	27	33	0.223933	0	2.15535	1.25962	0.755773	1.20364	0.727782	0	0.475857	0.447866	0.755773	0.923723	3.25	#DIV/0!	0.220779	0.355556	1	0.767442
Vibrio phage vB_VchM-138	NC_019518	44485	67	bacteria	27		71	72	76	62	40		31	23	18	36	0.606946	0	1.59604	1.61852	1.70844	1.39373	0.899179	0	0.696864	0.517028	0.404631	0.809262	1.48148	#DIV/0!	0.43662	0.319444	0.236842	0.580645
Erysipelothrix phage SE-1	NC_029078	34997	43	bacteria	6		39	31	17	18	5	1	38	53	8	11	0.171443	0	1.11438	0.88579	0.485756	0.51433	0.142869	0.0285739	1.08581	1.51442	0.228591	0.314313	0.833333	#DIV/0!	0.974359	1.70968	0.470588	0.611111
Staphylococcus phage B166	NC_028859	42881	64	bacteria	8		47	53	20	29	16		38	57	19	12	0.186563	0	1.09606	1.23598	0.466407	0.67629	0.373126	0	0.886173	1.32926	0.443087	0.279844	2	#DIV/0!	0.808511	1.07547	0.95	0.413793
Bacillus phage BtCS33	NC_018085	41992	57	bacteria	7		53	56	26	24	21	1		68	17	32	0.166698	0	1.26215	1.33359	0.619166	0.571537	0.500095	0.0238141	0	1.61936	0.404839	0.76205	3	#DIV/0!	0	1.21429	0.653846	1.33333
Staphylococcus phage Sap26	NC_014460	41207	63	bacteria	9		49	55	23	22	19		32	51	14	20	0.218409	0	1.18912	1.33472	0.558158	0.53389	0.461087	0	0.776567	1.23765	0.339748	0.485354	2.11111	#DIV/0!	0.653061	0.927273	0.608696	0.909091
Staphylococcus phage SpaA1	NC_018277	42784	63	bacteria			45	63	22	22	23	2		63	15	38	0	0	1.0518	1.47251	0.514211	0.514211	0.537584	0.0467464	0	1.47251	0.350598	0.888182	#DIV/0!	#DIV/0!	0	1	0.681818	1.72727
Staphylococcus phage phiRS7	NC_022914	43394	62	bacteria	3		35	53	25	20	26		36	48	20	13	0.069134	0	0.806563	1.22137	0.576117	0.460893	0.599161	0	0.829608	1.10614	0.460893	0.299581	8.66667	#DIV/0!	1.02857	0.90566	0.8	0.65
Lactobacillus phage ATCC8014	NC_019916	38002	60	bacteria	12		75	84	66	44	16		4	27	36	42	0.315773	0	1.97358	2.21041	1.73675	1.15783	0.42103	0	0.105258	0.710489	0.947319	1.1052	1.33333	#DIV/0!	0.0533333	0.321429	0.545455	0.954545
Enterococcus phage phiEf11	NC_013696	42822	65	bacteria	14		64	49	16	19	22			70	22	26	0.326935	0	1.49456	1.14427	0.37364	0.443697	0.513755	0	0	1.63467	0.513755	0.607165	1.57143	#DIV/0!	0	1.42857	1.375	1.36842
Listonella phage phiHSIC	NC_006953	37966	47	bacteria	21		72	63	51	49	23			36	28	37	0.553126	0	1.89643	1.65938	1.34331	1.29063	0.605805	0	0	0.948217	0.737502	0.974556	1.09524	#DIV/0!	0	0.571429	0.54902	0.755102
Mycoplasma virus P1	NC_002515	11660	11	bacteria			6	9	4	2	3			25		10	0	0	0.51458	0.77187	0.343053	0.171527	0.25729	0	0	2.14408	0	0.857633	#DIV/0!	#DIV/0!	0	2.77778	0	5
Persicivirga phage P12024L	NC_018272	35652	58	bacteria			42	49	19	25	15			56	16	29	0	0	1.17805	1.3744	0.532929	0.701223	0.420734	0	0	1.57074	0.448783	0.813419	#DIV/0!	#DIV/0!	0	1.14286	0.842105	1.16
Helicobacter phage KHP40	NC_019931	26449	32	bacteria	9		23	44	17	16	6		20	29	6	25	0.340278	0	0.869598	1.66358	0.642746	0.604938	0.226852	0	0.756172	1.09645	0.226852	0.945215	0.666667	#DIV/0!	0.869565	0.659091	0.352941	1.5625
Cellulophaga phage phi10:1	NC_021802	53664	106	bacteria	6		48	60	25	21	22		85	37	9	21	0.111807	0	0.894454	1.11807	0.465862	0.391324	0.409958	0	1.58393	0.689475	0.16771	0.391324	3.66667	#DIV/0!	1.77083	0.616667	0.36	1
Morganella phage vB_MmoM_MP1	NC_031020	163201	271	bacteria	40		190	169	98	83	74	1	104	107	149	93	0.245097	0	1.16421	1.03553	0.600487	0.508575	0.453429	0.00612741	0.637251	0.655633	0.912985	0.569849	1.85	#DIV/0!	0.547368	0.633136	1.52041	1.12048
Listeria phage A006	NC_009815	38124	62	bacteria	7		60	45	25	30	9			64	20	30	0.183611	0	1.57381	1.18036	0.655755	0.786906	0.236072	0	0	1.67873	0.524604	0.786906	1.28571	#DIV/0!	0	1.42222	0.8	1
Agrotis segetum granulovirus	NC_005839	131680	132	invertebrates	35		189	166	103	90	73	2		218	60	68	0.265796	0	1.4353	1.26063	0.782199	0.683475	0.554374	0.0151883	0	1.65553	0.45565	0.516403	2.08571	#DIV/0!	0	1.31325	0.582524	0.755556
Mannheimia phage phiMHaA1	NC_008201	34525	49	bacteria	7		64	52	34	26	20	1		24	19	46	0.202752	0	1.85373	1.50615	0.984794	0.753077	0.57929	0.0289645	0	0.695148	0.550326	1.33237	2.85714	#DIV/0!	0	0.461538	0.558824	1.76923
Bacillus virus Wbeta	NC_007734	40867	53	bacteria	6		65	58	32	21	16			72	15	27	0.146818	0	1.59053	1.41924	0.783028	0.513862	0.391514	0	0	1.76181	0.367044	0.66068	2.66667	#DIV/0!	0	1.24138	0.46875	1.28571
Thermus phage phiYS40	NC_008584	152372	170	bacteria	15		146	149	67	84	39	13		308	46	77	0.0984433	0	0.958181	0.97787	0.439713	0.551282	0.255953	0.0853175	0	2.02137	0.301893	0.505342	2.6	#DIV/0!	0	2.06711	0.686567	0.916667
Bacillus phage Gamma	NC_007458	37253	53	bacteria	10		41	38	25	20	14			66	12	25	0.268435	0	1.10058	1.02005	0.671087	0.53687	0.375809	0	0	1.77167	0.322122	0.671087	1.4	#DIV/0!	0	1.73684	0.48	1.25
His 1 virus	NC_007914	14462	35	archaea	6		19	16	11	12	7			14	6	18	0.41488	0	1.31379	1.10635	0.760614	0.829761	0.484027	0	0	0.968054	0.41488	1.24464	1.16667	#DIV/0!	0	0.875	0.545455	1.5
Acinetobacter bacteriophage AP22	NC_017984	46387	89	bacteria	9		69	53	40	31	43			37	23	41	0.19402	0	1.48749	1.14256	0.862311	0.668291	0.926984	0	0	0.797637	0.495829	0.883868	4.77778	#DIV/0!	0	0.698113	0.575	1.32258
Staphylococcus phage 42E	NC_007052	45861	79	bacteria	5		49	51	28	29	21			78	17	26	0.109025	0	1.06845	1.11206	0.610541	0.632346	0.457905	0	0	1.70079	0.370685	0.566931	4.2	#DIV/0!	0	1.52941	0.607143	0.896552
Cnaphalocrocis medinalis granulovirus	NC_029304	111246	118	invertebrates	22		122	125	61	68	114	1	115	51	27	36	0.19776	0	1.09667	1.12364	0.548334	0.611258	1.02476	0.00898909	1.03375	0.458443	0.242705	0.323607	5.18182	#DIV/0!	0.942623	0.408	0.442623	0.529412
Psychrobacter phage pOW20-A	NC_020841	40803	71	bacteria	16		67	71	60	48	16		32	21	22	35	0.392128	0	1.64204	1.74007	1.47048	1.17638	0.392128	0	0.784256	0.514668	0.539176	0.85778	1	#DIV/0!	0.477612	0.295775	0.366667	0.729167
Bacillus phage Bam35c	NC_005258	14935	32	bacteria	3		24	17	14	12	9			24	4	9	0.20087	0	1.60696	1.13827	0.937395	0.803482	0.602611	0	0	1.60696	0.267827	0.602611	3	#DIV/0!	0	1.41176	0.285714	0.75
Staphylococcus phage PT1028	NC_007045	15603	22	bacteria	2		9	17	7	3	8			26	4	10	0.12818	0	0.576812	1.08953	0.448632	0.192271	0.512722	0	0	1.66635	0.256361	0.640902	4	#DIV/0!	0	1.52941	0.571429	3.33333
Streptococcus phage APCM01	NC_029030	31075	37	bacteria	11		46	51	29	34	5		31	27	13	19	0.353982	0	1.48029	1.64119	0.933226	1.09413	0.160901	0	0.997586	0.868866	0.418343	0.611424	0.454545	#DIV/0!	0.673913	0.529412	0.448276	0.558824
Bacillus phage MG-B1	NC_021336	27190	42	bacteria	3		25	25	16	11	15		28	32		8	0.110335	0	0.919456	0.919456	0.588452	0.404561	0.551673	0	1.02979	1.1769	0	0.294226	5	#DIV/0!	1.12	1.28	0	0.727273
Sulfolobus islandicus filamentous virus	NC_003214	40900	73	archaea	9		44	42	18	18	17			70	20	17	0.220049	0	1.07579	1.02689	0.440098	0.440098	0.415648	0	0	1.71149	0.488998	0.415648	1.88889	#DIV/0!	0	1.66667	1.11111	0.944444
Lymphocystis disease virus - isolate China	NC_005902	186250	239	vertebrates	7		132	121	47	38	27		178	272	55	31	0.0375839	0	0.708725	0.649664	0.252349	0.204027	0.144966	0	0.955705	1.4604	0.295302	0.166443	3.85714	#DIV/0!	1.34848	2.24793	1.17021	0.815789
Acidianus filamentous virus 2	NC_009884	31787	52	archaea	8		35	35	17	17	24			47	11	13	0.251675	0	1.10108	1.10108	0.53481	0.53481	0.755026	0	0	1.47859	0.346053	0.408972	3	#DIV/0!	0	1.34286	0.647059	0.764706
Cafeteria roenbergensis virus BV-PW1	NC_014637	617453	544	protozoa	41		259	279	84	86	246	2	687	680	128	102	0.0664018	0	0.419465	0.451856	0.136043	0.139282	0.398411	0.00323911	1.11264	1.1013	0.207303	0.165195	6	#DIV/0!	2.65251	2.43728	1.52381	1.18605
Streptococcus phage M102	NC_012884	31147	41	bacteria	14		43	49	26	26	8			32	22	31	0.449481	0	1.38055	1.57319	0.834751	0.834751	0.256847	0	0	1.02739	0.706328	0.99528	0.571429	#DIV/0!	0	0.653061	0.846154	1.19231
Vibrio phage phi 1	NC_028799	66708	110	bacteria	23		80	81	41	46	32		56	56	32	23	0.344786	0	1.19926	1.21425	0.614619	0.689572	0.479703	0	0.83948	0.83948	0.479703	0.344786	1.3913	#DIV/0!	0.7	0.691358	0.780488	0.5
Campylobacter virus CPt10	NC_027996	175720	196	bacteria	13		129	143	43	40	55		136	154	113	66	0.0739813	0	0.734122	0.813795	0.244707	0.227635	0.312998	0	0.773959	0.876394	0.643069	0.375598	4.23077	#DIV/0!	1.05426	1.07692	2.62791	1.65
Rhizobium phage vB_RglS_P106B	NC_023566	56024	95	bacteria	30		119	108	105	89	28		66	30		43	0.535485	0	2.12409	1.92775	1.8742	1.5886	0.499786	0	1.17807	0.535485	0	0.767528	0.933333	#DIV/0!	0.554622	0.277778	0	0.483146
Listeria phage A118	NC_003216	40834	72	bacteria	10		60	63	25	26	5			61	21	34	0.244894	0	1.46936	1.54283	0.612235	0.636724	0.122447	0	0	1.49385	0.514277	0.832639	0.5	#DIV/0!	0	0.968254	0.84	1.30769
Staphylococcus phage Twort	NC_007021	130706	195	bacteria	17		92	119	46	46	45	1		231	59	50	0.130063	0	0.70387	0.91044	0.351935	0.351935	0.344284	0.00765076	0	1.76733	0.451395	0.382538	2.64706	#DIV/0!	0	1.94118	1.28261	1.08696
Sucra jujuba nucleopolyhedrovirus	NC_028636	135952	131	invertebrates	34		203	171	112	114	73	1	155	80	45	44	0.250088	0	1.49317	1.2578	0.82382	0.838531	0.536954	0.00735554	1.14011	0.588443	0.330999	0.323644	2.14706	#DIV/0!	0.763547	0.467836	0.401786	0.385965
Staphylococcus phage phiPVL-CN125	NC_012784	44492	65	bacteria	9		47	51	28	18	19			76	17	18	0.202284	0	1.05637	1.14627	0.629327	0.404567	0.427043	0	0	1.70817	0.382091	0.404567	2.11111	#DIV/0!	0	1.4902	0.607143	1
Salmonella phage 36	NC_029071	41085	91	bacteria	12		69	63	48	52	23		34	31	13	18	0.292077	0	1.67945	1.53341	1.16831	1.26567	0.559815	0	0.827553	0.754533	0.316417	0.438116	1.91667	#DIV/0!	0.492754	0.492063	0.270833	0.346154
Yaba monkey tumor virus	NC_005179	134721	140	vertebrates	13		124	108	43	53	22	2	148	154	40	24	0.0964957	0	0.920421	0.801657	0.319178	0.393406	0.1633	0.0148455	1.09857	1.1431	0.29691	0.178146	1.69231	#DIV/0!	1.19355	1.42593	0.930233	0.45283
Staphylococcus phage 2638A	NC_007051	41318	57	bacteria	14		58	62	31	31	16			49	16	38	0.338835	0	1.40375	1.50056	0.750278	0.750278	0.38724	0	0	1.18592	0.38724	0.919696	1.14286	#DIV/0!	0	0.790323	0.516129	1.22581
Staphylococcus phage phiETA	NC_003288	43081	66	bacteria	12		55	56	25	32	14			66	20	23	0.278545	0	1.27666	1.29988	0.580302	0.742787	0.324969	0	0	1.532	0.464242	0.533878	1.16667	#DIV/0!	0	1.17857	0.8	0.71875
Yaba-like disease virus	NC_002642	144575	152	vertebrates, human	14		91	68	49	41	32	1	176	145	31	22	0.0968356	0	0.629431	0.470344	0.338924	0.28359	0.221338	0.00691683	1.21736	1.00294	0.214422	0.15217	2.28571	#DIV/0!	1.93407	2.13235	0.632653	0.536585
Condylorrhiza vestigialis MNPV	NC_026430	125767	138	invertebrates	36		223	190	134	159	93		99	41	58	63	0.286244	0	1.77312	1.51073	1.06546	1.26424	0.739463	0	0.78717	0.326	0.46117	0.500926	2.58333	#DIV/0!	0.443946	0.215789	0.432836	0.396226
Turkeypox virus	NC_028238	188534	171	vertebrates	16		162	143	73	62	29	1	162	201	84	47	0.0848653	0	0.859261	0.758484	0.387198	0.328853	0.153818	0.00530408	0.859261	1.06612	0.445543	0.249292	1.8125	#DIV/0!	1	1.40559	1.15068	0.758065
Campylobacter virus CP21	NC_019507	182833	257	bacteria	15		110	125	48	43	34		151	165	114	44	0.0820421	0	0.601642	0.683684	0.262535	0.235187	0.185962	0	0.82589	0.902463	0.62352	0.240657	2.26667	#DIV/0!	1.37273	1.32	2.375	1.02326
Pseudoalteromonas phage PM2	NC_000867	10079	22	bacteria			9	11	13	13	7			5	5	11	0	0	0.892946	1.09138	1.28981	1.28981	0.694513	0	0	0.496081	0.496081	1.09138	#DIV/0!	#DIV/0!	0	0.454545	0.384615	0.846154
Campylobacter virus CP220	NC_027997	177534	194	bacteria	19		110	132	39	38	45		127	149	112	57	0.107022	0	0.6196	0.74352	0.219676	0.214044	0.253473	0	0.715356	0.839276	0.630865	0.321065	2.36842	#DIV/0!	1.15455	1.12879	2.87179	1.5
Lactobacillus phage phijl1	NC_006936	36674	46	bacteria	10		53	50	33	30	13			27	30	31	0.272673	0	1.44517	1.36336	0.89982	0.818018	0.354475	0	0	0.736216	0.818018	0.845285	1.3	#DIV/0!	0	0.54	0.909091	1.03333
Clostridium phage phi24R	NC_019523	18919	22	bacteria	2		21	16	4	7	10		16	16	6	4	0.105714	0	1.11	0.845711	0.211428	0.369998	0.528569	0	0.845711	0.845711	0.317141	0.211428	5	#DIV/0!	0.761905	1	1.5	0.571429
Staphylococcus phage phiNM3	NC_008617	44061	65	bacteria	8		47	57	32	20	18			66	13	24	0.181566	0	1.0667	1.29366	0.726266	0.453916	0.408525	0	0	1.49792	0.295046	0.544699	2.25	#DIV/0!	0	1.15789	0.40625	1.2
Thalassomonas phage BA3	NC_009990	37313	47	bacteria	10		57	49	35	44	30			30	9	32	0.268003	0	1.52762	1.31322	0.938011	1.17921	0.804009	0	0	0.804009	0.241203	0.85761	3	#DIV/0!	0	0.612245	0.257143	0.727273
Staphylococcus phage 80alpha	NC_009526	43864	73	bacteria	4		49	53	27	30	18			63	14	23	0.091191	0	1.11709	1.20828	0.615539	0.683932	0.410359	0	0	1.43626	0.319168	0.524348	4.5	#DIV/0!	0	1.18868	0.518519	0.766667
Staphylococcus phage ROSA	NC_007058	43155	74	bacteria	11		50	52	32	36	22			58	18	18	0.254895	0	1.15861	1.20496	0.741513	0.834202	0.50979	0	0	1.34399	0.417101	0.417101	2	#DIV/0!	0	1.11538	0.5625	0.5
Hemileuca sp. nucleopolyhedrovirus	NC_021923	140633	137	invertebrates	37		193	181	118	115	45	1	132	103	50	44	0.263096	0	1.37237	1.28704	0.839063	0.817731	0.319982	0.00711071	0.938613	0.732403	0.355535	0.312871	1.21622	#DIV/0!	0.683938	0.569061	0.423729	0.382609
Staphylococcus phage Ipla5	NC_018281	43581	66	bacteria			45	65	22	19	14			70	17	15	0	0	1.03256	1.49148	0.504807	0.43597	0.321241	0	0	1.6062	0.390078	0.344187	#DIV/0!	#DIV/0!	0	1.07692	0.772727	0.789474
Thysanoplusia orichalcea nucleopolyhedrovirus	NC_019945	132978	145	invertebrates	36		173	199	115	125	50	1	100	66	49	85	0.270721	0	1.30097	1.49649	0.864805	0.940005	0.376002	0.00752004	0.752004	0.496323	0.368482	0.639203	1.38889	#DIV/0!	0.578035	0.331658	0.426087	0.68
Campylobacter virus NCTC12673	NC_015464	135041	166	bacteria	14		100	84	34	39	44		152	78	45	37	0.103672	0	0.740516	0.622033	0.251775	0.288801	0.325827	0	1.12558	0.577602	0.333232	0.273991	3.14286	#DIV/0!	1.52	0.928571	1.32353	0.948718
Campylobacter phage PC14	NC_031909	134927	171	bacteria	9		79	92	32	20	44		151	78	45	37	0.0667027	0	0.585502	0.68185	0.237165	0.148228	0.326102	0	1.11912	0.57809	0.333514	0.274222	4.88889	#DIV/0!	1.91139	0.847826	1.40625	1.85
Campylobacter virus CPX	NC_016562	132662	149	bacteria	9		66	79	31	34	43		155	74	42	33	0.0678416	0	0.497505	0.595498	0.233677	0.25629	0.324132	0	1.16838	0.557809	0.316594	0.248752	4.77778	#DIV/0!	2.34848	0.936709	1.35484	0.970588
Staphylococcus phage 55	NC_007060	41902	77	bacteria	13		55	55	26	15	13			54	20	22	0.310248	0	1.31259	1.31259	0.620495	0.357978	0.310248	0	0	1.28872	0.477304	0.525035	1	#DIV/0!	0	0.981818	0.769231	1.46667
Listeria phage 2389	NC_003291	37618	59	bacteria	10		44	46	18	19	13			50	16	18	0.26583	0	1.16965	1.22282	0.478494	0.505077	0.345579	0	0	1.32915	0.425328	0.478494	1.3	#DIV/0!	0	1.08696	0.888889	0.947368
Staphylococcus phage phiETA2	NC_008798	43265	69	bacteria	9		55	53	23	28	20			51	17	23	0.20802	0	1.27124	1.22501	0.531608	0.647174	0.462267	0	0	1.17878	0.392927	0.531608	2.22222	#DIV/0!	0	0.962264	0.73913	0.821429
Kallithea virus	NC_033829	152388	95	invertebrates	25		156	148	91	68	116		122	46	69	34	0.164055	0	1.0237	0.971205	0.59716	0.446229	0.761215	0	0.800588	0.301861	0.452792	0.223115	4.64	#DIV/0!	0.782051	0.310811	0.758242	0.5
Campylobacter phage CP30A	NC_018861	133572	162	bacteria	12		83	83	25	29	40		153	70	43	33	0.0898392	0	0.621388	0.621388	0.187165	0.217111	0.299464	0	1.14545	0.524062	0.321924	0.247058	3.33333	#DIV/0!	1.84337	0.843373	1.72	1.13793
Clostridium phage PhiS63	NC_017978	33609	43	bacteria	4		30	33	7	13	9			62	5	8	0.119016	0	0.892618	0.98188	0.208278	0.386801	0.267785	0	0	1.84474	0.14877	0.238031	2.25	#DIV/0!	0	1.87879	0.714286	0.615385
Trichoplusia ni ascovirus 2c	NC_008518	174059	164	invertebrates	42		207	184	110	103	173			143	68	51	0.241297	0	1.18925	1.05711	0.63197	0.591753	0.993916	0	0	0.821561	0.390672	0.293004	4.11905	#DIV/0!	0	0.777174	0.618182	0.495146
Staphylococcus phage TEM123	NC_017968	43786	43	bacteria	8		45	54	21	19	16			52	18	23	0.182707	0	1.02773	1.23327	0.479605	0.433929	0.365414	0	0	1.18759	0.41109	0.525282	2	#DIV/0!	0	0.962963	0.857143	1.21053
Staphylococcus phage phiETA3	NC_008799	43282	68	bacteria	6		54	70	20	22	16			60	19	11	0.138626	0	1.24763	1.6173	0.462086	0.508294	0.369669	0	0	1.38626	0.438982	0.254147	2.66667	#DIV/0!	0	0.857143	0.95	0.5
Adoxophyes orana nucleopolyhedrovirus	NC_011423	111724	121	invertebrates	24		132	132	61	78	43	1	74	61	47	47	0.214815	0	1.18148	1.18148	0.545988	0.698149	0.384877	0.00895063	0.662346	0.545988	0.42068	0.42068	1.79167	#DIV/0!	0.560606	0.462121	0.770492	0.602564
Staphylococcus phage X2	NC_007065	43440	77	bacteria	8		49	56	32	33	12	1		57	14	22	0.184162	0	1.12799	1.28913	0.736648	0.759669	0.276243	0.0230203	0	1.31215	0.322284	0.506446	1.5	#DIV/0!	0	1.01786	0.4375	0.666667
Staphylococcus phage EW	NC_007056	45286	77	bacteria	8		62	64	41	28	18	1		57	19	15	0.176655	0	1.36908	1.41324	0.905357	0.618293	0.397474	0.0220819	0	1.25867	0.419556	0.331228	2.25	#DIV/0!	0	0.890625	0.463415	0.535714
Flavobacterium phage 11b	NC_006356	36012	65	bacteria	4		29	21	21	14	10	1		49	6	21	0.111074	0	0.805287	0.583139	0.583139	0.388759	0.277685	0.0277685	0	1.36066	0.166611	0.583139	2.5	#DIV/0!	0	2.33333	0.285714	1.5
Staphylococcus phage 187	NC_007047	39620	77	bacteria	11		44	55	25	27	12			45	16	22	0.277638	0	1.11055	1.38819	0.630994	0.681474	0.302877	0	0	1.13579	0.403836	0.555275	1.09091	#DIV/0!	0	0.818182	0.64	0.814815
Staphylococcus phage Ipla7	NC_018284	42123	59	bacteria			49	36	33	20	19			55	11	16	0	0	1.16326	0.85464	0.78342	0.4748	0.45106	0	0	1.3057	0.26114	0.37984	#DIV/0!	#DIV/0!	0	1.52778	0.333333	0.8
Stygiolobus rod-shaped virus	NC_025375	28096	37	archaea	2		21	19	13	8	10		27	16	7	7	0.0711845	0	0.747437	0.676253	0.462699	0.284738	0.355923	0	0.960991	0.569476	0.249146	0.249146	5	#DIV/0!	1.28571	0.842105	0.538462	0.875
Goatpox virus Pellor	NC_004003	149599	150	vertebrates	8		84	74	25	25	43		150	114	29	14	0.0534763	0	0.561501	0.494656	0.167113	0.167113	0.287435	0	1.00268	0.762037	0.193852	0.0935835	5.375	#DIV/0!	1.78571	1.54054	1.16	0.56
Variola virus	NC_001611	185578	197	vertebrates, human			175	181	91	103	60	1		271	55	43	0	0	0.943	0.975331	0.49036	0.555023	0.323314	0.00538857	0	1.4603	0.296371	0.231708	#DIV/0!	#DIV/0!	0	1.49724	0.604396	0.417476
Sheeppox virus	NC_004002	149955	148	vertebrates	15		67	89	26	22	41		149	121	27	9	0.10003	0	0.446801	0.593511	0.173385	0.146711	0.273415	0	0.993631	0.806909	0.180054	0.060018	2.73333	#DIV/0!	2.22388	1.35955	1.03846	0.409091
Staphylococcus phage S24-1	NC_016565	18168	21	bacteria	5		13	12	3	8	12		6	10	8	6	0.275209	0	0.715544	0.660502	0.165125	0.440335	0.660502	0	0.330251	0.550418	0.440335	0.330251	2.4	#DIV/0!	0.461538	0.833333	2.66667	0.75
Clostridium phage c-st	NC_007581	185683	198	bacteria	12		116	121	30	43	39	4		317	28	40	0.0646263	0	0.624721	0.651648	0.161566	0.231577	0.210035	0.0215421	0	1.70721	0.150795	0.215421	3.25	#DIV/0!	0	2.61983	0.933333	0.930233
Lumpy skin disease virus NI-2490	NC_003027	150773	156	vertebrates	9		86	89	24	29	43		141	118	28	17	0.0596924	0	0.570394	0.590291	0.15918	0.192342	0.285197	0	0.935181	0.782633	0.18571	0.112752	4.77778	#DIV/0!	1.63953	1.32584	1.16667	0.586207
Cotia virus SPAn232	NC_016924	185139	185	vertebrates	13		96	98	32	28	78	1	202	101	26	14	0.0702175	0	0.518529	0.529332	0.172843	0.151238	0.421305	0.00540135	1.09107	0.545536	0.140435	0.0756189	6	#DIV/0!	2.10417	1.03061	0.8125	0.5
Shewanella sp. phage 1/44	NC_025463	49640	75	bacteria	17		80	76	54	53	53	1	15	4	13	27	0.342466	0	1.6116	1.53102	1.08783	1.06769	1.06769	0.020145	0.302176	0.0805802	0.261886	0.543916	3.11765	#DIV/0!	0.1875	0.0526316	0.240741	0.509434
Swinepox virus	NC_003389	146454	150	vertebrates	16		104	105	39	37	37		145	117	20	12	0.109249	0	0.710121	0.716949	0.266295	0.252639	0.252639	0	0.990072	0.798886	0.136562	0.081937	2.3125	#DIV/0!	1.39423	1.11429	0.512821	0.324324
Sphingomonas phage PAU	NC_019521	219372	295	bacteria	34		198	204	88	77	62		173	118	80	58	0.154988	0	0.902576	0.929927	0.401145	0.351002	0.282625	0	0.788615	0.537899	0.364677	0.264391	1.82353	#DIV/0!	0.873737	0.578431	0.909091	0.753247
Escherichia virus TLS	NC_009540	49902	87	bacteria	13		68	97	74	52	29			42	15	24	0.260511	0	1.36267	1.94381	1.48291	1.04204	0.581139	0	0	0.84165	0.300589	0.480943	2.23077	#DIV/0!	0	0.43299	0.202703	0.461538
Mycoplasma phage MAV1	NC_001942	15644	15	bacteria	3		11	15	6	6	3		7	11	4	8	0.191767	0	0.703145	0.958834	0.383534	0.383534	0.191767	0	0.447456	0.703145	0.255689	0.511378	1	#DIV/0!	0.636364	0.733333	0.666667	1.33333
Staphylococcus phage BP39	NC_031046	17641	20	bacteria	6		12	26	6	4	9		9	11	4	4	0.340117	0	0.680234	1.47384	0.340117	0.226745	0.510175	0	0.510175	0.623547	0.226745	0.226745	1.5	#DIV/0!	0.75	0.423077	0.666667	1
Tipula oleracea nudivirus	NC_026242	145704	131	invertebrates	18		65	68	33	32	70		130	48	41	16	0.123538	0	0.44611	0.4667	0.226487	0.219623	0.480426	0	0.89222	0.329435	0.281392	0.109812	3.88889	#DIV/0!	2	0.705882	1.24242	0.5
Lymphocystis disease virus Sa	NC_033423	208501	183	vertebrates	33		235	226	102	84	19		88	188	63	63	0.158273	0	1.12709	1.08393	0.489206	0.402876	0.0911267	0	0.42206	0.901674	0.302157	0.302157	0.575758	#DIV/0!	0.374468	0.831858	0.617647	0.75
Pseudomonas phage PaMx42	NC_028879	43225	56	bacteria	21		103	74	105	97	3		1	10		72	0.48583	0	2.38288	1.71197	2.42915	2.24407	0.0694043	0	0.0231348	0.231348	0	1.6657	0.142857	#DIV/0!	0.00970874	0.135135	0	0.742268
Bacteroides phage B40-8	NC_011222	44929	46	bacteria	14		69	73	41	45	7	2		48	6	26	0.311603	0	1.53576	1.62479	0.912551	1.00158	0.155801	0.0445147	0	1.06835	0.133544	0.578691	0.5	#DIV/0!	0	0.657534	0.146341	0.577778
Staphylococcus phage 44AHJD	NC_004678	16784	21	bacteria	3		9	10	5	4	9		7	11	5	1	0.178742	0	0.536225	0.595806	0.297903	0.238322	0.536225	0	0.417064	0.655386	0.297903	0.0595806	3	#DIV/0!	0.777778	1.1	1	0.25
Clanis bilineata nucleopolyhedrovirus	NC_008293	135454	129	invertebrates	21		185	183	93	101	80			109	45	31	0.155034	0	1.36578	1.35101	0.68658	0.745641	0.590606	0	0	0.804701	0.332216	0.22886	3.80952	#DIV/0!	0	0.595628	0.483871	0.306931
Choristoneura occidentalis granulovirus	NC_008168	104710	116	invertebrates	17		93	109	39	37	44			79	46	34	0.162353	0	0.888167	1.04097	0.372457	0.353357	0.420208	0	0	0.754465	0.439309	0.324706	2.58824	#DIV/0!	0	0.724771	1.17949	0.918919
Lymphocystis disease virus 1	NC_001824	102653	110	vertebrates	8		86	94	24	19	37		49	40	36	34	0.0779325	0	0.837774	0.915706	0.233797	0.18509	0.360438	0	0.477336	0.389662	0.350696	0.331213	4.625	#DIV/0!	0.569767	0.425532	1.5	1.78947
Adoxophyes orana granulovirus	NC_005038	99657	119	invertebrates	26		106	109	64	65	44			83	25	38	0.260895	0	1.06365	1.09375	0.642203	0.652237	0.441514	0	0	0.832857	0.25086	0.381308	1.69231	#DIV/0!	0	0.761468	0.390625	0.584615
Staphylococcus phage SLPW	NC_031008	17861	20	bacteria	6		15	8	3	4	7		9	7	6	4	0.335927	0	0.839819	0.447903	0.167964	0.223952	0.391915	0	0.503891	0.391915	0.335927	0.223952	1.16667	#DIV/0!	0.6	0.875	2	1
Apocheima cinerarium nucleopolyhedrovirus	NC_018504	123876	117	invertebrates	19		129	134	62	71	39		67	51	38	28	0.153379	0	1.04136	1.08173	0.500501	0.573154	0.314831	0	0.540863	0.411702	0.306758	0.226032	2.05263	#DIV/0!	0.51938	0.380597	0.612903	0.394366
Staphylococcus phage GRCS	NC_023550	17869	21	bacteria	3		14	10	8	11	9		8	11	2	2	0.167889	0	0.78348	0.559628	0.447703	0.615591	0.503666	0	0.447703	0.615591	0.111926	0.111926	3	#DIV/0!	0.571429	1.1	0.25	0.181818
Epiphyas postvittana nucleopolyhedrovirus	NC_003083	118584	136	invertebrates			171	163	110	110	70			32	50	51	0	0	1.44202	1.37455	0.927612	0.927612	0.590299	0	0	0.269851	0.421642	0.430075	#DIV/0!	#DIV/0!	0	0.196319	0.454545	0.463636
Sulfolobus islandicus rod-shaped virus 1	NC_004087	32308	45	archaea			18	18	7	8	3			42	6	3	0	0	0.557138	0.557138	0.216665	0.247617	0.0928563	0	0	1.29999	0.185713	0.0928563	#DIV/0!	#DIV/0!	0	2.33333	0.857143	0.375
Ectropis obliqua nucleopolyhedrovirus	NC_008586	131204	126	invertebrates	41		159	166	110	98	59			63	39	46	0.31249	0	1.21185	1.26521	0.838389	0.746928	0.449681	0	0	0.480168	0.297247	0.350599	1.43902	#DIV/0!	0	0.379518	0.354545	0.469388
Staphylococcus phage P68	NC_004679	18227	22	bacteria	3		13	17	9	9	10			11	6	1	0.164591	0	0.713228	0.932682	0.493773	0.493773	0.548637	0	0	0.6035	0.329182	0.0548637	3.33333	#DIV/0!	0	0.647059	0.666667	0.111111
His2 virus	NC_007918	16067	35	archaea	5		28	26	23	23	6			7		11	0.311197	0	1.7427	1.61822	1.43151	1.43151	0.373436	0	0	0.435676	0	0.684633	1.2	#DIV/0!	0	0.269231	0	0.478261
Anomala cuprea entomopoxvirus	NC_023426	245717	263	invertebrates	6		74	75	22	19	39		156	114	29	13	0.0244183	0	0.301159	0.305229	0.0895339	0.0773247	0.158719	0	0.634877	0.463948	0.118022	0.0529064	6.5	#DIV/0!	2.10811	1.52	1.31818	0.684211
Staphylococcus phage 66	NC_007046	18199	27	bacteria	1		18	19	8	5	7			12	5	1	0.0549481	0	0.989065	1.04401	0.439585	0.27474	0.384637	0	0	0.659377	0.27474	0.0549481	7	#DIV/0!	0	0.631579	0.625	0.2
Adoxophyes honmai entomopoxvirus 'L'	NC_021247	228750	247	invertebrates	10		82	68	23	16	29		119	106	35	23	0.0437158	0	0.35847	0.297268	0.100546	0.0699454	0.126776	0	0.520219	0.463388	0.153005	0.100546	2.9	#DIV/0!	1.45122	1.55882	1.52174	1.4375
Staphylococcus phage SAP-2	NC_009875	17938	20	bacteria	1		21	15	5	8	6			10	4	3	0.0557476	0	1.1707	0.836214	0.278738	0.445981	0.334485	0	0	0.557476	0.22299	0.167243	6	#DIV/0!	0	0.666667	0.8	0.375
Mythimna separata entomopoxvirus 'L'	NC_021246	281182	306	invertebrates	6		90	92	27	16	31		120	146	33	25	0.0213385	0	0.320077	0.32719	0.0960232	0.0569026	0.110249	0	0.42677	0.519237	0.117362	0.0889104	5.16667	#DIV/0!	1.33333	1.58696	1.22222	1.5625
Choristoneura biennis entomopoxvirus	NC_021248	307691	334	invertebrates	15		74	85	30	16	34		136	131	37	34	0.0487502	0	0.240501	0.276251	0.0975004	0.0520002	0.1105	0	0.442002	0.425752	0.120251	0.1105	2.26667	#DIV/0!	1.83784	1.54118	1.23333	2.125
Neodiprion abietis NPV	NC_008252	84264	93	invertebrates	12		89	86	47	44	12			16	22	50	0.14241	0	1.0562	1.0206	0.557771	0.522168	0.14241	0	0	0.189879	0.261084	0.593373	1	#DIV/0!	0	0.186047	0.468085	1.13636
Gryllus bimaculatus nudivirus	NC_009240	96944	98	invertebrates	10		64	68	31	23	12	1		67	12	12	0.103152	0	0.660175	0.701436	0.319772	0.23725	0.123783	0.0103152	0	0.691121	0.123783	0.123783	1.2	#DIV/0!	0	0.985294	0.387097	0.521739
Choristoneura rosaceana entomopoxvirus 'L'	NC_021249	282895	296	invertebrates	7		77	105	32	17	24		115	101	39	20	0.0247442	0	0.272186	0.371162	0.113116	0.060093	0.0848371	0	0.406511	0.357023	0.13786	0.0706976	3.42857	#DIV/0!	1.49351	0.961905	1.21875	1.17647
Neodiprion sertifer nucleopolyhedrovirus	NC_005905	86462	90	invertebrates	16		72	89	46	55	23			9	29	27	0.185052	0	0.832736	1.02935	0.532026	0.636118	0.266013	0	0	0.104092	0.335407	0.312276	1.4375	#DIV/0!	0	0.101124	0.630435	0.490909
Melanoplus sanguinipes entomopoxvirus	NC_001993	236120	267	invertebrates			55	54	14	13	51			29	13	7	0	0	0.232932	0.228697	0.0592919	0.0550568	0.215992	0	0	0.122819	0.0550568	0.0296459	#DIV/0!	#DIV/0!	0	0.537037	0.928571	0.538462
					11248	0	57753	59556	38713	38818	26428	480	61619	74857	34394	33157													398	0	112	173	102	62
Felid alphaherpesvirus 1	NC_013590	135797	77	vertebrates	67	3	247	250	211	220	134	83	430	251	278	174	0.493384	0.0220918	1.81889	1.84098	1.55379	1.62007	0.986767	0.611206	3.16649	1.84835	2.04717	1.28132	2	27.6667	1.74089	1.004	1.31754	0.790909
Macaca nemestrina herpesvirus 7	NC_030200	137448	84	vertebrates	14	1	140	171	61	68	37	14	192	125	94	41	0.101857	0.00727548	1.01857	1.24411	0.443804	0.494733	0.269193	0.101857	1.39689	0.909435	0.683895	0.298295	2.64286	14	1.37143	0.730994	1.54098	0.602941
Pseudomonas phage phiKZ	NC_004629	280334	306	bacteria	64	1	334	319	197	198	187	10		215	228	210	0.228299	0.00356717	1.19144	1.13793	0.702733	0.7063	0.667061	0.0356717	0	0.766942	0.813316	0.749106	2.92188	10	0	0.673981	1.15736	1.06061
Equid alphaherpesvirus 1	NC_001491	150224	80	vertebrates	85	7	306	322	409	456	194	65		340	547	392	0.565822	0.0465971	2.03696	2.14347	2.7226	3.03547	1.2914	0.432687	0	2.26329	3.64123	2.60944	2.28235	9.28571	0	1.0559	1.33741	0.859649
Gallid alphaherpesvirus 2	NC_002229	177874	85	vertebrates	70	1	275	290	229	209	94	9		311	246	206	0.393537	0.00562196	1.54604	1.63037	1.28743	1.17499	0.528464	0.0505976	0	1.74843	1.383	1.15812	1.34286	9	0	1.07241	1.07424	0.985646
Bacillus phage CP-51	NC_025423	138658	221	bacteria	41	1	210	228	153	127	122	8	345	410	202	175	0.295692	0.00721199	1.51452	1.64433	1.10343	0.915923	0.879863	0.0576959	2.48814	2.95692	1.45682	1.2621	2.97561	8	1.64286	1.79825	1.32026	1.37795
Listeria phage List-36	NC_024364	131952	174	bacteria	35	1	157	173	93	89	57	7	205	500	66	106	0.265248	0.00757851	1.18983	1.31108	0.704802	0.674488	0.431975	0.0530496	1.5536	3.78926	0.500182	0.803322	1.62857	7	1.30573	2.89017	0.709677	1.19101
Ostreid herpesvirus 1	NC_005881	207439	127	invertebrates	49	1	285	284	208	199	220	7	405	387	233	100	0.236214	0.00482069	1.3739	1.36908	1.0027	0.959318	1.06055	0.0337449	1.95238	1.86561	1.12322	0.482069	4.4898	7	1.42105	1.36268	1.12019	0.502513
Macacine alphaherpesvirus 1	NC_004812	156789	75	vertebrates	102	10	265	264	803	776	164	66		446	602	539	0.650556	0.06378	1.69017	1.68379	5.12153	4.94933	1.04599	0.420948	0	2.84459	3.83956	3.43774	1.60784	6.6	0	1.68939	0.749689	0.694588
Elephantid betaherpesvirus 1	NC_020474	180421	113	vertebrates	55	1	277	274	194	193	116	6	263	318	216	147	0.304843	0.00554259	1.5353	1.51867	1.07526	1.06972	0.642941	0.0332556	1.4577	1.76254	1.1972	0.814761	2.10909	6	0.949458	1.16058	1.1134	0.761658
Saimiriine alphaherpesvirus 1	NC_014567	156742	70	vertebrates	117	11	326	334	617	656	110	66	316	465	448	573	0.74645	0.070179	2.07985	2.13089	3.93641	4.18522	0.70179	0.421074	2.01605	2.96666	2.8582	3.65569	0.940171	6	0.969325	1.39222	0.726094	0.873476
Melbournevirus	NC_025412	369360	403	protozoa	150	4	606	626	546	533	140	24	1221	1238	594	366	0.406108	0.0108295	1.64068	1.69482	1.47823	1.44304	0.379034	0.0649773	3.30572	3.35174	1.60819	0.990903	0.933333	6	2.01485	1.97764	1.08791	0.686679
Hyperthermophilic Archaeal Virus 1	NC_014322	22743	40	archaea	15	1	33	47	42	36	11	6		95	41	27	0.659544	0.0439696	1.451	2.06657	1.84672	1.5829	0.483665	0.263817	0	4.17711	1.80275	1.18718	0.733333	6	0	2.02128	0.97619	0.75
Enterococcus phage phiEF24C	NC_009904	142072	221	bacteria	35	1	162	156	83	88	63	6		345	91	163	0.246354	0.00703868	1.14027	1.09803	0.584211	0.619404	0.443437	0.0422321	0	2.42835	0.64052	1.14731	1.8	6	0	2.21154	1.09639	1.85227
Pseudomonas phage KPP10	NC_015272	88322	158	bacteria	58	1	220	198	215	239	91	6	319	290	310	280	0.656688	0.0113222	2.49089	2.2418	2.43427	2.70601	1.03032	0.0679332	3.61178	3.28344	3.50988	3.17022	1.56897	6	1.45	1.46465	1.44186	1.17155
Bacillus phage Shanette	NC_028983	138877	220	bacteria	43	1	209	252	161	136	123	6	352	434	190	165	0.309627	0.00720062	1.50493	1.81456	1.1593	0.979284	0.885676	0.0432037	2.53462	3.12507	1.36812	1.1881	2.86047	6	1.68421	1.72222	1.18012	1.21324
Marseillevirus marseillevirus	NC_013756	368454	428	protozoa	149	5	630	590	517	495	138	28	1241	1237	574	380	0.404392	0.0135702	1.70985	1.60129	1.40316	1.34345	0.374538	0.0759932	3.36813	3.35727	1.55786	1.03134	0.926174	5.6	1.96984	2.09661	1.11025	0.767677
Pseudomonas phage PaMx11	NC_028770	59878	81	bacteria	31	1	94	143	229	225	83	5	292	363	416	193	0.517719	0.0167006	1.56986	2.38819	3.82444	3.75764	1.38615	0.0835031	4.87658	6.06233	6.94746	3.22322	2.67742	5	3.10638	2.53846	1.81659	0.857778
Methanobacterium phage psiM2	NC_001902	26111	32	archaea	10	1	59	46	46	54	19	5	100	138	47	32	0.38298	0.038298	2.25958	1.76171	1.76171	2.06809	0.727663	0.19149	3.8298	5.28513	1.80001	1.22554	1.9	5	1.69492	3	1.02174	0.592593
Equid alphaherpesvirus 8	NC_017826	149332	81	vertebrates	72	8	322	291	358	375	189	40		302	518	352	0.482147	0.0535719	2.15627	1.94868	2.39734	2.51118	1.26564	0.26786	0	2.02234	3.46878	2.35716	2.625	5	0	1.0378	1.44693	0.938667
Escherichia phage V5	NC_011041	137947	233	bacteria	38	1	214	230	181	182	162	5	342	261	235	123	0.275468	0.00724916	1.55132	1.66731	1.3121	1.31935	1.17436	0.0362458	2.47921	1.89203	1.70355	0.891647	4.26316	5	1.59813	1.13478	1.29834	0.675824
Bacillus phage phiAGATE	NC_020081	149844	210	bacteria	57	1	245	234	163	133	53	5	276	559	90	142	0.380396	0.00667361	1.63503	1.56162	1.0878	0.88759	0.353701	0.033368	1.84192	3.73055	0.600625	0.947652	0.929825	5	1.12653	2.38889	0.552147	1.06767
Escherichia phage Av-05	NC_025830	120938	209	bacteria	41	1	174	174	110	123	110	5	187	200	194	123	0.339017	0.0082687	1.43875	1.43875	0.909557	1.01705	0.909557	0.0413435	1.54625	1.65374	1.60413	1.01705	2.68293	5	1.07471	1.14943	1.76364	1
Brevibacillus phage Jenst	NC_028805	126341	178	bacteria	48	1	169	222	143	130	56	5	224	260	41	173	0.379924	0.00791509	1.33765	1.75715	1.13186	1.02896	0.443245	0.0395754	1.77298	2.05792	0.324519	1.36931	1.16667	5	1.32544	1.17117	0.286713	1.33077
Bacillus phage BCP78	NC_018860	156176	227	bacteria	46	1	198	229	172	149	71	5	204	452	130	148	0.294539	0.00640303	1.2678	1.46629	1.10132	0.954052	0.454615	0.0320152	1.30622	2.89417	0.832394	0.947649	1.54348	5	1.0303	1.9738	0.755814	0.993289
Ambystoma tigrinum virus	NC_005832	106332	95	vertebrates	67	3	231	226	273	266	112	14		513	390	243	0.630102	0.0282135	2.17244	2.12542	2.56743	2.5016	1.0533	0.131663	0	4.82451	3.66776	2.2853	1.67164	4.66667	0	2.26991	1.42857	0.913534
Bovine alphaherpesvirus 1	NC_001847	135301	70	vertebrates	94	8	252	255	643	585	106	36	291	339	513	604	0.694747	0.0591274	1.86251	1.88469	4.75237	4.32369	0.783438	0.266073	2.15076	2.50552	3.79155	4.46412	1.12766	4.5	1.15476	1.32941	0.797823	1.03248
Equid gammaherpesvirus 2	NC_001650	184439	78	vertebrates	115	6	383	373	529	516	320	25	741	723	767	702	0.623512	0.0325311	2.07657	2.02235	2.86816	2.79767	1.73499	0.135546	4.01759	3.92	4.15856	3.80614	2.78261	4.16667	1.93473	1.93834	1.44991	1.36047
Pseudomonas phage PAK_P5	NC_022966	88135	164	bacteria	45	1	172	183	239	221	89	4	332	297	310	280	0.51058	0.0113462	1.95155	2.07636	2.71175	2.50752	1.00981	0.0453849	3.76695	3.36983	3.51733	3.17694	1.97778	4	1.93023	1.62295	1.29707	1.26697
Snake adenovirus 1	NC_009989	27751	28	vertebrates	22	1	50	68	59	72	16	4		101	94	67	0.792764	0.0360347	1.80174	2.45036	2.12605	2.5945	0.576556	0.144139	0	3.63951	3.38727	2.41433	0.727273	4	0	1.48529	1.59322	0.930556
Bacillus phage CampHawk	NC_022761	146193	231	bacteria	53	1	225	203	147	134	70	4	398	481	193	189	0.362534	0.00684027	1.53906	1.38858	1.00552	0.916597	0.478819	0.0273611	2.72243	3.29017	1.32017	1.29281	1.32075	4	1.76889	2.36946	1.31293	1.41045
Human mastadenovirus F	NC_001454	34214	34	vertebrates		1	85	64	83	76	41	4		113	77	74	0	0.0292278	2.48436	1.87058	2.42591	2.22131	1.19834	0.116911	0	3.30274	2.25054	2.16286	#DIV/0!	4	0	1.76563	0.927711	0.973684
Listeria phage LMTA-148	NC_024787	132541	177	bacteria	12	2	175	223	86	81	54	8	213	497	61	117	0.090538	0.0150897	1.32035	1.6825	0.648856	0.611132	0.407421	0.0603587	1.60705	3.74978	0.460235	0.882746	4.5	4	1.21714	2.2287	0.709302	1.44444
Bacillus phage BCP8-2	NC_027355	159071	220	bacteria	48	1	219	230	120	135	73	4	281	536	88	73	0.301752	0.0062865	1.37674	1.4459	0.75438	0.848678	0.458915	0.025146	1.76651	3.36956	0.553212	0.458915	1.52083	4	1.28311	2.33043	0.733333	0.540741
Salmonella phage 118970_sal2	NC_031933	114180	168	bacteria	27	1	148	191	104	112	78	4	226	196	132	106	0.236469	0.0087581	1.2962	1.6728	0.910843	0.980907	0.683132	0.0350324	1.97933	1.71659	1.15607	0.928359	2.88889	4	1.52703	1.02618	1.26923	0.946429
Pseudomonas phage OBP	NC_016571	284757	309	bacteria	86	1	421	465	356	352	210	4	480	383	550	222	0.302012	0.00351177	1.47845	1.63297	1.25019	1.23614	0.737471	0.0140471	1.68565	1.34501	1.93147	0.779612	2.44186	4	1.14014	0.823656	1.54494	0.630682
Salmonella phage 100268_sal2	NC_031902	125114	188	bacteria	48	1	180	158	138	114	83	4	236	206	138	111	0.38365	0.00799271	1.43869	1.26285	1.10299	0.911169	0.663395	0.0319708	1.88628	1.6465	1.10299	0.887191	1.72917	4	1.31111	1.3038	1	0.973684
Clostridium phage phiCDHM19	NC_028996	54295	88	bacteria	2	1	47	62	18	18	20	4	111	108	28	22	0.0368358	0.0184179	0.865641	1.14191	0.331522	0.331522	0.368358	0.0736716	2.04439	1.98913	0.515701	0.405194	10	4	2.3617	1.74194	1.55556	1.22222
Vibrio phage ICP1	NC_015157	125956	230	bacteria	30	1	148	183	87	109	84	4	202	243	101	36	0.238178	0.00793928	1.17501	1.45289	0.690717	0.865382	0.6669	0.0317571	1.60373	1.92925	0.801867	0.285814	2.8	4	1.36486	1.32787	1.16092	0.330275
Chimpanzee alpha-1 herpesvirus	NC_023677	153158	77	vertebrates	124	11	278	325	680	689	194	40	377	397	631	481	0.809621	0.0718213	1.81512	2.12199	4.43986	4.49862	1.26667	0.261168	2.46151	2.59209	4.11993	3.14055	1.56452	3.63636	1.35612	1.22154	0.927941	0.698113
Salinivibrio phage CW02	NC_019540	49390	70	bacteria	15	2	88	99	81	89	45	7	152	190	109	137	0.303705	0.040494	1.78174	2.00445	1.64001	1.80198	0.911116	0.141729	3.07755	3.84693	2.20692	2.77384	3	3.5	1.72727	1.91919	1.34568	1.53933
Thermus phage TMA	NC_015937	151483	168	bacteria	16	2	129	140	68	74	40	7	226	295	45	81	0.105622	0.0132028	0.851581	0.924196	0.448895	0.488504	0.264056	0.0462098	1.49192	1.94741	0.297063	0.534713	2.5	3.5	1.75194	2.10714	0.661765	1.09459
Pseudomonas phage EL	NC_007623	211215	201	bacteria	89	3	402	441	419	401	215	10		424	534	272	0.421372	0.0142035	1.90327	2.08792	1.98376	1.89854	1.01792	0.0473451	0	2.00743	2.52823	1.28779	2.41573	3.33333	0	0.961451	1.27446	0.678304
Human gammaherpesvirus 8	NC_009333	137969	86	vertebrates, human	81	4	298	292	341	350	153	13		482	508	298	0.587088	0.028992	2.15991	2.11642	2.47157	2.5368	1.10894	0.0942241	0	3.49354	3.68199	2.15991	1.88889	3.25	0	1.65068	1.48974	0.851429
Bovine alphaherpesvirus 5	NC_005261	137821	70	vertebrates	67	6	219	219	658	670	95	19		423	523	580	0.486138	0.0435347	1.58902	1.58902	4.77431	4.86138	0.6893	0.13786	0	3.0692	3.79478	4.20836	1.41791	3.16667	0	1.93151	0.794833	0.865672
Cercopithecine alphaherpesvirus 2	NC_006560	150715	75	vertebrates	105	8	258	274	750	755	135	25		480	597	601	0.696679	0.0530803	1.71184	1.818	4.97628	5.00945	0.89573	0.165876	0	3.18482	3.96112	3.98766	1.28571	3.125	0	1.75182	0.796	0.796026
Fowl aviadenovirus E	NC_014969	44055	46	vertebrates	34	1	92	83	135	119	39	3	104	179	82	92	0.771763	0.0226989	2.0883	1.88401	3.06435	2.70117	0.885257	0.0680967	2.36069	4.0631	1.86131	2.0883	1.14706	3	1.13043	2.15663	0.607407	0.773109
Human mastadenovirus C	NC_001405	35937	38	vertebrates, human		1	82	83	77	90	49	3		130	109	86	0	0.0278265	2.28177	2.3096	2.14264	2.50438	1.3635	0.0834794	0	3.61744	3.03309	2.39308	#DIV/0!	3	0	1.56627	1.41558	0.955556
Thermoproteus tenax spherical virus 1	NC_006556	20933	38	archaea	9	1	26	39	41	44	34	3		24	58	35	0.429943	0.0477715	1.24206	1.86309	1.95863	2.10194	1.62423	0.143314	0	1.14652	2.77074	1.672	3.77778	3	0	0.615385	1.41463	0.795455
Synechococcus phage ACG-2014e	NC_026928	189418	213	bacteria	50	1	256	246	169	144	340	3	464	374	142	15	0.263966	0.00527933	1.35151	1.29872	0.892207	0.760223	1.79497	0.015838	2.44961	1.97447	0.749665	0.0791899	6.8	3	1.8125	1.52033	0.840237	0.104167
Bacillus phage Hoody T	NC_024205	159837	270	bacteria	38	1	225	210	138	151	65	3	343	489	120	104	0.237742	0.00625637	1.40768	1.31384	0.86338	0.944712	0.406664	0.0187691	2.14594	3.05937	0.750765	0.650663	1.71053	3	1.52444	2.32857	0.869565	0.688742
Salmonella phage ViI	NC_015296	157061	208	bacteria	66	1	241	278	222	215	120	3	233	194	314	155	0.420219	0.00636695	1.53444	1.77001	1.41346	1.36889	0.764034	0.0191009	1.4835	1.23519	1.99922	0.986878	1.81818	3	0.966805	0.697842	1.41441	0.72093
Pithovirus sibericum	NC_023423	610033	467	protozoa	117	4	743	719	399	395	179	12	1278	1269	374	327	0.191793	0.00655702	1.21797	1.17862	0.654063	0.647506	0.293427	0.0196711	2.09497	2.08022	0.613082	0.536037	1.52991	3	1.72005	1.76495	0.937343	0.827848
Rupicapra rupicapra papillomavirus 1	NC_023895	7256	6	vertebrates	5	1	11	17	11	17	8	3	22	30	29	19	0.689085	0.137817	1.51599	2.34289	1.51599	2.34289	1.10254	0.413451	3.03197	4.13451	3.99669	2.61852	1.6	3	2	1.76471	2.63636	1.11765
Arthrobacter phage KellEzio	NC_031231	58871	98	bacteria	34	1	130	131	217	208	68	3	201	214	177	160	0.577534	0.0169863	2.20822	2.2252	3.68603	3.53315	1.15507	0.0509589	3.41424	3.63507	3.00657	2.71781	2	3	1.54615	1.63359	0.815668	0.769231
Bat mastadenovirus WIV11	NC_029902	38073	33	vertebrates	19	1	90	75	101	87	63	3	120	140	111	86	0.499041	0.0262653	2.36388	1.9699	2.6528	2.28508	1.65472	0.078796	3.15184	3.67715	2.91545	2.25882	3.31579	3	1.33333	1.86667	1.09901	0.988506
Pseudomonas phage vB_PaeP_p2-10_Or1	NC_019813	44030	58	bacteria	16	1	110	85	99	114	43	3	132	125	177	110	0.363389	0.0227118	2.4983	1.9305	2.24847	2.58914	0.976607	0.0681354	2.99796	2.83897	4.01999	2.4983	2.6875	3	1.2	1.47059	1.78788	0.964912
Equus ferus caballus papillomavirus type 4	NC_020085	7554	7	vertebrates	7	1	20	16	19	15	3	3	23	25	29	17	0.926661	0.13238	2.6476	2.11808	2.51522	1.9857	0.397141	0.397141	3.04474	3.3095	3.83903	2.25046	0.428571	3	1.15	1.5625	1.52632	1.13333
Propionibacterium phage P100_1	NC_018840	29612	47	bacteria	39	1	74	62	89	86	67	3	63	47	70	88	1.31703	0.0337701	2.49899	2.09375	3.00554	2.90423	2.2626	0.10131	2.12752	1.58719	2.36391	2.97177	1.71795	3	0.851351	0.758065	0.786517	1.02326
Simian adenovirus 13	NC_028103	32939	34	vertebrates	21	1	62	51	67	55	36	3	92	83	78	61	0.637542	0.0303591	1.88227	1.54832	2.03406	1.66975	1.09293	0.0910774	2.79304	2.51981	2.36801	1.85191	1.71429	3	1.48387	1.62745	1.16418	1.10909
Cyanophage SS120-1	NC_020872	46997	52	bacteria	16	1	76	67	50	57	21	3	170	125	74	77	0.340447	0.021278	1.61712	1.42562	1.0639	1.21284	0.446837	0.0638339	3.61725	2.65974	1.57457	1.6384	1.3125	3	2.23684	1.86567	1.48	1.35088
Pseudomonas phage vB_Pae-TbilisiM32	NC_017865	42966	51	bacteria	19	1	97	96	173	156	46	3		94	161	99	0.44221	0.0232742	2.2576	2.23432	4.02644	3.63078	1.07061	0.0698227	0	2.18778	3.74715	2.30415	2.42105	3	0	0.979167	0.930636	0.634615
Mycobacterium phage bron	NC_014461	73453	123	bacteria	40	1	178	165	226	224	75	3	85	112	109	127	0.544566	0.0136141	2.42332	2.24633	3.0768	3.04957	1.02106	0.0408424	1.1572	1.52478	1.48394	1.729	1.875	3	0.477528	0.678788	0.482301	0.566964
Bacillus phage B4	NC_018863	162596	277	bacteria	44	1	207	216	134	120	84	3	296	476	121	88	0.270609	0.00615021	1.27309	1.32845	0.824129	0.738026	0.516618	0.0184506	1.82046	2.9275	0.744176	0.541219	1.90909	3	1.42995	2.2037	0.902985	0.733333
Micromonas pusilla virus 12T	NC_020864	205622	253	algae	53	1	302	288	208	191	206	3	364	310	219	125	0.257755	0.00486329	1.46871	1.40063	1.01156	0.928889	1.00184	0.0145899	1.77024	1.50762	1.06506	0.607912	3.88679	3	1.2053	1.07639	1.05288	0.65445
Salmonella virus P22	NC_002371	41724	72	bacteria	12	1	72	78	79	74	30	3		52	48	56	0.287604	0.023967	1.72563	1.86943	1.89339	1.77356	0.719011	0.0719011	0	1.24629	1.15042	1.34215	2.5	3	0	0.666667	0.607595	0.756757
Murid gammaherpesvirus 4	NC_001826	119451	80	vertebrates	57	2	210	209	194	185	158	6	384	276	459	219	0.477183	0.0167433	1.75804	1.74967	1.6241	1.54875	1.32272	0.0502298	3.21471	2.31057	3.84258	1.83339	2.77193	3	1.82857	1.32057	2.36598	1.18378
Lizard adenovirus 2	NC_024684	32965	34	vertebrates	12	1	50	66	39	46	13	3	80	107	58	54	0.364022	0.0303352	1.51676	2.00212	1.18307	1.39542	0.394358	0.0910056	2.42682	3.24587	1.75944	1.6381	1.08333	3	1.6	1.62121	1.48718	1.17391
African swine fever virus	NC_001659	170101	152	vertebrates, invertebrates	41	1	208	243	143	160	104	3	299	329	204	217	0.241033	0.00587886	1.2228	1.42856	0.840677	0.940618	0.611401	0.0176366	1.75778	1.93415	1.19929	1.27571	2.53659	3	1.4375	1.35391	1.42657	1.35625
Bacillus phage Deep Blue	NC_031056	157501	226	bacteria	40	1	240	249	146	151	75	3	248	509	106	89	0.253967	0.00634917	1.5238	1.58094	0.926978	0.958724	0.476187	0.0190475	1.57459	3.23173	0.673012	0.565076	1.875	3	1.03333	2.04418	0.726027	0.589404
Invertebrate iridescent virus 6	NC_003038	212482	468	invertebrates		1	167	161	67	56	64	3		356	73	71	0	0.00470628	0.785949	0.757711	0.315321	0.263552	0.301202	0.0141188	0	1.67544	0.343559	0.334146	#DIV/0!	3	0	2.21118	1.08955	1.26786
Equid alphaherpesvirus 9	NC_011644	148371	80	vertebrates	94	9	318	331	378	392	204	26	454	313	506	369	0.633547	0.0606588	2.14328	2.23089	2.54767	2.64203	1.37493	0.175236	3.0599	2.10958	3.41037	2.48701	2.17021	2.88889	1.42767	0.945619	1.33862	0.941327
Short-finned eel ranavirus	NC_030394	126965	111	vertebrates	76	6	255	250	339	340	140	17	489	633	480	269	0.59859	0.0472571	2.00843	1.96905	2.67003	2.6779	1.10267	0.133895	3.85146	4.98563	3.78057	2.11869	1.84211	2.83333	1.91765	2.532	1.41593	0.791176
Falconid herpesvirus 1	NC_024450	204054	130	vertebrates	125	10	454	458	677	699	266	28	451	616	505	505	0.612583	0.0490066	2.2249	2.2445	3.31775	3.42556	1.30358	0.137219	2.2102	3.01881	2.47484	2.47484	2.128	2.8	0.993392	1.34498	0.745938	0.722461
Human herpesvirus 4 type 2	NC_009334	172764	80	vertebrates, human	101	11	377	395	535	560	250	30		793	1036	716	0.584613	0.0636707	2.18217	2.28636	3.09671	3.24142	1.44706	0.173647	0	4.59008	5.99662	4.14438	2.47525	2.72727	0	2.00759	1.93645	1.27857
Murid betaherpesvirus 8	NC_019559	202946	137	vertebrates	90	3	357	353	318	320	121	8	346	338	268	192	0.443468	0.0147823	1.75909	1.73938	1.56692	1.57677	0.596218	0.0394194	1.70489	1.66547	1.32055	0.946064	1.34444	2.66667	0.969188	0.957507	0.842767	0.6
Equid gammaherpesvirus 5	NC_026421	182380	79	vertebrates	105	9	353	397	435	470	348	23	681	682	651	764	0.575721	0.0493475	1.93552	2.17677	2.38513	2.57704	1.9081	0.12611	3.73396	3.73945	3.56947	4.18906	3.31429	2.55556	1.92918	1.71788	1.49655	1.62553
Cyprinid herpesvirus 1	NC_019491	291144	143	vertebrates	148	8	578	593	612	623	452	20	1033	902	921	738	0.50834	0.0274778	1.98527	2.03679	2.10205	2.13983	1.5525	0.0686945	3.54807	3.09812	3.16338	2.53483	3.05405	2.5	1.7872	1.52108	1.5049	1.18459
Abalone herpesvirus Victoria/AUS/2009	NC_018874	211518	118	invertebrates	99	4	395	395	318	329	69	10	432	605	256	205	0.468045	0.0189109	1.86745	1.86745	1.50342	1.55542	0.326213	0.0472773	2.04238	2.86028	1.2103	0.969185	0.69697	2.5	1.09367	1.53165	0.805031	0.6231
Vibrio phage eugene 12A10	NC_029067	138234	251	bacteria	32	2	183	194	113	103	85	5	254	286	94	75	0.231492	0.0144682	1.32384	1.40342	0.817454	0.745113	0.614899	0.0361706	1.83746	2.06896	0.680006	0.542558	2.65625	2.5	1.38798	1.47423	0.831858	0.728155
Bacillus phage Grass	NC_022771	156648	252	bacteria	53	2	270	285	201	181	55	5	366	579	172	171	0.338338	0.0127675	1.72361	1.81937	1.28313	1.15546	0.351106	0.0319187	2.33645	3.69619	1.098	1.09162	1.03774	2.5	1.35556	2.03158	0.855721	0.944751
Enterococcus phage ECP3	NC_027335	145518	220	bacteria	25	2	169	192	102	100	71	5	212	373	102	166	0.1718	0.013744	1.16137	1.31942	0.700944	0.6872	0.487912	0.03436	1.45686	2.56326	0.700944	1.14075	2.84	2.5	1.25444	1.94271	1	1.66
European catfish virus	NC_017940	127732	136	vertebrates	65	6	271	284	317	320	128	14		627	452	289	0.508878	0.0469734	2.12163	2.22341	2.48176	2.50525	1.0021	0.109604	0	4.90872	3.53866	2.26255	1.96923	2.33333	0	2.20775	1.42587	0.903125
Deftia phage phiW-14	NC_013697	157486	236	bacteria	92	3	348	337	412	430	247	7		411	626	426	0.584179	0.0190493	2.20972	2.13987	2.61611	2.7304	1.56839	0.0444484	0	2.60976	3.97496	2.705	2.68478	2.33333	0	1.21958	1.51942	0.990698
White spot syndrome virus	NC_003225	309286	177	invertebrates	103	6	510	439	316	308	216	14	963	1169	471	203	0.333025	0.0193995	1.64896	1.4194	1.02171	0.995842	0.698383	0.0452655	3.11362	3.77967	1.52286	0.65635	2.09709	2.33333	1.88824	2.66287	1.49051	0.659091
Elephant endotheliotropic herpesvirus 5	NC_024696	180800	115	vertebrates	67	3	296	296	190	198	105	7	316	355	231	164	0.370575	0.0165929	1.63717	1.63717	1.05088	1.09513	0.580752	0.0387168	1.74779	1.9635	1.27765	0.90708	1.56716	2.33333	1.06757	1.19932	1.21579	0.828283
Epizootic haematopoietic necrosis virus	NC_028461	127011	100	vertebrates	73	7	240	261	341	323	137	16	488	674	460	282	0.574753	0.0551133	1.8896	2.05494	2.68481	2.54309	1.07865	0.125973	3.84219	5.30663	3.62173	2.22028	1.87671	2.28571	2.03333	2.58238	1.34897	0.873065
Listeria phage vB_LmoM_AG20	NC_020871	133057	178	bacteria	25	4	168	191	85	95	54	9	201	487	64	110	0.187889	0.0300623	1.26262	1.43548	0.638824	0.71398	0.405841	0.0676402	1.51063	3.66009	0.480997	0.826713	2.16	2.25	1.19643	2.54974	0.752941	1.15789
Tetraselmis viridis virus S20	NC_020840	38987	55	algae	24	1	80	88	140	147	90	2	201	161	284	164	0.61559	0.0256496	2.05197	2.25716	3.59094	3.77049	2.30846	0.0512992	5.15556	4.12958	7.28448	4.20653	3.75	2	2.5125	1.82955	2.02857	1.11565
Streptomyces phage phiSASD1	NC_014229	37068	43	bacteria	24	1	71	77	171	141	29	2	129	139	246	29	0.647459	0.0269774	1.9154	2.07726	4.61314	3.80382	0.782346	0.0539549	3.48009	3.74987	6.63645	0.782346	1.20833	2	1.8169	1.80519	1.4386	0.205674
Simian adenovirus 8	NC_028113	35685	36	vertebrates	29	1	79	76	115	125	60	2	112	127	137	106	0.812666	0.028023	2.21382	2.12975	3.22264	3.50287	1.68138	0.056046	3.13857	3.55892	3.83915	2.97044	2.06897	2	1.41772	1.67105	1.1913	0.848
Clavibacter phage CN1A	NC_023549	56789	78	bacteria	27	2	126	118	200	206	83	4	221	180	169	186	0.475444	0.0352181	2.21874	2.07787	3.52181	3.62746	1.46155	0.0704362	3.8916	3.16963	2.97593	3.27528	3.07407	2	1.75397	1.52542	0.845	0.902913
Black sea bass polyomavirus 1	NC_025790	7369	5	vertebrates	4	1	12	21	13	5	9	2	24	26	24	21	0.542814	0.135704	1.62844	2.84978	1.76415	0.678518	1.22133	0.271407	3.25689	3.52829	3.25689	2.84978	2.25	2	2	1.2381	1.84615	4.2
Bat mastadenovirus WIV10	NC_029899	37556	33	vertebrates	27	1	68	82	78	102	63	2	122	143	104	89	0.718926	0.0266269	1.81063	2.18341	2.0769	2.71594	1.67749	0.0532538	3.24848	3.80765	2.7692	2.36979	2.33333	2	1.79412	1.7439	1.33333	0.872549
Pseudomonas phage PT2	NC_011107	42961	54	bacteria	29	1	90	89	158	145	55	2	123	100	169	91	0.675031	0.0232769	2.09492	2.07165	3.67775	3.37515	1.28023	0.0465539	2.86306	2.32769	3.9338	2.1182	1.89655	2	1.36667	1.1236	1.06962	0.627586
Simian adenovirus C	NC_021168	34391	36	vertebrates	17	1	73	67	84	90	38	2	108	118	84	80	0.494315	0.0290774	2.12265	1.94818	2.4425	2.61696	1.10494	0.0581547	3.14036	3.43113	2.4425	2.32619	2.23529	2	1.47945	1.76119	1	0.888889
Gordonia phage Soups	NC_030698	52924	99	bacteria	33	1	113	116	195	173	49	2	106	165	190	134	0.623536	0.018895	2.13514	2.19182	3.68453	3.26884	0.925856	0.03779	2.00287	3.11768	3.59005	2.53193	1.48485	2	0.938053	1.42241	0.974359	0.774566
Mycobacterium phage PegLeg	NC_021299	80955	138	bacteria	51	1	156	167	281	279	99	2	196	203	277	159	0.62998	0.0123525	1.927	2.06287	3.47106	3.44636	1.2229	0.0247051	2.4211	2.50757	3.42165	1.96405	1.94118	2	1.25641	1.21557	0.985765	0.569892
Propionibacterium phage PHL055N00	NC_027400	29264	45	bacteria	50	1	68	49	71	75	67	2	61	55	69	82	1.70858	0.0341717	2.32367	1.67441	2.42619	2.56288	2.2895	0.0683434	2.08447	1.87944	2.35785	2.80208	1.34	2	0.897059	1.12245	0.971831	1.09333
Mycobacterium phage Dreamboat	NC_023708	51083	94	bacteria	36	1	121	136	182	191	40	2	117	102	148	169	0.704735	0.019576	2.36869	2.66233	3.56283	3.73901	0.783039	0.039152	2.29039	1.99675	2.89725	3.30834	1.11111	2	0.966942	0.75	0.813187	0.884817
Propionibacterium phage P14.4	NC_018839	29729	47	bacteria	42	1	74	57	87	74	70	2	61	54	69	78	1.41276	0.0336372	2.48915	1.91732	2.92644	2.48915	2.3546	0.0672744	2.05187	1.81641	2.32097	2.6237	1.66667	2	0.824324	0.947368	0.793103	1.05405
Aeromonas phage vB_AsaM-56	NC_019527	43551	83	bacteria	35	1	91	102	132	120	44	2	97	82	128	109	0.803655	0.0229616	2.0895	2.34208	3.03093	2.75539	1.01031	0.0459232	2.22727	1.88285	2.93908	2.50281	1.25714	2	1.06593	0.803922	0.969697	0.908333
Fowl aviadenovirus 5	NC_021221	45781	39	vertebrates	28	2	97	114	114	124	30	4	101	160	95	90	0.611607	0.0436862	2.11878	2.49012	2.49012	2.70855	0.655294	0.0873725	2.20616	3.4949	2.0751	1.96588	1.07143	2	1.04124	1.40351	0.833333	0.725806
Achromobacter phage JWX	NC_028768	49714	67	bacteria	31	1	98	115	139	127	41	2	127	94	115	130	0.623567	0.0201151	1.97128	2.31323	2.79599	2.55461	0.824717	0.0402301	2.55461	1.89082	2.31323	2.61496	1.32258	2	1.29592	0.817391	0.827338	1.02362
Pseudomonas phage vB_PaeM_C2-10_Ab1	NC_019918	92777	158	bacteria	44	1	167	183	162	195	53	2	250	293	153	184	0.474255	0.0107785	1.80002	1.97247	1.74612	2.10181	0.571262	0.0215571	2.69463	3.15811	1.64912	1.98325	1.20455	2	1.49701	1.60109	0.944444	0.94359
Mycobacterium phage XFactor	NC_028910	55617	95	bacteria	36	1	122	112	185	180	91	2	134	67	131	120	0.647284	0.0179801	2.19357	2.01377	3.32632	3.23642	1.63619	0.0359602	2.40934	1.20467	2.35539	2.15761	2.52778	2	1.09836	0.598214	0.708108	0.666667
Mycobacterium phage GUmbie	NC_023746	57387	104	bacteria	40	1	130	135	196	170	105	2	126	81	133	105	0.697022	0.0174255	2.26532	2.35245	3.41541	2.96234	1.82968	0.0348511	2.19562	1.41147	2.3176	1.82968	2.625	2	0.969231	0.6	0.678571	0.617647
Simian adenovirus 20	NC_020485	34302	32	vertebrates	14	1	55	53	63	61	30	2	87	73	70	60	0.408139	0.0291528	1.60341	1.5451	1.83663	1.77832	0.874585	0.0583056	2.5363	2.12816	2.0407	1.74917	2.14286	2	1.58182	1.37736	1.11111	0.983607
Pseudomonas phage phiKMV	NC_005045	42519	49	bacteria	27	1	87	82	168	160	51	2		86	163	95	0.63501	0.0235189	2.04614	1.92855	3.95117	3.76302	1.19946	0.0470378	0	2.02263	3.83358	2.2343	1.88889	2	0	1.04878	0.970238	0.59375
Bacillus virus Eoghan	NC_020477	49458	75	bacteria	23	1	70	72	73	56	33	2	154	169	30	46	0.465041	0.0202192	1.41534	1.45578	1.476	1.13227	0.667233	0.0404384	3.11375	3.41704	0.606575	0.930082	1.43478	2	2.2	2.34722	0.410959	0.821429
Ostreococcus tauri virus 1	NC_013288	191761	230	algae	70	1	302	336	262	263	198	2	489	412	300	214	0.365038	0.00521482	1.57488	1.75218	1.36628	1.3715	1.03254	0.0104296	2.55005	2.14851	1.56445	1.11597	2.82857	2	1.61921	1.22619	1.14504	0.813688
Bacillus virus Finn	NC_020480	50161	77	bacteria	22	1	69	91	55	53	32	2	150	150	28	59	0.438588	0.0199358	1.37557	1.81416	1.09647	1.0566	0.637946	0.0398716	2.99037	2.99037	0.558203	1.17621	1.45455	2	2.17391	1.64835	0.509091	1.11321
Dickeya virus Limestone	NC_019925	152427	201	bacteria	76	3	296	310	281	284	113	6	301	237	363	220	0.498599	0.0196816	1.94191	2.03376	1.84351	1.86319	0.741338	0.0393631	1.97472	1.55484	2.38147	1.44331	1.48684	2	1.01689	0.764516	1.29181	0.774648
Bacillus virus Riggi	NC_022765	49836	79	bacteria	19	1	90	84	42	53	34	2	148	142	24	46	0.381251	0.0200658	1.80592	1.68553	0.842764	1.06349	0.682238	0.0401316	2.96974	2.84935	0.48158	0.923028	1.78947	2	1.64444	1.69048	0.571429	0.867925
Pseudomonas phage O4	NC_031274	50509	76	bacteria	19	1	83	78	67	68	50	2	103	93	67	79	0.376171	0.0197985	1.64327	1.54428	1.3265	1.34629	0.989923	0.0395969	2.03924	1.84126	1.3265	1.56408	2.63158	2	1.24096	1.19231	1	1.16176
Mycobacterium phage Fruitloop	NC_011288	58471	102	bacteria	32	2	131	134	185	225	105	4		76	137	125	0.54728	0.034205	2.24043	2.29173	3.16396	3.84806	1.79576	0.06841	0	1.29979	2.34304	2.13781	3.28125	2	0	0.567164	0.740541	0.555556
Capreolus capreolus papillomavirus 1	NC_011051	8032	8	vertebrates		1	19	18	12	10	9	2		22	19	9	0	0.124502	2.36554	2.24104	1.49402	1.24502	1.12052	0.249004	0	2.73904	2.36554	1.12052	#DIV/0!	2	0	1.22222	1.58333	0.9
Human mastadenovirus A	NC_001460	34125	36	vertebrates, human		1	73	56	68	50	33	2		89	70	61	0	0.029304	2.13919	1.64103	1.99267	1.4652	0.967033	0.0586081	0	2.60806	2.05128	1.78755	#DIV/0!	2	0	1.58929	1.02941	1.22
Escherichia phage IME11	NC_019423	72570	91	bacteria	25	1	132	105	81	78	46	2	134	118	156	81	0.344495	0.0137798	1.81893	1.44688	1.11616	1.07482	0.633871	0.0275596	1.84649	1.62602	2.14965	1.11616	1.84	2	1.01515	1.12381	1.92593	1.03846
Pectobacterium phage PP1	NC_019542	44400	48	bacteria	19	1	78	103	90	87	38	2	90	64	67	63	0.427928	0.0225225	1.75676	2.31982	2.02703	1.95946	0.855856	0.045045	2.02703	1.44144	1.50901	1.41892	2	2	1.15385	0.621359	0.744444	0.724138
Enterobacteria phage HK140	NC_019710	40710	71	bacteria	20	1	71	72	68	71	27	2	77	56	70	65	0.49128	0.024564	1.74404	1.76861	1.67035	1.74404	0.663228	0.049128	1.89143	1.37558	1.71948	1.59666	1.35	2	1.08451	0.777778	1.02941	0.915493
Synechococcus phage S-WAM1	NC_031944	185102	221	bacteria	72	2	321	338	269	257	305	4	302	352	302	19	0.388975	0.0108049	1.73418	1.82602	1.45325	1.38842	1.64774	0.0216097	1.63153	1.90165	1.63153	0.102646	4.23611	2	0.94081	1.04142	1.12268	0.07393
Liberibacter phage SC2	NC_019550	38997	47	bacteria	5	1	51	61	34	31	16	2	70	97	28	56	0.128215	0.025643	1.30779	1.56422	0.871862	0.794933	0.410288	0.051286	1.79501	2.48737	0.718004	1.43601	3.2	2	1.37255	1.59016	0.823529	1.80645
Escherichia phage 172-1	NC_028903	77266	130	bacteria	27	2	118	116	91	72	54	4	160	185	47	64	0.349442	0.0258846	1.52719	1.50131	1.17775	0.931846	0.698884	0.0517692	2.07077	2.39433	0.608288	0.828307	2	2	1.35593	1.59483	0.516484	0.888889
Escherichia phage vB_EcoS_FFH1	NC_024139	108483	156	bacteria	28	1	135	144	98	89	54	2	236	174	154	95	0.258105	0.00921803	1.24443	1.3274	0.903367	0.820405	0.497774	0.0184361	2.17546	1.60394	1.41958	0.875713	1.92857	2	1.74815	1.20833	1.57143	1.06742
Escherichia phage slur09	NC_028840	111751	160	bacteria	20	1	165	140	106	90	67	2	232	195	141	97	0.178969	0.00894847	1.4765	1.25279	0.948537	0.805362	0.599547	0.0178969	2.07604	1.74495	1.26173	0.868001	3.35	2	1.40606	1.39286	1.33019	1.07778
Yersinia phage phiR201	NC_019919	122696	166	bacteria	38	1	162	193	108	135	81	2	241	205	160	108	0.309709	0.00815022	1.32034	1.57299	0.880224	1.10028	0.660168	0.0163004	1.9642	1.6708	1.30404	0.880224	2.13158	2	1.48765	1.06218	1.48148	0.8
Acidianus two-tailed virus	NC_007409	62730	72	archaea	17	1	90	99	63	72	57	2		181	106	61	0.271003	0.0159413	1.43472	1.57819	1.0043	1.14778	0.908656	0.0318827	0	2.88538	1.68978	0.972421	3.35294	2	0	1.82828	1.68254	0.847222
Escherichia phage Cba120	NC_016570	157304	204	bacteria	58	1	270	281	204	201	127	2	232	191	302	149	0.368713	0.00635712	1.71642	1.78635	1.29685	1.27778	0.807354	0.0127142	1.47485	1.21421	1.91985	0.94721	2.18966	2	0.859259	0.679715	1.48039	0.741294
Armadillidium vulgare iridescent virus	NC_024451	220222	203	invertebrates	31	1	257	243	132	143	77	2	496	459	218	150	0.140767	0.00454087	1.167	1.10343	0.599395	0.649345	0.349647	0.00908174	2.25227	2.08426	0.98991	0.681131	2.48387	2	1.92996	1.88889	1.65152	1.04895
Plodia interpunctella granulovirus	NC_032255	112536	123	invertebrates	47	1	189	185	164	146	127	2	248	179	100	54	0.417644	0.00888605	1.67946	1.64392	1.45731	1.29736	1.12853	0.0177721	2.20374	1.5906	0.888605	0.479846	2.70213	2	1.31217	0.967568	0.609756	0.369863
Salmonella phage SEN22	NC_028696	41338	55	bacteria	13	2	82	76	68	77	29	4	70	60	46	51	0.314481	0.0483816	1.98365	1.8385	1.64498	1.86269	0.701534	0.0967633	1.69336	1.45145	1.11278	1.23373	2.23077	2	0.853659	0.789474	0.676471	0.662338
Bacillus phage Belinda	NC_031024	162308	295	bacteria	45	1	212	253	141	134	79	2	312	400	129	93	0.277251	0.00616113	1.30616	1.55876	0.868719	0.825591	0.486729	0.0123223	1.92227	2.46445	0.794785	0.572985	1.75556	2	1.4717	1.58103	0.914894	0.69403
Lactobacillus phage LL-H	NC_009554	34659	51	bacteria	12	1	66	71	75	60	23	2		61	77	51	0.34623	0.0288525	1.90427	2.04853	2.16394	1.73115	0.663608	0.0577051	0	1.76	2.22165	1.47148	1.91667	2	0	0.859155	1.02667	0.85
Human betaherpesvirus 6A	NC_001664	159322	88	vertebrates	69	2	249	260	181	192	72	4	286	237	171	113	0.433085	0.0125532	1.56287	1.63192	1.13606	1.20511	0.451915	0.0251064	1.79511	1.48755	1.0733	0.709255	1.04348	2	1.14859	0.911538	0.944751	0.588542
Clostridium phage phiMMP02	NC_019421	48396	76	bacteria	6	1	55	58	14	20	17	2	111	102	11	24	0.123977	0.0206629	1.13646	1.19845	0.28928	0.413257	0.351269	0.0413257	2.29358	2.10761	0.227292	0.495909	2.83333	2	2.01818	1.75862	0.785714	1.2
Enterobacteria phage Sf101	NC_027398	38742	66	bacteria	17	1	67	73	85	72	22	2	69	54	29	37	0.4388	0.0258118	1.72939	1.88426	2.194	1.85845	0.567859	0.0516236	1.78101	1.39384	0.748542	0.955036	1.29412	2	1.02985	0.739726	0.341176	0.513889
Bacillus phage phi105	NC_004167	39325	51	bacteria	10	1	51	71	41	37	10	2	61	65	18	57	0.254291	0.0254291	1.29688	1.80547	1.04259	0.940877	0.254291	0.0508582	1.55118	1.65289	0.457724	1.44946	1	2	1.19608	0.915493	0.439024	1.54054
Salmonella phage HB-2014	NC_027329	87510	126	bacteria	31	1	112	111	95	89	75	2	133	79	92	90	0.354245	0.0114273	1.27985	1.26843	1.08559	1.01703	0.857045	0.0228545	1.51983	0.902754	1.05131	1.02845	2.41935	2	1.1875	0.711712	0.968421	1.01124
Bacillus phage BCD7	NC_019515	93839	140	bacteria	13	1	130	167	74	75	27	2	207	195	43	27	0.138535	0.0106566	1.38535	1.77964	0.788585	0.799241	0.287727	0.0213131	2.20591	2.07803	0.458232	0.287727	2.07692	2	1.59231	1.16766	0.581081	0.36
Streptococcus phage TP-778L	NC_022776	41757	52	bacteria	16	1	49	56	31	40	25	2	52	51	39	41	0.383169	0.0239481	1.17346	1.34109	0.74239	0.957923	0.598702	0.0478962	1.2453	1.22135	0.933975	0.981871	1.5625	2	1.06122	0.910714	1.25806	1.025
Penaeus monodon nudivirus	NC_024692	119638	115	invertebrates	22	1	132	119	51	74	53	2	226	142	75	76	0.183888	0.00835855	1.10333	0.994667	0.426286	0.618533	0.443003	0.0167171	1.88903	1.18691	0.626891	0.63525	2.40909	2	1.71212	1.19328	1.47059	1.02703
Streptococcus phage Sfi21	NC_000872	40739	50	bacteria	5	1	72	47	34	31	23	2	44	55	37	29	0.122733	0.0245465	1.76735	1.15369	0.834581	0.760942	0.56457	0.049093	1.08005	1.35006	0.908221	0.711849	4.6	2	0.611111	1.17021	1.08824	0.935484
Yersinia phage PY54	NC_005069	46339	67	bacteria	24	1	80	92	48	72	20	2		32	76	77	0.517922	0.0215801	1.72641	1.98537	1.03584	1.55377	0.431602	0.0431602	0	0.690563	1.64009	1.66167	0.833333	2	0	0.347826	1.58333	1.06944
Geobacillus virus E3	NC_029073	141298	201	bacteria	23	1	143	124	33	50	46	2	227	255	26	47	0.162777	0.00707724	1.01205	0.877578	0.233549	0.353862	0.325553	0.0141545	1.60653	1.8047	0.184008	0.33263	2	2	1.58741	2.05645	0.787879	0.94
Acidianus filamentous virus 6	NC_010152	39577	66	archaea	13	1	59	55	25	23	20	2		94	35	17	0.328474	0.0252672	1.49076	1.3897	0.63168	0.581146	0.505344	0.0505344	0	2.37512	0.884352	0.429542	1.53846	2	0	1.70909	1.4	0.73913
Ectromelia virus	NC_004105	209771	173	vertebrates	30	1	195	203	99	117	67	2	374	311	68	49	0.143013	0.0047671	0.929585	0.967722	0.471943	0.557751	0.319396	0.00953421	1.7829	1.48257	0.324163	0.233588	2.23333	2	1.91795	1.53202	0.686869	0.418803
Anatid herpesvirus 1	NC_013036	158091	77	vertebrates	73	2	286	277	230	217	86	4		189	205	170	0.461759	0.0126509	1.80908	1.75216	1.45486	1.37263	0.54399	0.0253019	0	1.19551	1.29672	1.07533	1.17808	2	0	0.68231	0.891304	0.78341
Proteus phage pPM_01	NC_028812	58546	70	bacteria	30	1	104	115	87	97	27	2	36	85	8	82	0.512418	0.0170806	1.77638	1.96427	1.48601	1.65682	0.461176	0.0341612	0.614901	1.45185	0.136645	1.40061	0.9	2	0.346154	0.73913	0.091954	0.845361
Enterobacteria phage JSE	NC_012740	166418	277	bacteria	48	2	219	238	150	182	77	4	168	133	168	124	0.28843	0.0120179	1.31596	1.43013	0.901345	1.09363	0.46269	0.0240359	1.00951	0.799192	1.00951	0.745112	1.60417	2	0.767123	0.558824	1.12	0.681319
Penguinpox virus	NC_024446	306862	242	vertebrates	35	1	257	222	114	102	45	2	297	444	84	48	0.114058	0.00325879	0.83751	0.723452	0.371502	0.332397	0.146646	0.00651759	0.967862	1.4469	0.273739	0.156422	1.28571	2	1.15564	2	0.736842	0.470588
Deerpox virus W-848-83	NC_006966	166259	169	vertebrates	8	1	128	98	46	34	35	2	233	159	36	15	0.0481177	0.00601471	0.769883	0.589442	0.276677	0.2045	0.210515	0.0120294	1.40143	0.956339	0.21653	0.0902207	4.375	2	1.82031	1.62245	0.782609	0.441176
Gallid herpesvirus 3	NC_002577	164270	76	vertebrates		10	315	327	379	406	72	19		324	225	294	0	0.0608754	1.91757	1.99063	2.30718	2.47154	0.438303	0.115663	0	1.97236	1.3697	1.78974	#DIV/0!	1.9	0	0.990826	0.593668	0.724138
Ranavirus maximus	NC_030842	115510	100	vertebrates	63	8	222	229	287	294	147	15	489	566	443	271	0.545407	0.0692581	1.92191	1.98251	2.48463	2.54523	1.27262	0.129859	4.2334	4.90001	3.83517	2.34612	2.33333	1.875	2.2027	2.47162	1.54355	0.921769
Cricetid gammaherpesvirus 2	NC_015049	124335	82	vertebrates	61	7	222	211	188	183	125	13	386	312	459	229	0.49061	0.0562995	1.7855	1.69703	1.51204	1.47183	1.00535	0.104556	3.10452	2.50935	3.69164	1.8418	2.04918	1.85714	1.73874	1.47867	2.44149	1.25137
Macropodid alphaherpesvirus 1	NC_029132	140122	76	vertebrates	73	7	274	302	322	319	181	13	393	360	432	327	0.520975	0.0499565	1.95544	2.15526	2.298	2.27659	1.29173	0.0927763	2.8047	2.56919	3.08303	2.33368	2.47945	1.85714	1.43431	1.19205	1.34161	1.02508
Equid alphaherpesvirus 4	NC_001844	145597	79	vertebrates		6	292	281	296	291	149	11		220	377	306	0	0.0412096	2.00554	1.92998	2.03301	1.99867	1.02337	0.075551	0	1.51102	2.58934	2.10169	#DIV/0!	1.83333	0	0.782918	1.27365	1.05155
Suid alphaherpesvirus 1	NC_006151	143461	69	vertebrates	94	15	244	252	665	653	245	27		613	391	466	0.65523	0.104558	1.70081	1.75657	4.63541	4.55176	1.70778	0.188204	0	4.27294	2.72548	3.24827	2.60638	1.8	0	2.43254	0.58797	0.713629
Ovine gammaherpesvirus 2	NC_007646	135135	73	vertebrates	62	4	267	254	303	303	149	7	531	536	581	452	0.4588	0.0296	1.9758	1.8796	2.2422	2.2422	1.1026	0.0518001	3.9294	3.9664	4.2994	3.3448	2.40323	1.75	1.98876	2.11024	1.91749	1.49175
Golden Marseillevirus	NC_031465	360610	296	invertebrates	109	4	588	560	456	432	129	7	1047	911	477	304	0.302266	0.0110923	1.63057	1.55292	1.26452	1.19797	0.357727	0.0194116	2.90341	2.52627	1.32276	0.843016	1.18349	1.75	1.78061	1.62679	1.04605	0.703704
Papiine alphaherpesvirus 2	NC_007653	156487	75	vertebrates	117	11	244	254	766	751	146	19		567	556	550	0.747666	0.0702934	1.55923	1.62314	4.89498	4.79912	0.932985	0.121416	0	3.6233	3.55301	3.51467	1.24786	1.72727	0	2.23228	0.725849	0.732357
Synechococcus phage S-CBP42	NC_029031	45218	51	bacteria	17	3	84	98	105	123	65	5	138	161	169	124	0.375956	0.0663453	1.85767	2.16728	2.32208	2.72016	1.43748	0.110575	3.05188	3.56053	3.73745	2.74227	3.82353	1.66667	1.64286	1.64286	1.60952	1.00813
Thermus phage P7426	NC_009804	83319	116	bacteria	50	3	175	182	242	257	115	5		337	112	293	0.600103	0.0360062	2.10036	2.18438	2.9045	3.08453	1.38024	0.0600103	0	4.0447	1.34423	3.5166	2.3	1.66667	0	1.85165	0.46281	1.14008
Bacillus phage phiNIT1	NC_021856	155631	219	bacteria	52	3	245	259	187	173	50	5	355	590	163	160	0.334124	0.0192764	1.57424	1.66419	1.20156	1.1116	0.321273	0.0321273	2.28104	3.79102	1.04735	1.02807	0.961538	1.66667	1.44898	2.27799	0.871658	0.924855
Synechococcus phage S-CAM1	NC_020837	198013	231	bacteria	83	3	324	332	232	259	345	5	462	453	289	27	0.419164	0.0151505	1.63626	1.67666	1.17164	1.30799	1.74231	0.0252509	2.33318	2.28773	1.4595	0.136355	4.15663	1.66667	1.42593	1.36446	1.24569	0.104247
Lausannevirus	NC_015326	346754	444	protozoa	144	6	584	541	412	450	115	10	1011	764	365	241	0.41528	0.0173033	1.68419	1.56018	1.18816	1.29775	0.331647	0.0288389	2.91561	2.20329	1.05262	0.695017	0.798611	1.66667	1.73116	1.4122	0.885922	0.535556
Pseudomonas phage vB_PaeM_PS24	NC_028882	84583	153	bacteria	53	3	169	181	192	210	83	5	308	277	290	253	0.626603	0.0354681	1.99804	2.13991	2.26996	2.48277	0.981285	0.0591135	3.64139	3.27489	3.42858	2.99114	1.56604	1.66667	1.82249	1.53039	1.51042	1.20476
Vibrio phage phi 3	NC_028895	116138	156	bacteria	31	3	194	195	142	138	71	5	204	233	186	191	0.266924	0.0258313	1.67043	1.67904	1.22268	1.18824	0.611342	0.0430522	1.75653	2.00623	1.60154	1.6446	2.29032	1.66667	1.05155	1.19487	1.30986	1.38406
Acanthocystis turfacea Chlorella virus 1	NC_008724	288047	860	algae	132	8	541	600	587	588	161	13		657	643	384	0.458259	0.0277732	1.87817	2.08299	2.03786	2.04133	0.558937	0.0451315	0	2.28088	2.23227	1.33312	1.2197	1.625	0	1.095	1.0954	0.653061
Human alphaherpesvirus 2	NC_001798	154675	77	vertebrates, human	110	13	325	283	702	698	207	20	367	402	616	471	0.711169	0.0840472	2.10118	1.82964	4.53855	4.51269	1.33829	0.129303	2.37272	2.599	3.98254	3.04509	1.88182	1.53846	1.12923	1.42049	0.877493	0.674785
Bacillus virus SPO1	NC_011421	132562	204	bacteria	41	2	197	226	121	120	67	3	349	469	164	155	0.309289	0.0150873	1.4861	1.70486	0.91278	0.905237	0.505424	0.0226309	2.63273	3.53797	1.23716	1.16926	1.63415	1.5	1.77157	2.07522	1.35537	1.29167
Salmonella phage SSU5	NC_018843	103299	130	bacteria	49	2	213	232	221	216	111	3	245	99	192	119	0.474351	0.0193613	2.06198	2.24591	2.13942	2.09102	1.07455	0.0290419	2.37176	0.958383	1.85868	1.152	2.26531	1.5	1.15023	0.426724	0.868778	0.550926
Gallid alphaherpesvirus 1	NC_006623	148687	79	vertebrates	50	2	266	311	257	254	73	3		295	301	214	0.336277	0.0134511	1.78899	2.09164	1.72846	1.70829	0.490964	0.0201766	0	1.98403	2.02439	1.43927	1.46	1.5	0	0.948553	1.17121	0.84252
Vibrio phage SIO-2	NC_016567	81184	115	bacteria	36	2	146	138	93	103	18	3	33	85	8	205	0.443437	0.0246354	1.79838	1.69984	1.14555	1.26872	0.221719	0.0369531	0.406484	1.047	0.0985416	2.52513	0.5	1.5	0.226027	0.615942	0.0860215	1.99029
Actinoplanes phage phiAsp2	NC_005885	58638	76	bacteria	26	4	122	110	265	267	99	6	292	211	332	218	0.443398	0.0682152	2.08056	1.87592	4.51925	4.55336	1.68832	0.102323	4.97971	3.59835	5.66186	3.71773	3.80769	1.5	2.39344	1.91818	1.25283	0.816479
Streptomyces phage R4	NC_019414	51071	86	bacteria	39	2	122	83	198	206	42	3	152	222	146	134	0.763643	0.0391612	2.38883	1.62519	3.87696	4.0336	0.822385	0.0587418	2.97625	4.34689	2.85877	2.6238	1.07692	1.5	1.2459	2.6747	0.737374	0.650485
Pseudomonas phage PaP3	NC_004466	45503	72	bacteria	21	2	83	85	93	97	45	3	134	138	180	119	0.461508	0.0439531	1.82406	1.86801	2.04382	2.13173	0.988946	0.0659297	2.94486	3.03277	3.95578	2.61521	2.14286	1.5	1.61446	1.62353	1.93548	1.2268
Pseudomonas phage KPP21	NC_029017	73420	113	bacteria	42	2	147	126	203	200	74	3	211	170	204	90	0.572051	0.0272405	2.00218	1.71615	2.76491	2.72405	1.0079	0.0408608	2.87388	2.31545	2.77853	1.22582	1.7619	1.5	1.43537	1.34921	1.00493	0.45
Microcystis phage MaMV-DC	NC_029002	169223	170	bacteria	67	2	289	320	263	256	76	3	286	564	330	458	0.395927	0.0118187	1.70781	1.891	1.55416	1.5128	0.449112	0.0177281	1.69008	3.33288	1.95009	2.70649	1.13433	1.5	0.989619	1.7625	1.25475	1.78906
Mycobacterium phage Cerasum	NC_026604	53636	102	bacteria	36	2	133	124	176	192	82	3	118	52	137	106	0.671191	0.0372884	2.47968	2.31188	3.28138	3.57969	1.52882	0.0559326	2.20001	0.969498	2.55425	1.97628	2.27778	1.5	0.887218	0.419355	0.778409	0.552083
Stx2-converting phage 1717	NC_011357	62147	77	bacteria	40	2	131	119	141	113	66	3	106	93	110	129	0.643635	0.0321818	2.10791	1.91481	2.26881	1.81827	1.062	0.0482726	1.70563	1.49645	1.77	2.07572	1.65	1.5	0.80916	0.781513	0.780142	1.14159
Escherichia phage FV3	NC_019517	136947	218	bacteria	42	4	231	240	156	198	153	6	318	269	225	121	0.306688	0.0292084	1.68678	1.7525	1.13913	1.44581	1.11722	0.0438126	2.32207	1.96426	1.64297	0.883553	3.64286	1.5	1.37662	1.12083	1.44231	0.611111
Bacillus phage CAM003	NC_024216	160541	287	bacteria	40	2	200	238	148	129	64	3	345	501	114	96	0.249158	0.0124579	1.24579	1.48249	0.921883	0.803533	0.398652	0.0186868	2.14898	3.1207	0.710099	0.597978	1.6	1.5	1.725	2.10504	0.77027	0.744186
Salmonella phage Marshall	NC_022772	156338	205	bacteria	59	2	272	275	258	233	134	3	249	201	322	181	0.377387	0.0127928	1.73982	1.75901	1.65027	1.49036	0.857117	0.0191892	1.5927	1.28568	2.05964	1.15775	2.27119	1.5	0.915441	0.730909	1.24806	0.776824
Bacillus phage Evoli	NC_024207	159656	294	bacteria	37	2	202	205	143	131	69	3	345	477	115	90	0.231748	0.0125269	1.26522	1.28401	0.895676	0.820514	0.432179	0.0187904	2.1609	2.98767	0.720299	0.563712	1.86486	1.5	1.70792	2.32683	0.804196	0.687023
Synechococcus phage S-SKS1	NC_020851	208007	281	bacteria	43	2	254	296	125	119	314	3	590	352	139	24	0.206724	0.00961506	1.22111	1.42303	0.600941	0.572096	1.50956	0.0144226	2.83644	1.69225	0.668247	0.115381	7.30233	1.5	2.32283	1.18919	1.112	0.201681
Ostreococcus tauri virus 2	NC_014789	184409	237	algae	50	2	262	317	217	208	186	3	375	278	236	155	0.271136	0.0108455	1.42075	1.71901	1.17673	1.12793	1.00863	0.0162682	2.03352	1.50752	1.27976	0.840523	3.72	1.5	1.4313	0.876972	1.08756	0.745192
Invertebrate iridescent virus 3	NC_008187	191100	126	invertebrates	85	4	366	349	372	335	276	6		311	252	246	0.444793	0.0209314	1.91523	1.82627	1.94662	1.75301	1.44427	0.0313972	0	1.62742	1.31868	1.28728	3.24706	1.5	0	0.891117	0.677419	0.734328
Only Syngen Nebraska virus 5	NC_032001	327147	357	algae	111	2	499	539	381	383	163	3	462	476	436	288	0.339297	0.00611346	1.52531	1.64758	1.16461	1.17073	0.498247	0.00917019	1.41221	1.455	1.33273	0.880338	1.46847	1.5	0.925852	0.883117	1.14436	0.751958
Riemerella phage RAP44	NC_019490	49329	80	bacteria	6	2	41	57	23	34	19	3	77	84	22	64	0.121632	0.0405441	0.831154	1.15551	0.466257	0.68925	0.385169	0.0608162	1.56095	1.70285	0.445985	1.29741	3.16667	1.5	1.87805	1.47368	0.956522	1.88235
Clostera anachoreta granulovirus	NC_015398	101487	123	invertebrates	34	2	183	162	161	136	97	3	142	101	93	34	0.335018	0.019707	1.80319	1.59626	1.58641	1.34007	0.955787	0.0295604	1.39919	0.995201	0.916374	0.335018	2.85294	1.5	0.775956	0.623457	0.57764	0.25
Megavirus chiliensis	NC_016072	1259197	1120	protozoa	83	2	686	738	226	237	628	3	1593	1155	285	163	0.065915	0.00158831	0.544792	0.586088	0.179479	0.188215	0.498731	0.00238247	1.26509	0.917251	0.226335	0.129448	7.56627	1.5	2.32216	1.56504	1.26106	0.687764
Simian adenovirus 16	NC_028105	35159	36	vertebrates	18	2	78	85	96	98	56	3	117	123	126	87	0.51196	0.0568844	2.21849	2.41759	2.73045	2.78734	1.59276	0.0853267	3.32774	3.49839	3.58372	2.47447	3.11111	1.5	1.5	1.44706	1.3125	0.887755
Murine mastadenovirus A	NC_000942	30944	26	vertebrates	20	2	56	53	47	51	28	3	71	76	52	45	0.646329	0.0646329	1.80972	1.71277	1.51887	1.64814	0.90486	0.0969493	2.29447	2.45605	1.68046	1.45424	1.4	1.5	1.26786	1.43396	1.10638	0.882353
Synechococcus phage ACG-2014j	NC_026926	192108	230	bacteria	54	2	239	263	156	150	310	3	489	402	162	16	0.281092	0.0104108	1.24409	1.36902	0.812043	0.780811	1.61368	0.0156162	2.54544	2.09257	0.843276	0.0832865	5.74074	1.5	2.04603	1.52852	1.03846	0.106667
Salmonella phage NR01	NC_031042	111325	148	bacteria	32	2	165	172	103	96	78	3	250	194	156	99	0.287447	0.0179654	1.48215	1.54503	0.925219	0.86234	0.700651	0.0269481	2.24568	1.74265	1.4013	0.889288	2.4375	1.5	1.51515	1.12791	1.51456	1.03125
Synechococcus phage ACG-2014h	NC_023587	189311	221	bacteria	61	2	289	293	192	193	300	3	441	360	188	28	0.322221	0.0105646	1.52659	1.54772	1.0142	1.01949	1.58469	0.0158469	2.3295	1.90163	0.993075	0.147905	4.91803	1.5	1.52595	1.22867	0.979167	0.145078
Salmonella phage SJ46	NC_031129	103445	122	bacteria	52	2	207	213	187	184	121	3	158	132	155	142	0.502683	0.0193339	2.00106	2.05907	1.80772	1.77872	1.1697	0.0290009	1.52738	1.27604	1.49838	1.37271	2.32692	1.5	0.763285	0.619718	0.828877	0.771739
Burkholderia phage JG068	NC_022916	41604	49	bacteria	25	2	94	100	136	123	16	3	75	81	3	106	0.600904	0.0480723	2.2594	2.40362	3.26892	2.95645	0.384578	0.0721085	1.80271	1.94693	0.0721085	2.54783	0.64	1.5	0.797872	0.81	0.0220588	0.861789
Salmonella phage Det7	NC_027119	157498	210	bacteria	66	2	270	265	204	215	131	3	250	194	324	167	0.419053	0.0126986	1.71431	1.68256	1.29525	1.3651	0.831757	0.0190479	1.58732	1.23176	2.05717	1.06033	1.98485	1.5	0.925926	0.732075	1.58824	0.776744
Enterobacteria phage RB49	NC_005066	164018	279	bacteria	45	2	271	253	173	154	73	3		127	157	121	0.27436	0.0121938	1.65226	1.54251	1.05476	0.938921	0.445073	0.0182907	0	0.774305	0.957212	0.737724	1.62222	1.5	0	0.501976	0.907514	0.785714
Mycobacterium phage Faith1	NC_015584	75960	129	bacteria	54	2	159	165	234	231	74	3	83	82	145	148	0.7109	0.0263296	2.09321	2.1722	3.08057	3.04107	0.974197	0.0394945	1.09268	1.07952	1.9089	1.94839	1.37037	1.5	0.522013	0.49697	0.619658	0.640693
Frog virus 3	NC_005946	105903	99	vertebrates	55	9	237	199	262	269	124	13		526	415	261	0.519343	0.0849834	2.2379	1.87908	2.47396	2.54006	1.17088	0.122754	0	4.96681	3.91868	2.46452	2.25455	1.44444	0	2.64322	1.58397	0.97026
Tokyovirus A1	NC_030230	372707	470	protozoa	121	9	590	633	487	494	159	13	1280	1050	513	270	0.324652	0.0241477	1.58301	1.69839	1.30666	1.32544	0.426609	0.0348799	3.43433	2.81723	1.37642	0.72443	1.31405	1.44444	2.16949	1.65877	1.05339	0.546559
Cercopithecine betaherpesvirus 5	NC_012783	226205	177	vertebrates	136	5	461	433	460	446	236	7	523	424	449	343	0.601225	0.0221038	2.03797	1.91419	2.03355	1.97166	1.0433	0.0309454	2.31206	1.87441	1.98493	1.51632	1.73529	1.4	1.13449	0.979215	0.976087	0.769058
Ectocarpus siliculosus virus 1	NC_002687	335593	240	algae	178	8	666	726	745	738	329	11	745	734	377	382	0.530404	0.0238384	1.98455	2.16333	2.21995	2.19909	0.980354	0.0327778	2.21995	2.18717	1.12338	1.13828	1.84831	1.375	1.11862	1.01102	0.50604	0.517615
Panine betaherpesvirus 2	NC_003521	241087	169	vertebrates	146	12	505	524	845	860	434	16	724	880	733	536	0.605591	0.0497746	2.09468	2.17349	3.50496	3.56718	1.80018	0.0663661	3.00307	3.65013	3.0404	2.22326	2.9726	1.33333	1.43366	1.67939	0.867456	0.623256
Suid betaherpesvirus 2	NC_022233	128367	80	vertebrates	63	3	225	241	164	177	56	4	266	274	213	106	0.49078	0.0233705	1.75279	1.87743	1.27759	1.37886	0.436249	0.0311607	2.07218	2.1345	1.6593	0.825757	0.888889	1.33333	1.18222	1.13693	1.29878	0.59887
Macacine betaherpesvirus 3	NC_006150	221454	223	vertebrates	97	6	458	460	421	405	241	8		429	434	296	0.438014	0.0270937	2.06815	2.07718	1.90107	1.82882	1.08826	0.0361249	0	1.9372	1.95977	1.33662	2.48454	1.33333	0	0.932609	1.03088	0.730864
Escherichia virus T5	NC_005859	121750	162	bacteria	46	3	175	195	117	113	72	4		178	170	117	0.377823	0.0246407	1.43737	1.60164	0.960986	0.928131	0.591376	0.0328542	0	1.46201	1.3963	0.960986	1.56522	1.33333	0	0.912821	1.45299	1.0354
Bacillus phage 0305phi8-36	NC_009760	218948	246	bacteria	83	3	348	343	231	269	86	4		412	100	94	0.379085	0.0137019	1.58942	1.56658	1.05505	1.2286	0.392787	0.0182692	0	1.88173	0.456729	0.429326	1.03614	1.33333	0	1.20117	0.4329	0.349442
Pseudomonas phage PAK_P3	NC_022970	88097	165	bacteria	50	3	178	199	225	208	86	4	321	291	327	268	0.567556	0.0340534	2.0205	2.25887	2.554	2.36103	0.976197	0.0454045	3.64371	3.30318	3.71182	3.0421	1.72	1.33333	1.80337	1.46231	1.45333	1.28846
Murine adenovirus 2	NC_014899	35203	27	vertebrates	21	3	55	87	115	121	60	4	92	112	133	107	0.59654	0.08522	1.56237	2.47138	3.26677	3.43721	1.7044	0.113627	2.61341	3.18155	3.77809	3.03951	2.85714	1.33333	1.67273	1.28736	1.15652	0.884298
Psittacine adenovirus 3	NC_025962	31735	29	vertebrates	18	3	67	65	70	86	14	4	85	119	88	73	0.567197	0.0945329	2.11123	2.04821	2.20577	2.70994	0.441153	0.126044	2.67843	3.7498	2.77296	2.3003	0.777778	1.33333	1.26866	1.83077	1.25714	0.848837
Bacillus phage JL	NC_028982	137918	218	bacteria	35	3	213	225	146	132	127	4	344	417	187	154	0.253774	0.0217521	1.5444	1.6314	1.0586	0.95709	0.920837	0.0290027	2.49424	3.02354	1.35588	1.11661	3.62857	1.33333	1.61502	1.85333	1.28082	1.16667
Pigeon adenovirus 2	NC_031503	41981	35	vertebrates	12	3	70	87	79	76	25	4	96	124	54	32	0.285844	0.0714609	1.66742	2.07237	1.8818	1.81034	0.595507	0.0952812	2.28675	2.95372	1.2863	0.76225	2.08333	1.33333	1.37143	1.42529	0.683544	0.421053
Salmon gill poxvirus	NC_027707	241564	210	vertebrates	55	3	309	299	183	225	94	4	363	434	271	79	0.227683	0.0124191	1.27916	1.23777	0.757563	0.93143	0.389131	0.0165588	1.50271	1.79663	1.12186	0.327035	1.70909	1.33333	1.17476	1.45151	1.48087	0.351111
Macacine gammaherpesvirus 4	NC_006146	171096	80	vertebrates	104	19	352	375	582	623	266	25		779	1067	822	0.607846	0.111049	2.05732	2.19175	3.4016	3.64123	1.55468	0.146117	0	4.553	6.23627	4.80432	2.55769	1.31579	0	2.07733	1.83333	1.31942
Elephant endotheliotropic herpesvirus 4	NC_028379	205896	120	vertebrates	117	10	396	415	517	516	340	13	516	759	422	317	0.568248	0.0485682	1.9233	2.01558	2.51098	2.50612	1.65132	0.0631387	2.50612	3.68633	2.04958	1.53961	2.90598	1.3	1.30303	1.82892	0.816248	0.614341
Noumeavirus	NC_033775	376207	452	protozoa	128	7	577	568	470	454	131	9	1028	839	367	339	0.340238	0.0186068	1.53373	1.50981	1.24931	1.20678	0.348213	0.023923	2.73254	2.23016	0.975527	0.9011	1.02344	1.28571	1.78163	1.47711	0.780851	0.746696
Testudinid herpesvirus 3	NC_027916	160358	110	vertebrates	65	4	261	281	239	214	181	5	333	311	279	185	0.405343	0.0249442	1.62761	1.75233	1.49042	1.33451	1.12872	0.0311802	2.0766	1.93941	1.73986	1.15367	2.78462	1.25	1.27586	1.10676	1.16736	0.864486
Alcelaphine gammaherpesvirus 2	NC_024382	137090	70	vertebrates	55	4	228	244	219	216	155	5	422	490	476	342	0.401196	0.0291779	1.66314	1.77985	1.59749	1.57561	1.13064	0.0364724	3.07827	3.57429	3.47217	2.49471	2.81818	1.25	1.85088	2.0082	2.17352	1.58333
Spheniscid herpesvirus 2	NC_033464	164540	86	vertebrates	63	4	292	272	229	237	113	5	407	319	236	149	0.382886	0.0243102	1.77464	1.65309	1.39176	1.44038	0.686763	0.0303877	2.47356	1.93874	1.4343	0.905555	1.79365	1.25	1.39384	1.17279	1.03057	0.628692
Streptomyces phage Jay2Jay	NC_029098	133531	235	bacteria	60	4	263	260	257	248	121	5	383	331	177	215	0.449334	0.0299556	1.96958	1.94711	1.92465	1.85725	0.906157	0.0374445	2.86825	2.47883	1.32553	1.61011	2.01667	1.25	1.45627	1.27308	0.688716	0.866935
Macacine gammaherpesvirus 5	NC_003401	133719	89	vertebrates	93	5	275	287	283	305	114	6		185	306	285	0.695488	0.0373918	2.05655	2.14629	2.11638	2.2809	0.852534	0.0448702	0	1.3835	2.28838	2.13134	1.22581	1.2	0	0.644599	1.08127	0.934426
Simian adenovirus 49	NC_015225	35499	32	vertebrates	24	5	71	71	126	124	61	6	111	147	137	102	0.676075	0.140849	2.00006	2.00006	3.5494	3.49306	1.71836	0.169019	3.12685	4.14096	3.85926	2.87332	2.54167	1.2	1.56338	2.07042	1.0873	0.822581
Anguillid herpesvirus 1	NC_013668	248526	134	vertebrates	129	7	502	477	620	528	416	8	803	626	536	409	0.51906	0.0281661	2.01991	1.91932	2.49471	2.12453	1.67387	0.0321898	3.23105	2.51885	2.15672	1.6457	3.22481	1.14286	1.5996	1.31237	0.864516	0.774621
Pectobacterium phage phiTE	NC_020201	142349	242	bacteria	70	7	268	292	284	277	93	8	337	286	282	182	0.491749	0.0491749	1.8827	2.0513	1.9951	1.94592	0.653324	0.0561999	2.36742	2.00915	1.98105	1.27855	1.32857	1.14286	1.25746	0.979452	0.992958	0.65704
Caviid betaherpesvirus 2	NC_020231	233501	110	vertebrates	129	8	479	481	559	560	127	9	473	523	326	291	0.55246	0.0342611	2.05138	2.05995	2.39399	2.39828	0.543895	0.0385437	2.02569	2.23982	1.39614	1.24625	0.984496	1.125	0.987474	1.08732	0.583184	0.519643
Ranid herpesvirus 2	NC_008210	231801	147	vertebrates	128	13	457	501	520	540	371	14	906	781	567	448	0.552198	0.0560826	1.97152	2.16134	2.2433	2.32958	1.60051	0.0603966	3.90852	3.36927	2.44606	1.93269	2.89844	1.07692	1.98249	1.55888	1.09038	0.82963
Pigeon adenovirus 1	NC_024474	45480	37	vertebrates	25	1	94	95	176	171	105	1	156	240	142	110	0.549692	0.0219877	2.06684	2.08883	3.86983	3.75989	2.30871	0.0219877	3.43008	5.27704	3.12225	2.41865	4.2	1	1.65957	2.52632	0.806818	0.643275
Turkey adenovirus 1	NC_014564	45413	37	vertebrates	29	2	84	102	213	203	54	2	140	229	122	138	0.638584	0.0440403	1.84969	2.24605	4.69029	4.47009	1.18909	0.0440403	3.08282	5.04261	2.68646	3.03878	1.86207	1	1.66667	2.2451	0.57277	0.679803
Pseudomonas phage PaMx74	NC_028809	58637	75	bacteria	50	1	104	107	246	276	58	1	178	233	202	210	0.852704	0.0170541	1.77362	1.82479	4.1953	4.70693	0.989137	0.0170541	3.03563	3.9736	3.44492	3.58136	1.16	1	1.71154	2.17757	0.821138	0.76087
Streptomyces phage Sujidade	NC_021304	51552	77	bacteria	29	2	98	92	224	214	43	2	139	233	192	156	0.562539	0.0387958	1.90099	1.78461	4.34513	4.15115	0.834109	0.0387958	2.69631	4.51971	3.72439	3.02607	1.48276	1	1.41837	2.53261	0.857143	0.728972
African green monkey polyomavirus	NC_004763	5270	5	vertebrates		1	10	9	5	5	3	1	20	32	13	8	0	0.189753	1.89753	1.70778	0.948767	0.948767	0.56926	0.189753	3.79507	6.07211	2.46679	1.51803	#DIV/0!	1	2	3.55556	2.6	1.6
Pan troglodytes verus polyomavirus 1a	NC_025368	5303	5	vertebrates	5	1	6	8	5	3	4	1	17	32	14	9	0.942863	0.188573	1.13144	1.50858	0.942863	0.565718	0.75429	0.188573	3.20573	6.03432	2.64002	1.69715	0.8	1	2.83333	4	2.8	3
Mycobacterium phage Fredward	NC_022753	52282	103	bacteria	36	1	124	106	165	150	42	1	172	169	213	149	0.688574	0.019127	2.37175	2.02747	3.15596	2.86906	0.803336	0.019127	3.28985	3.23247	4.07406	2.84993	1.16667	1	1.3871	1.59434	1.29091	0.993333
Equid alphaherpesvirus 3	NC_024771	151601	80	vertebrates	107	16	307	275	643	612	169	16	449	448	494	563	0.7058	0.10554	2.02505	1.81397	4.2414	4.03691	1.11477	0.10554	2.96172	2.95513	3.25855	3.7137	1.57944	1	1.46254	1.62909	0.768274	0.919935
Pseudomonas phage vB_PaeM_PAO1_Ab03	NC_026587	86246	156	bacteria	47	4	155	189	216	252	84	4	296	288	302	236	0.544953	0.046379	1.79718	2.19141	2.50446	2.92187	0.973958	0.046379	3.43204	3.33929	3.50161	2.73636	1.78723	1	1.90968	1.52381	1.39815	0.936508
Mycobacterium phage RhynO	NC_023609	46739	73	bacteria	30	3	84	105	175	205	57	3	127	130	176	156	0.641862	0.0641862	1.79721	2.24652	3.7442	4.38606	1.21954	0.0641862	2.71722	2.7814	3.76559	3.33768	1.9	1	1.5119	1.2381	1.00571	0.760976
Bat mastadenovirus WIV9	NC_029898	37545	33	vertebrates	33	2	78	72	112	119	63	2	118	138	104	90	0.878945	0.0532694	2.07751	1.9177	2.98309	3.16953	1.67799	0.0532694	3.1429	3.67559	2.77001	2.39712	1.90909	1	1.51282	1.91667	0.928571	0.756303
Mycobacterium phage Dusk	NC_029079	75339	142	bacteria	59	1	163	173	263	273	107	1	262	202	239	204	0.783127	0.0132733	2.16355	2.29629	3.49089	3.62362	1.42025	0.0132733	3.47761	2.68121	3.17233	2.70776	1.81356	1	1.60736	1.16763	0.908745	0.747253
Pseudomonas phage TL	NC_023583	45696	65	bacteria	29	1	94	90	100	105	37	1	137	140	194	106	0.634629	0.0218838	2.05707	1.96954	2.18838	2.29779	0.809699	0.0218838	2.99807	3.06373	4.24545	2.31968	1.27586	1	1.45745	1.55556	1.94	1.00952
Synechococcus phage S-CBS2	NC_015463	72332	102	bacteria	35	3	155	146	173	201	107	3	212	190	282	170	0.48388	0.0414754	2.1429	2.01847	2.39175	2.77885	1.47929	0.0414754	2.93093	2.62678	3.89869	2.35027	3.05714	1	1.36774	1.30137	1.63006	0.845771
Canine papillomavirus 9	NC_016074	7873	7	vertebrates	1	1	15	11	20	6	7	1	27	32	22	15	0.127016	0.127016	1.90525	1.39718	2.54033	0.762098	0.889115	0.127016	3.42944	4.06452	2.79436	1.90525	7	1	1.8	2.90909	1.1	2.5
Mycobacterium phage Kostya	NC_011056	75811	143	bacteria	52	1	153	155	258	258	105	1	264	202	227	202	0.685916	0.0131907	2.01818	2.04456	3.4032	3.4032	1.38502	0.0131907	3.48234	2.66452	2.99429	2.66452	2.01923	1	1.72549	1.30323	0.879845	0.782946
Mycobacterium phage Jobu08	NC_021535	50679	85	bacteria	45	1	105	108	203	187	41	1	128	159	189	151	0.887942	0.019732	2.07186	2.13106	4.0056	3.68989	0.809014	0.019732	2.5257	3.13739	3.72936	2.97954	0.911111	1	1.21905	1.47222	0.931034	0.807487
Canis familiaris papillomavirus 13	NC_023852	8228	7	vertebrates	1	1	16	10	15	14	12	1	25	40	21	8	0.121536	0.121536	1.94458	1.21536	1.82304	1.70151	1.45843	0.121536	3.03841	4.86145	2.55226	0.97229	12	1	1.5625	4	1.4	0.571429
Pseudomonas phage phi15	NC_015208	39562	50	bacteria	10	1	79	92	117	130	38	1	129	146	123	68	0.252768	0.0252768	1.99687	2.32546	2.95738	3.28598	0.960518	0.0252768	3.2607	3.69041	3.10904	1.71882	3.8	1	1.63291	1.58696	1.05128	0.523077
Mycobacterium phage Zaka	NC_022985	52122	101	bacteria	33	1	102	121	177	150	64	1	136	149	183	130	0.63313	0.0191858	1.95695	2.32148	3.39588	2.87786	1.22789	0.0191858	2.60926	2.85868	3.51099	2.49415	1.93939	1	1.33333	1.2314	1.0339	0.866667
Mycobacterium phage Artemis2UCLA	NC_022977	52344	102	bacteria	24	1	109	93	183	187	65	1	130	152	184	133	0.458505	0.0191044	2.08238	1.77671	3.4961	3.57252	1.24179	0.0191044	2.48357	2.90387	3.51521	2.54088	2.70833	1	1.19266	1.63441	1.00546	0.71123
Rhodococcus phage RER2	NC_016653	46586	66	bacteria	22	1	115	111	133	155	42	1	166	113	154	114	0.472245	0.0214657	2.46855	2.38269	2.85493	3.32718	0.901558	0.0214657	3.5633	2.42562	3.30571	2.44709	1.90909	1	1.44348	1.01802	1.15789	0.735484
Rattus norvegicus papillomavirus 3	NC_028492	7707	5	vertebrates	4	1	12	19	22	18	8	1	23	32	18	13	0.519009	0.129752	1.55703	2.46529	2.85455	2.33554	1.03802	0.129752	2.9843	4.15207	2.33554	1.68678	2	1	1.91667	1.68421	0.818182	0.722222
Mycobacterium phage 20ES	NC_023597	53124	96	bacteria	53	1	114	114	196	177	51	1	103	152	166	175	0.997666	0.0188239	2.14592	2.14592	3.68948	3.33183	0.960018	0.0188239	1.93886	2.86123	3.12476	3.29418	0.962264	1	0.903509	1.33333	0.846939	0.988701
Mycobacterium phage SweetiePie	NC_029043	53183	95	bacteria	43	1	112	122	183	205	46	1	105	155	183	158	0.808529	0.018803	2.10594	2.29397	3.44095	3.85462	0.864938	0.018803	1.97432	2.91447	3.44095	2.97087	1.06977	1	0.9375	1.27049	1	0.770732
Macaca fascicularis papillomavirus 2	NC_015691	7632	7	vertebrates, human	1	1	15	18	18	19	10	1	28	19	17	16	0.131027	0.131027	1.96541	2.35849	2.35849	2.48952	1.31027	0.131027	3.66876	2.48952	2.22746	2.09644	10	1	1.86667	1.05556	0.944444	0.842105
Pseudomonas phage vB_PaeP_PPA-ABTNL	NC_027375	43227	54	bacteria	31	3	106	104	156	141	44	3	128	89	161	90	0.717144	0.0694011	2.45217	2.4059	3.60886	3.26185	1.01788	0.0694011	2.96111	2.0589	3.72452	2.08203	1.41935	1	1.20755	0.855769	1.03205	0.638298
Mycobacterium phage Euphoria	NC_023726	53597	94	bacteria	30	2	130	120	220	240	41	2	131	106	164	184	0.559733	0.0373155	2.42551	2.23893	4.10471	4.47786	0.764968	0.0373155	2.44417	1.97772	3.05987	3.43303	1.36667	1	1.00769	0.883333	0.745455	0.766667
Mycobacterium phage Pukovnik	NC_011023	52892	88	bacteria	37	3	106	121	213	219	55	3	84	154	158	165	0.699539	0.0567194	2.00408	2.28768	4.02707	4.14051	1.03985	0.0567194	1.58814	2.91159	2.98722	3.11956	1.48649	1	0.792453	1.27273	0.741784	0.753425
Mycobacterium phage Edtherson	NC_029059	51492	91	bacteria	37	1	100	103	224	225	39	1	129	100	156	170	0.718558	0.0194205	1.94205	2.00031	4.35019	4.36961	0.757399	0.0194205	2.50524	1.94205	3.0296	3.30148	1.05405	1	1.29	0.970874	0.696429	0.755556
Mycobacterium phage Trouble	NC_022062	52102	94	bacteria	40	1	116	115	193	182	45	1	118	111	153	172	0.767725	0.0191931	2.2264	2.20721	3.70427	3.49315	0.86369	0.0191931	2.26479	2.13044	2.93655	3.30122	1.125	1	1.01724	0.965217	0.792746	0.945055
Propionibacterium phage ATCC29399B_C	NC_018851	29516	46	bacteria	40	1	64	54	83	86	68	1	56	50	75	87	1.3552	0.0338799	2.16832	1.82952	2.81203	2.91367	2.30384	0.0338799	1.89728	1.694	2.54099	2.94755	1.7	1	0.875	0.925926	0.903614	1.01163
Propionibacterium phage Wizzo	NC_027621	29463	44	bacteria	42	1	70	40	97	89	68	1	58	54	76	78	1.42552	0.0339409	2.37586	1.35763	3.29226	3.02074	2.30798	0.0339409	1.96857	1.83281	2.57951	2.64739	1.61905	1	0.828571	1.35	0.783505	0.876404
Gordonia phage Woes	NC_030905	73752	91	bacteria	47	1	169	188	259	255	72	1	172	208	216	164	0.637271	0.013559	2.29146	2.54908	3.51177	3.45753	0.976245	0.013559	2.33214	2.82026	2.92873	2.22367	1.53191	1	1.01775	1.10638	0.833977	0.643137
Mycobacterium phage Wheeler	NC_022070	53588	96	bacteria	40	2	129	103	214	175	44	2	133	108	150	167	0.746436	0.0373218	2.40726	1.92207	3.99343	3.26566	0.821079	0.0373218	2.4819	2.01538	2.79913	3.11637	1.1	1	1.03101	1.04854	0.700935	0.954286
Propionibacterium phage PHL071N05	NC_022337	29467	45	bacteria	26	2	64	51	82	66	71	2	61	50	68	79	0.882343	0.0678725	2.17192	1.73075	2.78277	2.23979	2.40948	0.0678725	2.07011	1.69681	2.30767	2.68097	2.73077	1	0.953125	0.980392	0.829268	1.19697
Mycobacterium phage Nhonho	NC_028815	51355	88	bacteria	33	2	121	108	189	190	36	2	117	115	153	153	0.642586	0.0389446	2.35615	2.10301	3.68026	3.69974	0.701003	0.0389446	2.27826	2.23931	2.97926	2.97926	1.09091	1	0.966942	1.06481	0.809524	0.805263
Mycobacterium phage Barriga	NC_028804	52643	101	bacteria	42	2	118	103	201	189	38	2	122	112	154	160	0.797827	0.0379918	2.24151	1.95658	3.81817	3.59022	0.721843	0.0379918	2.3175	2.12754	2.92537	3.03934	0.904762	1	1.0339	1.08738	0.766169	0.846561
Klebsiella phage vB_KpnP_KpV41	NC_028670	44203	55	bacteria	19	1	99	95	115	107	52	1	101	93	168	78	0.429835	0.0226229	2.23967	2.14918	2.60163	2.42065	1.17639	0.0226229	2.28491	2.10393	3.80065	1.76459	2.73684	1	1.0202	0.978947	1.46087	0.728972
Mycobacterium phage Seabiscuit	NC_024136	51781	94	bacteria	34	2	121	128	209	211	35	2	127	102	147	160	0.656611	0.0386242	2.33676	2.47195	4.03623	4.07485	0.675924	0.0386242	2.45264	1.96983	2.83888	3.08994	1.02941	1	1.04959	0.796875	0.703349	0.758294
Stenotrophomonas phage IME15	NC_019416	38513	45	bacteria	29	2	97	69	81	82	35	2	88	140	97	64	0.752992	0.0519305	2.51863	1.7916	2.10319	2.12915	0.908784	0.0519305	2.28494	3.63514	2.51863	1.66178	1.2069	1	0.907216	2.02899	1.19753	0.780488
Propionibacterium phage ATCC29399B_T	NC_018847	29516	46	bacteria	36	1	67	56	76	92	68	1	56	46	73	81	1.21968	0.0338799	2.26996	1.89728	2.57487	3.11695	2.30384	0.0338799	1.89728	1.55848	2.47323	2.74427	1.88889	1	0.835821	0.821429	0.960526	0.880435
Klebsiella phage vB_KpnP_SU552A	NC_028870	43595	54	bacteria	21	1	90	117	120	104	42	1	91	87	172	82	0.481707	0.0229384	2.06446	2.68379	2.75261	2.38559	0.963413	0.0229384	2.0874	1.99564	3.94541	1.88095	2	1	1.01111	0.74359	1.43333	0.788462
Klebsiella phage vB_KpnP_KpV475	NC_031025	42201	51	bacteria	24	1	83	83	119	111	47	1	91	83	168	69	0.568707	0.0236961	1.96678	1.96678	2.81984	2.63027	1.11372	0.0236961	2.15635	1.96678	3.98095	1.63503	1.95833	1	1.09639	1	1.41176	0.621622
Propionibacterium phage P100_A	NC_018838	29505	45	bacteria	34	1	67	48	84	80	55	1	61	52	75	76	1.15235	0.0338926	2.2708	1.62684	2.84698	2.7114	1.86409	0.0338926	2.06745	1.76241	2.54194	2.57583	1.61765	1	0.910448	1.08333	0.892857	0.95
Thermus phage P2345	NC_009803	84201	117	bacteria	60	4	180	166	256	243	123	4		362	119	300	0.712581	0.0475054	2.13774	1.97147	3.04034	2.88595	1.46079	0.0475054	0	4.29924	1.41328	3.5629	2.05	1	0	2.18072	0.464844	1.23457
Simian adenovirus 3	NC_006144	34246	34	vertebrates	17	2	78	74	93	84	44	2		116	126	79	0.496408	0.058401	2.27764	2.16084	2.71565	2.45284	1.28482	0.058401	0	3.38726	3.67926	2.30684	2.58824	1	0	1.56757	1.35484	0.940476
Streptomyces phage mu1/6	NC_007967	38194	52	bacteria	37	2	67	70	199	158	58	2		96	153	99	0.968739	0.0523642	1.7542	1.83275	5.21024	4.13678	1.51856	0.0523642	0	2.51348	4.00586	2.59203	1.56757	1	0	1.37143	0.768844	0.626582
Mycobacterium phage PBI1	NC_008198	64494	81	bacteria	40	1	141	148	207	210	66	1		211	212	195	0.620213	0.0155053	2.18625	2.29479	3.2096	3.25612	1.02335	0.0155053	0	3.27162	3.28713	3.02354	1.65	1	0	1.42568	1.02415	0.928571
Propionibacterium phage Lauchelly	NC_027628	29517	45	bacteria	40	2	65	53	84	84	64	2	62	53	68	64	1.35515	0.0677576	2.20212	1.79558	2.84582	2.84582	2.16824	0.0677576	2.10048	1.79558	2.30376	2.16824	1.6	1	0.953846	1	0.809524	0.761905
Duck adenovirus 2	NC_024486	43734	36	vertebrates	22	2	66	62	51	59	50	2	144	142	70	49	0.503041	0.045731	1.50912	1.41766	1.16614	1.34906	1.14328	0.045731	3.29263	3.2469	1.60059	1.12041	2.27273	1	2.18182	2.29032	1.37255	0.830508
Pseudomonas phage YH30	NC_029101	72192	86	bacteria	43	2	139	160	193	185	84	2	225	139	200	101	0.595634	0.0277039	1.92542	2.21631	2.67343	2.56261	1.16356	0.0277039	3.11669	1.92542	2.77039	1.39905	1.95349	1	1.61871	0.86875	1.03627	0.545946
Pseudomonas phage PMG1	NC_016765	54024	96	bacteria	28	1	111	111	151	161	37	1	154	100	145	122	0.518288	0.0185103	2.05464	2.05464	2.79505	2.98016	0.684881	0.0185103	2.85058	1.85103	2.68399	2.25826	1.32143	1	1.38739	0.900901	0.960265	0.757764
Propionibacterium phage Solid	NC_027627	29440	45	bacteria	35	1	58	51	100	80	61	1	60	43	58	81	1.18886	0.0339674	1.97011	1.73234	3.39674	2.71739	2.07201	0.0339674	2.03804	1.4606	1.97011	2.75136	1.74286	1	1.03448	0.843137	0.58	1.0125
Mycobacterium phage DeadP	NC_023728	56461	106	bacteria	37	2	121	109	188	183	102	2	140	75	135	129	0.65532	0.0354227	2.14307	1.93054	3.32973	3.24118	1.80656	0.0354227	2.47959	1.32835	2.39103	2.28476	2.75676	1	1.15702	0.688073	0.718085	0.704918
Mycobacterium phage PopTart	NC_028961	55094	95	bacteria	33	2	98	120	225	189	99	2	131	72	128	124	0.598976	0.0363016	1.77878	2.1781	4.08393	3.4305	1.79693	0.0363016	2.37775	1.30686	2.3233	2.2507	3	1	1.33673	0.6	0.568889	0.656085
Gordonia phage ClubL	NC_030901	92618	179	bacteria	56	1	207	189	324	321	84	1	168	221	286	172	0.604634	0.010797	2.23499	2.04064	3.49824	3.46585	0.906951	0.010797	1.8139	2.38615	3.08795	1.85709	1.5	1	0.811594	1.16931	0.882716	0.535826
Enhydra lutris papillomavirus 1	NC_023873	8194	7	vertebrates	4	1	13	19	8	10	9	1	17	24	20	10	0.488162	0.122041	1.58653	2.31877	0.976324	1.22041	1.09836	0.122041	2.07469	2.92897	2.44081	1.22041	2.25	1	1.30769	1.26316	2.5	1
Mycobacterium phage Wee	NC_014901	59230	108	bacteria	42	1	128	140	195	201	105	1	135	82	139	123	0.7091	0.0168833	2.16107	2.36367	3.29225	3.39355	1.77275	0.0168833	2.27925	1.38443	2.34678	2.07665	2.5	1	1.05469	0.585714	0.712821	0.61194
Ranid herpesvirus 1	NC_008211	220859	132	vertebrates	129	7	466	437	573	564	368	7	538	365	504	397	0.584083	0.0316944	2.10994	1.97864	2.59442	2.55367	1.66622	0.0316944	2.43594	1.65264	2.282	1.79753	2.85271	1	1.15451	0.83524	0.879581	0.703901
Mycobacterium phage Phatniss	NC_028844	57293	101	bacteria	39	2	134	136	199	192	93	2	134	68	145	122	0.680711	0.0349083	2.33885	2.37376	3.47337	3.35119	1.62323	0.0349083	2.33885	1.18688	2.53085	2.1294	2.38462	1	1	0.5	0.728643	0.635417
Rhizobium phage vB_RleS_L338C	NC_023502	109558	181	bacteria	71	5	272	245	344	352	89	5	226	285	203	267	0.648059	0.0456379	2.4827	2.23626	3.13989	3.21291	0.812355	0.0456379	2.06283	2.60136	1.8529	2.43707	1.25352	1	0.830882	1.16327	0.590116	0.758523
Mycobacterium phage Dante	NC_028946	59652	105	bacteria	36	3	129	121	210	195	109	3	124	72	140	130	0.6035	0.0502917	2.16254	2.02843	3.52042	3.26896	1.82726	0.0502917	2.07872	1.207	2.34695	2.17931	3.02778	1	0.96124	0.595041	0.666667	0.666667
Mycobacterium phage Llama	NC_028923	58472	111	bacteria	37	2	119	128	174	211	112	2	133	78	125	114	0.632782	0.0342044	2.03516	2.18908	2.97578	3.60856	1.91545	0.0342044	2.27459	1.33397	2.13778	1.94965	3.02703	1	1.11765	0.609375	0.718391	0.540284
Pseudomonas phage F10	NC_007805	39199	63	bacteria	28	1	84	73	134	129	46	1		89	136	104	0.714304	0.0255109	2.14291	1.86229	3.41845	3.2909	1.1735	0.0255109	0	2.27047	3.46948	2.65313	1.64286	1	0	1.21918	1.01493	0.806202
Mycobacterium phage SiSi	NC_021301	56279	99	bacteria	46	1	111	139	191	188	96	1	125	74	124	118	0.817356	0.0177686	1.97232	2.46984	3.39381	3.3405	1.70579	0.0177686	2.22108	1.31488	2.20331	2.0967	2.08696	1	1.12613	0.532374	0.649215	0.62766
Mycobacterium phage Quico	NC_028751	58671	112	bacteria	37	2	135	110	187	236	95	2	128	72	140	119	0.630635	0.0340884	2.30097	1.87486	3.18726	4.02243	1.6192	0.0340884	2.18166	1.22718	2.38619	2.02826	2.56757	1	0.948148	0.654545	0.748663	0.504237
Pseudomonas phage PS-1	NC_029066	48666	79	bacteria	41	2	117	107	140	161	26	2	110	82	99	134	0.842477	0.0410965	2.40414	2.19866	2.87675	3.30826	0.534254	0.0410965	2.2603	1.68495	2.03427	2.75346	0.634146	1	0.940171	0.766355	0.707143	0.832298
Bacillus virus Glittering	NC_022766	49246	78	bacteria	17	1	64	84	63	53	22	1	136	179	46	61	0.345206	0.0203062	1.2996	1.70572	1.27929	1.07623	0.446737	0.0203062	2.76165	3.63481	0.934086	1.23868	1.29412	1	2.125	2.13095	0.730159	1.15094
Mycobacterium phage Bethlehem	NC_009878	52250	87	bacteria	31	3	105	99	185	183	33	3		103	162	171	0.593301	0.0574163	2.00957	1.89474	3.54067	3.50239	0.631579	0.0574163	0	1.97129	3.10048	3.27273	1.06452	1	0	1.0404	0.875676	0.934426
Mycobacterium phage DD5	NC_011022	51621	87	bacteria	35	2	110	116	179	201	31	2		115	149	168	0.678019	0.0387439	2.13092	2.24715	3.46758	3.89376	0.600531	0.0387439	0	2.22778	2.88642	3.25449	0.885714	1	0	0.991379	0.832402	0.835821
Halovirus HCTV-1	NC_021330	103257	160	archaea	50	2	230	216	295	300	39	2	191	420	199	78	0.484229	0.0193691	2.22745	2.09187	2.85695	2.90537	0.377698	0.0193691	1.84975	4.06752	1.92723	0.755397	0.78	1	0.830435	1.94444	0.674576	0.26
Propionibacterium phage PA6	NC_009541	29739	48	bacteria	46	2	74	56	67	101	73	2		46	70	75	1.54679	0.0672518	2.48832	1.88305	2.25293	3.39621	2.45469	0.0672518	0	1.54679	2.35381	2.52194	1.58696	1	0	0.821429	1.04478	0.742574
Fowl aviadenovirus D	NC_000899	45063	29	vertebrates	17	2	95	89	123	106	23	2	83	146	70	70	0.37725	0.0443823	2.10816	1.97501	2.72951	2.35226	0.510397	0.0443823	1.84187	3.23991	1.55338	1.55338	1.35294	1	0.873684	1.64045	0.569106	0.660377
Lactobacillus phage phiLdb	NC_022762	33996	59	bacteria	15	1	63	42	29	37	8	1	129	90	31	38	0.441228	0.0294152	1.85316	1.23544	0.853042	1.08836	0.235322	0.0294152	3.79456	2.64737	0.911872	1.11778	0.533333	1	2.04762	2.14286	1.06897	1.02703
Erwinia phage phiEa2809	NC_027340	162160	145	bacteria	88	2	305	286	328	323	87	2	294	229	532	267	0.542674	0.0123335	1.88086	1.76369	2.02269	1.99186	0.536507	0.0123335	1.81302	1.41219	3.28071	1.64652	0.988636	1	0.963934	0.800699	1.62195	0.826625
Sulfolobus monocaudavirus SMV3	NC_029103	64323	87	archaea	21	3	100	99	65	68	38	3	137	237	81	57	0.326477	0.0466396	1.55465	1.53911	1.01053	1.05716	0.590768	0.0466396	2.12988	3.68453	1.25927	0.886153	1.80952	1	1.37	2.39394	1.24615	0.838235
Pyrococcus abyssi virus 1	NC_009597	18098	25	archaea	6	1	34	27	35	25	8	1		64	43	39	0.331528	0.0552547	1.87866	1.49188	1.93392	1.38137	0.442038	0.0552547	0	3.5363	2.37595	2.15493	1.33333	1	0	2.37037	1.22857	1.56
Bovine adenovirus 2	NC_002513	33034	11	vertebrates	15	1	50	60	43	53	13	1	95	63	57	53	0.454078	0.0302718	1.51359	1.81631	1.30169	1.60441	0.393534	0.0302718	2.87582	1.90713	1.72549	1.60441	0.866667	1	1.9	1.05	1.32558	1
Bacillus virus Andromeda	NC_020478	49259	79	bacteria	13	1	71	88	53	52	24	1	131	165	43	56	0.263911	0.0203009	1.44136	1.78648	1.07595	1.05564	0.487221	0.0203009	2.65941	3.34964	0.872937	1.13685	1.84615	1	1.84507	1.875	0.811321	1.07692
Bacillus virus Curly	NC_020479	49425	77	bacteria	8	1	67	83	57	52	25	1	122	179	43	50	0.161861	0.0202327	1.35559	1.67931	1.15326	1.0521	0.505817	0.0202327	2.46839	3.62165	0.870005	1.01163	3.125	1	1.8209	2.15663	0.754386	0.961538
Cronobacter phage PBES 02	NC_028672	149732	270	bacteria	86	5	322	305	311	294	118	5	343	283	341	181	0.57436	0.033393	2.15051	2.03697	2.07704	1.96351	0.788075	0.033393	2.29076	1.89004	2.2774	1.20883	1.37209	1	1.06522	0.927869	1.09646	0.615646
Cronobacter phage CR8	NC_024354	149162	269	bacteria	75	4	300	305	271	313	119	4	342	286	335	176	0.502809	0.0268165	2.01124	2.04476	1.81682	2.09839	0.79779	0.0268165	2.29281	1.91738	2.24588	1.17993	1.58667	1	1.14	0.937705	1.23616	0.5623
Dickeya phage RC-2014	NC_025452	155346	196	bacteria	71	6	310	312	304	288	125	6	302	245	384	224	0.457044	0.0386235	1.99555	2.00842	1.95692	1.85393	0.804655	0.0386235	1.94405	1.57712	2.4719	1.44194	1.76056	1	0.974194	0.785256	1.26316	0.777778
Ralstonia phage RSJ2	NC_028988	44360	43	bacteria	26	3	94	116	164	164	38	3	115	91	32	88	0.586114	0.0676285	2.11903	2.61497	3.69702	3.69702	0.856628	0.0676285	2.59243	2.0514	0.721371	1.98377	1.46154	1	1.2234	0.784483	0.195122	0.536585
Escherichia phage FFH2	NC_024134	139020	218	bacteria	53	4	251	250	167	144	166	4	343	262	233	141	0.38124	0.0287728	1.8055	1.7983	1.20127	1.03582	1.19407	0.0287728	2.46727	1.88462	1.67602	1.01424	3.13208	1	1.36653	1.048	1.39521	0.979167
Lactobacillus phage phiJB	NC_022775	36969	46	bacteria	10	2	74	66	56	52	32	2	62	46	92	69	0.270497	0.0540994	2.00168	1.78528	1.51478	1.40658	0.86559	0.0540994	1.67708	1.24429	2.48857	1.86643	3.2	1	0.837838	0.69697	1.64286	1.32692
Synechococcus phage S-RSM4	NC_013085	194454	237	bacteria	58	2	280	301	227	220	350	2	557	400	240	30	0.298271	0.0102852	1.43993	1.54792	1.16737	1.13137	1.79991	0.0102852	2.86443	2.05704	1.23423	0.154278	6.03448	1	1.98929	1.3289	1.05727	0.136364
Ralstonia phage RSJ5	NC_029007	43745	41	bacteria	21	1	89	117	144	150	41	1	98	104	31	77	0.480055	0.0228598	2.03452	2.67459	3.2918	3.42896	0.93725	0.0228598	2.24026	2.37741	0.708652	1.7602	1.95238	1	1.10112	0.888889	0.215278	0.513333
Ursus maritimus papillomavirus 1	NC_010739	7582	5	vertebrates	2	1	13	8	8	9	6	1		20	18	16	0.263783	0.131891	1.71459	1.05513	1.05513	1.18702	0.791348	0.131891	0	2.63783	2.37404	2.11026	3	1	0	2.5	2.25	1.77778
Sulfolobus monocaudavirus SMV4	NC_029011	51711	68	archaea	15	2	66	70	48	49	39	2	102	158	63	52	0.290074	0.0386765	1.27632	1.35368	0.928236	0.947574	0.754192	0.0386765	1.9725	3.05544	1.21831	1.00559	2.6	1	1.54545	2.25714	1.3125	1.06122
Azospirillum phage Cd	NC_010355	62337	95	bacteria	28	1	124	134	224	241	60	1		126	144	170	0.449171	0.0160418	1.98919	2.14961	3.59337	3.86608	0.96251	0.0160418	0	2.02127	2.31002	2.72711	2.14286	1	0	0.940299	0.642857	0.705394
Burkholderia virus Bcepmigl	NC_019917	62952	75	bacteria	52	2	129	117	254	267	16	2	84	171	91	132	0.826026	0.0317702	2.04918	1.85856	4.03482	4.24133	0.254162	0.0317702	1.33435	2.71636	1.44555	2.09684	0.307692	1	0.651163	1.46154	0.358268	0.494382
Salmonella phage PVP-SE1	NC_016071	145964	244	bacteria	47	3	253	227	230	199	156	3	318	266	238	165	0.321997	0.020553	1.7333	1.55518	1.57573	1.36335	1.06876	0.020553	2.17862	1.82237	1.63054	1.13042	3.31915	1	1.25692	1.17181	1.03478	0.829146
Planktothrix phage PaV-LD	NC_016564	95299	142	bacteria	25	2	132	133	92	87	50	2	194	212	158	132	0.262332	0.0209866	1.38511	1.39561	0.965383	0.912916	0.524664	0.0209866	2.0357	2.22458	1.65794	1.38511	2	1	1.4697	1.59398	1.71739	1.51724
Enterobacteria phage phi80	NC_021190	46150	63	bacteria	23	1	98	126	110	78	36	1	69	64	109	83	0.498375	0.0216685	2.12351	2.73023	2.38353	1.69014	0.780065	0.0216685	1.49512	1.38678	2.36186	1.79848	1.56522	1	0.704082	0.507937	0.990909	1.0641
Nitrincola phage 1M3-16	NC_024217	82438	144	bacteria	20	1	135	105	78	87	73	1	198	157	110	106	0.242607	0.0121303	1.63759	1.27368	0.946166	1.05534	0.885514	0.0121303	2.4018	1.90446	1.33434	1.28581	3.65	1	1.46667	1.49524	1.41026	1.21839
Camelus dromedarius papillomavirus type 1	NC_015267	7679	7	vertebrates	2	1	14	22	11	19	6	1	12	15	14	12	0.260451	0.130225	1.82315	2.86496	1.43248	2.47428	0.781352	0.130225	1.5627	1.95338	1.82315	1.5627	3	1	0.857143	0.681818	1.27273	0.631579
Erwinia phage PhiEaH1	NC_023610	218339	241	bacteria	102	3	491	440	475	455	214	3	402	286	537	224	0.467163	0.0137401	2.2488	2.01521	2.17552	2.08392	0.980127	0.0137401	1.84117	1.30989	2.45948	1.02593	2.09804	1	0.818737	0.65	1.13053	0.492308
Enterococcus phage BC611	NC_018086	53996	87	bacteria	16	1	77	87	65	60	22	1	146	146	42	55	0.296318	0.0185199	1.42603	1.61123	1.20379	1.11119	0.407438	0.0185199	2.7039	2.7039	0.777835	1.01859	1.375	1	1.8961	1.67816	0.646154	0.916667
Synechococcus phage S-SM2	NC_015279	190789	267	bacteria	60	2	291	280	216	198	248	2	562	381	214	39	0.314484	0.0104828	1.52525	1.46759	1.13214	1.0378	1.29987	0.0104828	2.94566	1.99697	1.12166	0.204414	4.13333	1	1.93127	1.36071	0.990741	0.19697
Escherichia phage vB_EcoP_PhAPEC7	NC_024790	71778	83	bacteria	21	1	111	120	77	88	58	1	120	110	160	85	0.292569	0.0139318	1.54643	1.67182	1.07275	1.226	0.808047	0.0139318	1.67182	1.5325	2.2291	1.18421	2.7619	1	1.08108	0.916667	2.07792	0.965909
Proteus phage PM16	NC_027342	41268	46	bacteria	16	1	62	73	49	49	22	1	52	100	68	63	0.38771	0.0242319	1.50237	1.76893	1.18736	1.18736	0.533101	0.0242319	1.26006	2.42319	1.64777	1.52661	1.375	1	0.83871	1.36986	1.38776	1.28571
Bacillus phage Shbh1	NC_030925	138081	177	bacteria	34	3	174	169	107	95	53	3	298	524	73	70	0.246232	0.0217264	1.26013	1.22392	0.774907	0.688002	0.383833	0.0217264	2.15815	3.79487	0.528675	0.506949	1.55882	1	1.71264	3.10059	0.682243	0.736842
Synechococcus phage ACG-2014i	NC_027132	190768	212	bacteria	61	3	242	288	173	160	346	3	489	391	154	27	0.31976	0.0157259	1.26856	1.50969	0.906861	0.838715	1.81372	0.0157259	2.56332	2.04961	0.807263	0.141533	5.67213	1	2.02066	1.35764	0.890173	0.16875
Salmonella phage RE-2010	NC_019488	34117	47	bacteria	13	1	75	69	74	86	34	1	70	30	62	54	0.381042	0.0293109	2.19832	2.02245	2.16901	2.52074	0.996571	0.0293109	2.05176	0.879327	1.81728	1.58279	2.61538	1	0.933333	0.434783	0.837838	0.627907
Halovirus HRTV-8	NC_021321	74519	124	archaea	53	2	153	162	193	205	65	2	168	201	11	99	0.711228	0.0268388	2.05317	2.17394	2.58994	2.75098	0.872261	0.0268388	2.25446	2.6973	0.147613	1.32852	1.22642	1	1.09804	1.24074	0.0569948	0.482927
Escherichia phage phi191	NC_028660	61035	87	bacteria	26	3	131	140	125	137	48	3	108	97	95	96	0.425985	0.0491521	2.14631	2.29377	2.04801	2.24461	0.786434	0.0491521	1.76948	1.58925	1.55648	1.57287	1.84615	1	0.824427	0.692857	0.76	0.70073
Klebsiella phage vB_KpnM_KB57	NC_028659	142987	245	bacteria	55	2	251	255	199	195	135	2	273	260	246	124	0.38465	0.0139873	1.7554	1.78338	1.39173	1.36376	0.944142	0.0139873	1.90926	1.81835	1.72044	0.867212	2.45455	1	1.08765	1.01961	1.23618	0.635897
Escherichia virus HK022	NC_002166	40751	35	bacteria	17	1	64	74	69	72	28	1	68	64	65	70	0.417168	0.0245393	1.57051	1.81591	1.69321	1.76683	0.6871	0.0245393	1.66867	1.57051	1.59505	1.71775	1.64706	1	1.0625	0.864865	0.942029	0.972222
Mycobacterium phage PMC	NC_008205	56692	104	bacteria	25	3	138	129	164	183	106	3		58	134	110	0.440979	0.0529175	2.43421	2.27545	2.89282	3.22797	1.86975	0.0529175	0	1.02307	2.36365	1.94031	4.24	1	0	0.449612	0.817073	0.601093
Human papillomavirus type 88	NC_010329	7326	7	vertebrates		1	15	9	5	7	4	1		30	13	5	0	0.1365	2.0475	1.2285	0.682501	0.955501	0.546001	0.1365	0	4.095	1.7745	0.682501	#DIV/0!	1	0	3.33333	2.6	0.714286
Mycobacterium phage Crossroads	NC_022071	76129	133	bacteria	55	3	175	161	244	232	75	3	89	86	147	143	0.722458	0.0394068	2.29873	2.11483	3.20509	3.04746	0.98517	0.0394068	1.16907	1.12966	1.93093	1.87839	1.36364	1	0.508571	0.534161	0.602459	0.616379
Ralstonia phage RSA1	NC_009382	38760	51	bacteria	33	2	79	70	150	142	51	2		37	104	80	0.851393	0.0515996	2.03818	1.80599	3.86997	3.66357	1.31579	0.0515996	0	0.954592	2.68318	2.06398	1.54545	1	0	0.528571	0.693333	0.56338
Enterobacteria phage SfI	NC_027339	38389	65	bacteria	19	1	73	76	67	77	37	1	55	52	67	59	0.494933	0.0260491	1.90159	1.97973	1.74529	2.00578	0.963818	0.0260491	1.4327	1.35455	1.74529	1.5369	1.94737	1	0.753425	0.684211	1	0.766234
Escherichia phage PA2	NC_028449	63569	84	bacteria	23	1	110	130	119	110	48	1	112	100	93	94	0.361812	0.0157309	1.7304	2.04502	1.87198	1.7304	0.755085	0.0157309	1.76187	1.57309	1.46298	1.47871	2.08696	1	1.01818	0.769231	0.781513	0.854545
Bacillus phage Bastille	NC_018856	153962	273	bacteria	42	2	211	263	117	106	67	2	330	463	119	101	0.272795	0.0129902	1.37047	1.70821	0.759928	0.688482	0.435172	0.0129902	2.14339	3.00724	0.772918	0.656006	1.59524	1	1.56398	1.76046	1.01709	0.95283
Salmonella phage BP12B	NC_031271	43602	50	bacteria	23	1	84	73	62	73	32	1	85	109	32	46	0.527499	0.0229347	1.92652	1.67424	1.42195	1.67424	0.733911	0.0229347	1.94945	2.49989	0.733911	1.055	1.3913	1	1.0119	1.49315	0.516129	0.630137
Klebsiella phage 0507-KN2-1	NC_022343	159991	154	bacteria	61	3	279	274	273	260	135	3	248	190	328	215	0.381271	0.0187511	1.74385	1.7126	1.70635	1.62509	0.843797	0.0187511	1.55009	1.18757	2.05012	1.34383	2.21311	1	0.888889	0.693431	1.20147	0.826923
Paenibacillus phage Harrison	NC_028746	44249	84	bacteria	15	1	64	76	58	38	18	1	103	86	53	46	0.338991	0.0225994	1.44636	1.71755	1.31076	0.858776	0.406789	0.0225994	2.32774	1.94355	1.19777	1.03957	1.2	1	1.60937	1.13158	0.913793	1.21053
Enterobacteria phage mEpX2	NC_019705	38759	67	bacteria	19	1	71	77	74	85	31	1	62	61	59	54	0.490209	0.0258005	1.83183	1.98664	1.90923	2.19304	0.799814	0.0258005	1.59963	1.57383	1.52223	1.39322	1.63158	1	0.873239	0.792208	0.797297	0.635294
Salmonella phage Maynard	NC_022768	154701	200	bacteria	58	3	266	309	204	243	126	3	243	204	317	176	0.374917	0.0193922	1.71945	1.9974	1.31867	1.57077	0.814474	0.0193922	1.57077	1.31867	2.04911	1.13768	2.17241	1	0.913534	0.660194	1.55392	0.72428
Salmonella phage epsilon15	NC_004775	39671	51	bacteria	19	1	98	97	79	91	35	1	60	60	65	53	0.478939	0.0252073	2.47032	2.44511	1.99138	2.29387	0.882257	0.0252073	1.51244	1.51244	1.63848	1.33599	1.84211	1	0.612245	0.618557	0.822785	0.582418
Escherichia phage TL-2011c	NC_019442	60523	72	bacteria	28	2	128	115	136	125	41	2	102	99	85	88	0.462634	0.0330453	2.1149	1.9001	2.24708	2.06533	0.677428	0.0330453	1.68531	1.63574	1.40442	1.45399	1.46429	1	0.796875	0.86087	0.625	0.704
Escherichia phage vB_EcoP_G7C	NC_015933	72917	79	bacteria	30	1	125	121	100	73	47	1	104	117	152	81	0.411427	0.0137142	1.71428	1.65942	1.37142	1.00114	0.644568	0.0137142	1.42628	1.60456	2.08456	1.11085	1.56667	1	0.832	0.966942	1.52	1.10959
Human alphaherpesvirus 3	NC_001348	124884	73	vertebrates, human	67	2	236	218	197	191	61	2	268	151	199	174	0.536498	0.0160149	1.88975	1.74562	1.57746	1.52942	0.488453	0.0160149	2.14599	1.20912	1.59348	1.39329	0.910448	1	1.13559	0.692661	1.01015	0.910995
Escherichia phage e4/1c	NC_024210	47112	72	bacteria	15	1	85	65	63	63	42	1	93	83	49	54	0.31839	0.021226	1.80421	1.37969	1.33724	1.33724	0.891493	0.021226	1.97402	1.76176	1.04007	1.1462	2.8	1	1.09412	1.27692	0.777778	0.857143
Ostreococcus lucimarinus virus OlV5	NC_020852	186468	251	algae	56	2	276	303	198	192	190	2	396	279	241	158	0.30032	0.0107257	1.48015	1.62494	1.06184	1.02967	1.01894	0.0107257	2.12369	1.49624	1.29245	0.84733	3.39286	1	1.43478	0.920792	1.21717	0.822917
Enterobacteria phage VT2-Sakai	NC_000902	60942	83	bacteria	30	1	113	123	118	119	43	1	90	109	82	83	0.492271	0.016409	1.85422	2.01831	1.93627	1.95268	0.705589	0.016409	1.47681	1.78859	1.34554	1.36195	1.43333	1	0.79646	0.886179	0.694915	0.697479
Shigella phage POCJ13	NC_025434	62699	79	bacteria	23	1	139	114	111	110	59	1	97	95	81	81	0.366832	0.0159492	2.21694	1.81821	1.77036	1.75441	0.941004	0.0159492	1.54707	1.51518	1.29189	1.29189	2.56522	1	0.697842	0.833333	0.72973	0.736364
Ateline gammaherpesvirus 3	NC_001987	108409	71	vertebrates	27	1	122	135	79	65	37	1	239	203	141	89	0.249057	0.00922433	1.12537	1.24528	0.728722	0.599581	0.3413	0.00922433	2.20461	1.87254	1.30063	0.820965	1.37037	1	1.95902	1.5037	1.78481	1.36923
Vibrio phage J2	NC_027393	39530	48	bacteria	16	1	75	86	84	78	43	1	68	71	22	51	0.404756	0.0252972	1.89729	2.17556	2.12497	1.97318	1.08778	0.0252972	1.72021	1.7961	0.556539	1.29016	2.6875	1	0.906667	0.825581	0.261905	0.653846
Salmonella phage 38	NC_029042	156833	265	bacteria	40	2	275	247	204	218	124	2	236	205	304	144	0.255048	0.0127524	1.75346	1.57492	1.30075	1.39001	0.79065	0.0127524	1.50479	1.30712	1.93837	0.918174	3.1	1	0.858182	0.82996	1.4902	0.66055
Salmonella phage vB_SalM_PM10	NC_031128	158081	209	bacteria	73	3	280	285	244	237	131	3	222	213	300	152	0.461789	0.0189776	1.77124	1.80287	1.54351	1.49923	0.828689	0.0189776	1.40434	1.34741	1.89776	0.961532	1.79452	1	0.792857	0.747368	1.22951	0.64135
Salmonella phage SFP10	NC_016073	157950	201	bacteria	62	2	254	272	222	232	126	2	236	191	307	154	0.392529	0.0126622	1.6081	1.72206	1.40551	1.46882	0.797721	0.0126622	1.49414	1.20924	1.94365	0.974992	2.03226	1	0.929134	0.702206	1.38288	0.663793
Stx2 converting phage vB_EcoP_24B	NC_027984	57677	88	bacteria	19	2	125	107	117	114	40	2	93	85	78	73	0.329421	0.0346759	2.16724	1.85516	2.02854	1.97652	0.693517	0.0346759	1.61243	1.47372	1.35236	1.26567	2.10526	1	0.744	0.794393	0.666667	0.640351
Cyanophage P-RSM6	NC_020855	192497	221	bacteria	52	4	286	304	181	162	283	4	360	411	143	27	0.270134	0.0207795	1.48574	1.57925	0.940274	0.841572	1.47015	0.0207795	1.87016	2.1351	0.742869	0.140262	5.44231	1	1.25874	1.35197	0.790055	0.166667
Bacillus phage Nigalana	NC_031037	163041	302	bacteria	38	2	250	215	133	131	86	2	282	424	136	108	0.23307	0.0122669	1.53336	1.31869	0.815746	0.803479	0.527475	0.0122669	1.72963	2.60057	0.834146	0.66241	2.26316	1	1.128	1.97209	1.02256	0.824427
Bacillus phage BigBertha	NC_022769	165238	291	bacteria	45	2	185	259	145	150	77	2	306	446	132	88	0.272334	0.0121038	1.1196	1.56744	0.877522	0.907782	0.465995	0.0121038	1.85187	2.69914	0.798848	0.532565	1.71111	1	1.65405	1.72201	0.910345	0.586667
Bacillus phage Eyuki	NC_028944	162252	300	bacteria	49	1	257	227	131	123	81	1	289	424	127	109	0.301999	0.00616325	1.58396	1.39906	0.807386	0.75808	0.499223	0.00616325	1.78118	2.61322	0.782733	0.671794	1.65306	1	1.12451	1.86784	0.969466	0.886179
Lactobacillus phage iLp84	NC_028783	39399	60	bacteria	13	1	64	70	68	62	31	1	61	54	52	51	0.329958	0.0253814	1.62441	1.77669	1.72593	1.57364	0.786822	0.0253814	1.54826	1.37059	1.31983	1.29445	2.38462	1	0.953125	0.771429	0.764706	0.822581
Escherichia virus DT57C	NC_027356	108065	133	bacteria	34	1	169	153	92	89	67	1	226	151	136	102	0.314625	0.00925369	1.56387	1.41581	0.851339	0.823578	0.619997	0.00925369	2.09133	1.39731	1.2585	0.943876	1.97059	1	1.33728	0.986928	1.47826	1.14607
Bacillus phage Bcp1	NC_024137	152778	229	bacteria	49	3	191	225	132	154	80	3	219	501	81	80	0.320727	0.0196363	1.25018	1.47273	0.863999	1.008	0.523636	0.0196363	1.43345	3.27927	0.530181	0.523636	1.63265	1	1.1466	2.22667	0.613636	0.519481
Bacillus phage Zuko	NC_031116	163345	294	bacteria	40	1	248	235	126	141	82	1	283	424	134	98	0.24488	0.00612201	1.51826	1.43867	0.771373	0.863204	0.502005	0.00612201	1.73253	2.59573	0.82035	0.599957	2.05	1	1.14113	1.80426	1.06349	0.695035
Cyanophage KBS-S-2A	NC_020854	40658	64	bacteria	19	1	78	67	68	70	44	1	58	40	51	59	0.467313	0.0245954	1.91844	1.64789	1.67249	1.72168	1.0822	0.0245954	1.42653	0.983816	1.25437	1.45113	2.31579	1	0.74359	0.597015	0.75	0.842857
Feldmannia species virus	NC_011183	154641	150	algae	86	4	306	308	312	341	124	4		353	291	178	0.556127	0.0258664	1.97878	1.99171	2.01758	2.20511	0.801857	0.0258664	0	2.28271	1.88178	1.15105	1.44186	1	0	1.1461	0.932692	0.521994
Mycobacterium phage Bernal13	NC_024135	42392	60	bacteria	32	1	81	72	196	156	22	1	49	28	78	82	0.754859	0.0235894	1.91074	1.69843	4.62351	3.67994	0.518966	0.0235894	1.15588	0.660502	1.83997	1.93433	0.6875	1	0.604938	0.388889	0.397959	0.525641
Streptococcus phage phiARI0468-4	NC_031915	37395	49	bacteria	8	1	54	55	28	27	20	1	68	79	10	51	0.213932	0.0267415	1.44404	1.47078	0.748763	0.722022	0.534831	0.0267415	1.81842	2.11258	0.267415	1.36382	2.5	1	1.25926	1.43636	0.357143	1.88889
Cronobacter phage CR3	NC_017974	149273	265	bacteria	60	4	302	305	325	356	121	4		283	335	168	0.401948	0.0267965	2.02314	2.04324	2.17722	2.38489	0.810595	0.0267965	0	1.89586	2.24421	1.12545	2.01667	1	0	0.927869	1.03077	0.47191
Cyanophage P-RSM1	NC_021071	177211	212	bacteria	52	1	264	274	159	185	183	1	335	382	168	5	0.293436	0.00564299	1.48975	1.54618	0.897235	1.04395	1.03267	0.00564299	1.8904	2.15562	0.948022	0.028215	3.51923	1	1.26894	1.39416	1.0566	0.027027
Shewanella sp. phage 1/40	NC_025470	139004	236	bacteria	19	1	164	177	103	87	127	1	213	259	142	75	0.136687	0.00719404	1.17982	1.27334	0.740986	0.625881	0.913643	0.00719404	1.53233	1.86326	1.02155	0.539553	6.68421	1	1.29878	1.46328	1.37864	0.862069
Ostreococcus lucimarinus virus 1	NC_014766	194022	250	algae	54	2	289	291	209	185	167	2	368	266	221	111	0.278319	0.0103081	1.48952	1.49983	1.0772	0.9535	0.860727	0.0103081	1.89669	1.37098	1.13905	0.5721	3.09259	1	1.27336	0.914089	1.05742	0.6
Salmonella phage 118970_sal4	NC_030919	42418	64	bacteria	13	1	59	70	67	68	25	1	80	54	37	51	0.306474	0.0235749	1.39092	1.65024	1.57952	1.60309	0.589372	0.0235749	1.88599	1.27304	0.872271	1.20232	1.92308	1	1.35593	0.771429	0.552239	0.75
Acinetobacter phage Petty	NC_023570	40739	45	bacteria	18	1	68	64	52	49	48	1	46	83	22	34	0.441837	0.0245465	1.66916	1.57098	1.27642	1.20278	1.17823	0.0245465	1.12914	2.03736	0.540023	0.834581	2.66667	1	0.676471	1.29688	0.423077	0.693878
Felis catus gammaherpesvirus 1	NC_028099	122522	87	vertebrates	31	1	149	155	76	83	46	1	232	181	143	97	0.253016	0.0081618	1.21611	1.26508	0.620297	0.677429	0.375443	0.0081618	1.89354	1.47729	1.16714	0.791695	1.48387	1	1.55705	1.16774	1.88158	1.16867
Prochlorococcus phage P-HM1	NC_015280	181044	241	bacteria	42	1	263	238	134	148	224	1	352	366	85	6	0.231988	0.00552352	1.45269	1.3146	0.740152	0.817481	1.23727	0.00552352	1.94428	2.02161	0.469499	0.0331411	5.33333	1	1.3384	1.53782	0.634328	0.0405405
Bacillus phage W.Ph.	NC_016563	156897	274	bacteria	31	1	171	210	117	126	61	1	272	372	106	77	0.197582	0.00637361	1.08989	1.33846	0.745712	0.803075	0.38879	0.00637361	1.73362	2.37098	0.675602	0.490768	1.96774	1	1.59064	1.77143	0.905983	0.611111
Pseudoalteromonas phage H101	NC_029094	131903	228	bacteria	19	2	173	179	108	71	64	2	191	331	90	66	0.144045	0.0151627	1.31157	1.35706	0.818783	0.538274	0.485205	0.0151627	1.44803	2.50942	0.68232	0.500368	3.36842	1	1.10405	1.84916	0.833333	0.929577
Mycobacterium phage Sneeze	NC_031102	42429	64	bacteria	18	1	78	80	159	186	36	1	28	23	83	67	0.424238	0.0235688	1.83837	1.8855	3.74744	4.38379	0.848476	0.0235688	0.659926	0.542082	1.95621	1.57911	2	1	0.358974	0.2875	0.522013	0.360215
Stx2-converting phage 86	NC_008464	60238	81	bacteria	24	1	107	126	104	100	51	1		100	86	85	0.39842	0.0166008	1.77629	2.0917	1.72648	1.66008	0.846642	0.0166008	0	1.66008	1.42767	1.41107	2.125	1	0	0.793651	0.826923	0.85
Klebsiella phage KP36	NC_029099	49797	79	bacteria	21	1	97	89	116	102	37	1	69	85	38	37	0.421712	0.0200815	1.94791	1.78726	2.32946	2.04832	0.743017	0.0200815	1.38563	1.70693	0.763098	0.743017	1.7619	1	0.71134	0.955056	0.327586	0.362745
Escherichia phage vB_EcoM_AYO145A	NC_028825	87372	131	bacteria	29	1	109	132	76	75	83	1	153	70	75	85	0.331914	0.0114453	1.24754	1.51078	0.869844	0.858399	0.949961	0.0114453	1.75113	0.801172	0.858399	0.972852	2.86207	1	1.40367	0.530303	0.986842	1.13333
Clostridium phage CDMH1	NC_024144	54279	84	bacteria	5	1	40	57	11	13	15	1	123	122	14	13	0.0921167	0.0184233	0.736933	1.05013	0.202657	0.239503	0.27635	0.0184233	2.26607	2.24765	0.257927	0.239503	3	1	3.075	2.14035	1.27273	1
Escherichia phage HY02	NC_028872	86252	125	bacteria	25	1	111	115	92	79	70	1	159	63	80	84	0.289848	0.0115939	1.28693	1.3333	1.06664	0.915921	0.811575	0.0115939	1.84344	0.730418	0.927515	0.97389	2.8	1	1.43243	0.547826	0.869565	1.06329
Clostridium phage phiCD111	NC_028905	41560	55	bacteria	7	1	49	52	17	19	15	1	77	62	28	37	0.168431	0.0240616	1.17902	1.2512	0.409047	0.45717	0.360924	0.0240616	1.85274	1.49182	0.673725	0.890279	2.14286	1	1.57143	1.19231	1.64706	1.94737
Burkholderia phage BcepGomr	NC_009447	52414	75	bacteria	29	2	134	112	134	126	27	2		40	81	124	0.553287	0.0381577	2.55657	2.13683	2.55657	2.40394	0.51513	0.0381577	0	0.763155	1.54539	2.36578	0.931034	1	0	0.357143	0.604478	0.984127
Enterobacteria phage vB_EcoM_VR5	NC_028881	170473	271	bacteria	49	1	237	211	159	160	106	1	194	251	189	150	0.287436	0.00586603	1.39025	1.23773	0.932699	0.938565	0.621799	0.00586603	1.13801	1.47237	1.10868	0.879905	2.16327	1	0.818565	1.18957	1.18868	0.9375
Aeromonas phage Aes508	NC_019543	160646	230	bacteria	55	1	273	225	172	177	72	1	263	157	176	148	0.342368	0.00622487	1.69939	1.4006	1.07068	1.1018	0.44819	0.00622487	1.63714	0.977304	1.09558	0.92128	1.30909	1	0.96337	0.697778	1.02326	0.836158
Enterobacteria phage Min27	NC_010237	63395	83	bacteria	39	2	112	115	115	126	39	2		107	84	83	0.61519	0.0315482	1.7667	1.81402	1.81402	1.98754	0.61519	0.0315482	0	1.68783	1.32503	1.30925	1	1	0	0.930435	0.730435	0.65873
Gordonia phage GRU3	NC_030935	17727	26	bacteria	16	1	54	36	70	77	15	1	13	8	35	15	0.902578	0.0564111	3.0462	2.0308	3.94878	4.34366	0.846167	0.0564111	0.733345	0.451289	1.97439	0.846167	0.9375	1	0.240741	0.222222	0.5	0.194805
Leuconostoc phage Ln-9	NC_027358	28527	48	bacteria	4	1	40	31	12	18	30	1	39	36	18	16	0.140218	0.0350545	1.40218	1.08669	0.420654	0.630981	1.05164	0.0350545	1.36713	1.26196	0.630981	0.560872	7.5	1	0.975	1.16129	1.5	0.888889
Synechococcus phage syn9	NC_008296	177300	226	bacteria	40	1	259	259	187	166	267	1		365	191	33	0.225606	0.00564016	1.4608	1.4608	1.05471	0.936266	1.50592	0.00564016	0	2.05866	1.07727	0.186125	6.675	1	0	1.40927	1.02139	0.198795
Duck adenovirus A	NC_001813	33213	29	vertebrates		1	56	56	35	45	26	1		66	34	33	0	0.0301087	1.68609	1.68609	1.0538	1.35489	0.782826	0.0301087	0	1.98717	1.0237	0.993587	#DIV/0!	1	0	1.17857	0.971429	0.733333
Mannheimia phage vB_MhM_587AP1	NC_028898	35764	51	bacteria	8	1	54	54	31	42	20	1	50	27	25	47	0.223689	0.0279611	1.5099	1.5099	0.866793	1.17437	0.559222	0.0279611	1.39805	0.754949	0.699027	1.31417	2.5	1	0.925926	0.5	0.806452	1.11905
Bacillus phage vB_BtS_BMBtp3	NC_028748	51366	76	bacteria	10	1	72	77	31	40	21	1	79	83	26	25	0.194681	0.0194681	1.40171	1.49905	0.603512	0.778725	0.408831	0.0194681	1.53798	1.61585	0.506171	0.486703	2.1	1	1.09722	1.07792	0.83871	0.625
Lactococcus phage 949	NC_015263	114768	154	bacteria	23	2	125	102	57	53	71	2	180	164	54	52	0.200404	0.0174265	1.08915	0.888749	0.496654	0.461801	0.618639	0.0174265	1.56838	1.42897	0.470514	0.453088	3.08696	1	1.44	1.60784	0.947368	0.981132
Escherichia virus AKFV33	NC_017969	108853	160	bacteria	32	1	148	133	98	87	65	1		179	156	95	0.293974	0.0091867	1.35963	1.22183	0.900297	0.799243	0.597136	0.0091867	0	1.64442	1.43313	0.872737	2.03125	1	0	1.34586	1.59184	1.09195
Streptococcus phage Alq132	NC_013598	35525	44	bacteria	6	1	39	58	29	37	16	1	32	46	34	29	0.168895	0.0281492	1.09782	1.63265	0.816327	1.04152	0.450387	0.0281492	0.900774	1.29486	0.957072	0.816327	2.66667	1	0.820513	0.793103	1.17241	0.783784
Vibrio phage VP5	NC_005891	39786	48	bacteria	26	1	80	66	86	99	42	1		66	21	46	0.653496	0.0251345	2.01076	1.65887	2.16156	2.48831	1.05565	0.0251345	0	1.65887	0.527824	1.15619	1.61538	1	0	1	0.244186	0.464646
Vibrio phage douglas 12A4	NC_021068	57611	75	bacteria	22	1	75	80	44	50	75	1	57	48	12	50	0.381872	0.0173578	1.30183	1.38862	0.763743	0.86789	1.30183	0.0173578	0.989394	0.833174	0.208294	0.86789	3.40909	1	0.76	0.6	0.272727	1
Brochothrix phage BL3	NC_015254	41518	67	bacteria	8	1	57	59	32	20	16	1	51	59	14	28	0.192688	0.0240859	1.3729	1.42107	0.77075	0.481719	0.385375	0.0240859	1.22838	1.42107	0.337203	0.674406	2	1	0.894737	1	0.4375	1.4
Acidianus filamentous virus 7	NC_010153	36895	57	archaea	12	1	38	56	30	27	17	1		84	24	22	0.325247	0.0271039	1.02995	1.51782	0.813118	0.731806	0.460767	0.0271039	0	2.27673	0.650495	0.596287	1.41667	1	0	1.5	0.8	0.814815
Enterobacteria phage GEC-3S	NC_025425	163424	277	bacteria	45	3	220	218	145	158	76	3	172	129	150	118	0.275357	0.0183572	1.34619	1.33395	0.887263	0.96681	0.465048	0.0183572	1.05248	0.789358	0.917858	0.722048	1.68889	1	0.781818	0.591743	1.03448	0.746835
Taterapox virus	NC_008291	198050	225	vertebrates	35	1	176	207	106	109	63	1	332	282	61	44	0.176723	0.00504923	0.888664	1.04519	0.535218	0.550366	0.318101	0.00504923	1.67634	1.42388	0.308003	0.222166	1.8	1	1.88636	1.36232	0.575472	0.40367
Lactobacillus phage LP65	NC_006565	131522	165	bacteria	28	1	160	181	98	93	66	1		196	142	107	0.212892	0.00760329	1.21653	1.3762	0.745122	0.707106	0.501817	0.00760329	0	1.49024	1.07967	0.813552	2.35714	1	0	1.08287	1.44898	1.15054
Shewanella sp. phage 1/41	NC_025458	43510	69	bacteria	14	1	76	81	54	50	30	1	38	19	24	48	0.321765	0.0229832	1.74672	1.86164	1.24109	1.14916	0.689497	0.0229832	0.873362	0.436681	0.551597	1.10319	2.14286	1	0.5	0.234568	0.444444	0.96
Mocis sp. granulovirus	NC_029996	134272	144	invertebrates	31	1	179	201	110	114	144	1	161	65	57	65	0.230875	0.00744757	1.33311	1.49696	0.819233	0.849023	1.07245	0.00744757	1.19906	0.484092	0.424511	0.484092	4.64516	1	0.899441	0.323383	0.518182	0.570175
Listeria phage B054	NC_009813	48172	80	bacteria	5	1	66	75	25	23	31	1		73	31	34	0.103795	0.0207589	1.37009	1.55692	0.518974	0.477456	0.643527	0.0207589	0	1.5154	0.643527	0.705804	6.2	1	0	0.973333	1.24	1.47826
Cercopithecine alphaherpesvirus 9	NC_002686	124784	74	vertebrates	35	2	176	182	111	116	41	2		127	138	119	0.280485	0.0160277	1.41044	1.45852	0.889537	0.929606	0.328568	0.0160277	0	1.01776	1.10591	0.953648	1.17143	1	0	0.697802	1.24324	1.02586
Canarypox virus	NC_005309	359853	328	vertebrates	46	1	307	313	138	135	62	1	436	544	95	60	0.12783	0.00277891	0.853126	0.8698	0.38349	0.375153	0.172293	0.00277891	1.21161	1.51173	0.263997	0.166735	1.34783	1	1.4202	1.73802	0.688406	0.444444
Clostridium virus phiCD119	NC_007917	53325	79	bacteria	6	1	42	57	12	13	21	1		113	13	18	0.112518	0.0187529	0.787623	1.06892	0.225035	0.243788	0.393812	0.0187529	0	2.11908	0.243788	0.337553	3.5	1	0	1.98246	1.08333	1.38462
Aureococcus anophagefferens virus	NC_024697	370920	376	algae	44	1	287	282	115	101	99	1	424	401	101	109	0.118624	0.002696	0.773752	0.760272	0.31004	0.272296	0.266904	0.002696	1.1431	1.0811	0.272296	0.293864	2.25	1	1.47735	1.42199	0.878261	1.07921
Enterobacteria phage Phi1	NC_009821	164270	276	bacteria	44	3	239	293	181	166	81	3		129	160	122	0.267852	0.0182626	1.45492	1.78365	1.10184	1.01053	0.493091	0.0182626	0	0.785293	0.974006	0.74268	1.84091	1	0	0.440273	0.883978	0.73494
Yoka poxvirus	NC_015960	175699	186	vertebrates	11	1	96	111	31	33	47	1	240	180	44	14	0.0626071	0.00569155	0.546389	0.631762	0.176438	0.187821	0.267503	0.00569155	1.36597	1.02448	0.250428	0.0796817	4.27273	1	2.5	1.62162	1.41935	0.424242
Fowlpox virus	NC_002188	288539	261	vertebrates	41	1	250	248	121	105	49	1	250	377	108	60	0.142095	0.00346574	0.866434	0.859503	0.419354	0.363902	0.169821	0.00346574	0.866434	1.30658	0.374299	0.207944	1.19512	1	1	1.52016	0.892562	0.571429
Citrobacter phage Stevie	NC_027350	49816	90	bacteria	17	1	105	86	48	61	21	1	56	39	9	17	0.341256	0.0200739	2.10776	1.72635	0.963546	1.22451	0.421551	0.0200739	1.12414	0.782881	0.180665	0.341256	1.23529	1	0.533333	0.453488	0.1875	0.278689
Erwinia phage phiEa21-4	NC_011811	84576	118	bacteria	34	2	160	128	110	105	61	2		64	4	107	0.402005	0.0236474	1.89179	1.51343	1.30061	1.24149	0.721245	0.0236474	0	0.756716	0.0472947	1.26513	1.79412	1	0	0.5	0.0363636	1.01905
Halocynthia phage JM-2012	NC_017975	167292	173	bacteria	30	1	175	188	106	102	98	1		181	105	54	0.179327	0.00597757	1.04608	1.12378	0.633623	0.609712	0.585802	0.00597757	0	1.08194	0.627645	0.322789	3.26667	1	0	0.962766	0.990566	0.529412
Mamestra brassicae multiple nucleopolyhedrovirus	NC_023681	152710	159	invertebrates	45	1	196	211	148	134	75	1	104	74	63	72	0.294676	0.00654836	1.28348	1.3817	0.969157	0.87748	0.491127	0.00654836	0.681029	0.484579	0.412547	0.471482	1.66667	1	0.530612	0.350711	0.425676	0.537313
Staphylococcus phage phiMR11	NC_010147	43011	67	bacteria	9	1	49	63	23	19	11	1		50	15	23	0.209249	0.0232499	1.13924	1.46474	0.534747	0.441747	0.255749	0.0232499	0	1.16249	0.348748	0.534747	1.22222	1	0	0.793651	0.652174	1.21053
BeAn 58058 virus	NC_032111	163005	210	vertebrates	11	1	84	82	21	28	70	1	157	88	32	16	0.0674826	0.00613478	0.515322	0.503052	0.12883	0.171774	0.429435	0.00613478	0.963161	0.539861	0.196313	0.0981565	6.36364	1	1.86905	1.07317	1.52381	0.571429
Trichoplusia ni single nucleopolyhedrovirus	NC_007383	134394	145	invertebrates	33	1	178	158	127	110	55	1		113	59	63	0.245547	0.00744081	1.32446	1.17565	0.944983	0.818489	0.409244	0.00744081	0	0.840811	0.439008	0.468771	1.66667	1	0	0.71519	0.464567	0.572727
Rat cytomegalovirus Maastricht	NC_002512	230138	167	vertebrates	161	15	453	488	734	774	155	14	490	825	434	394	0.69958	0.0651783	1.96838	2.12047	3.18939	3.3632	0.673509	0.0608331	2.12916	3.58481	1.88583	1.71202	0.962733	0.933333	1.08168	1.69057	0.591281	0.509044
Psittacid alphaherpesvirus 1	NC_005264	163025	77	vertebrates	104	12	374	351	560	557	97	11		332	394	378	0.637939	0.0736083	2.29413	2.15304	3.43506	3.41665	0.595001	0.0674743	0	2.0365	2.41681	2.31866	0.932692	0.916667	0	0.945869	0.703571	0.678636
Cyprinid herpesvirus 3	NC_009127	295146	163	vertebrates	169	17	614	636	900	888	585	15		1099	967	826	0.572598	0.0575986	2.08033	2.15487	3.04934	3.00868	1.98207	0.0508223	0	3.72358	3.27634	2.79861	3.46154	0.882353	0	1.72799	1.07444	0.93018
Escherichia phage JES2013	NC_022323	136910	220	bacteria	44	6	220	259	185	163	149	5	337	268	230	131	0.321379	0.0438244	1.6069	1.89175	1.35125	1.19056	1.08831	0.0365203	2.46147	1.95749	1.67994	0.956833	3.38636	0.833333	1.53182	1.03475	1.24324	0.803681
Halovirus HHTV-2	NC_021340	52643	88	archaea	30	6	109	106	212	220	26	5	273	202	167	70	0.569876	0.113975	2.07055	2.01356	4.02713	4.17909	0.493893	0.0949794	5.18587	3.83717	3.17231	1.32971	0.866667	0.833333	2.50459	1.90566	0.787736	0.318182
Shigella phage Ag3	NC_013693	158006	216	bacteria	79	6	312	315	297	287	144	5	322	244	428	254	0.499981	0.0379732	1.97461	1.9936	1.87968	1.81639	0.911358	0.0316444	2.0379	1.54425	2.70876	1.60753	1.82278	0.833333	1.03205	0.774603	1.44108	0.885017
Ictalurid herpesvirus 1	NC_001493	134226	90	vertebrates	75	5	265	282	352	353	131	4	390	333	277	281	0.558759	0.0372506	1.97428	2.10093	2.62244	2.62989	0.975966	0.0298005	2.90555	2.48089	2.06368	2.09348	1.74667	0.8	1.4717	1.18085	0.786932	0.796034
Cynomolgus cytomegalovirus	NC_033176	224064	173	vertebrates	100	5	427	430	401	420	240	4	536	444	435	308	0.446301	0.0223151	1.90571	1.91909	1.78967	1.87446	1.07112	0.017852	2.39217	1.98158	1.94141	1.37461	2.4	0.8	1.25527	1.03256	1.08479	0.733333
Synechococcus phage ACG-2014f	NC_026927	228143	292	bacteria	79	5	362	361	241	261	406	4	613	506	330	112	0.346274	0.0219161	1.58672	1.58234	1.05636	1.14402	1.77959	0.0175329	2.68691	2.21791	1.44646	0.49092	5.13924	0.8	1.69337	1.40166	1.36929	0.429119
Streptomyces phage Amela	NC_028904	49452	75	bacteria	36	4	102	96	180	200	45	3	141	227	193	156	0.727979	0.0808865	2.06261	1.94128	3.63989	4.04433	0.909973	0.0606649	2.85125	4.59031	3.90277	3.15457	1.25	0.75	1.38235	2.36458	1.07222	0.78
Equine adenovirus 1	NC_030792	32690	31	vertebrates	23	4	73	68	107	92	41	3	119	120	98	92	0.703579	0.122362	2.2331	2.08015	3.27317	2.81432	1.25421	0.0917712	3.64026	3.67085	2.99786	2.81432	1.78261	0.75	1.63014	1.76471	0.915888	1
Mycobacterium phage Rumpelstiltskin	NC_023732	69279	110	bacteria	52	4	160	139	209	200	60	3	70	71	134	131	0.750588	0.0577376	2.3095	2.00638	3.01679	2.88688	0.866063	0.0433032	1.01041	1.02484	1.93421	1.8909	1.15385	0.75	0.4375	0.510791	0.641148	0.655
Escherichia virus P1	NC_005856	94800	110	bacteria	41	4	179	192	153	162	114	3	166	115	129	104	0.432489	0.0421941	1.88819	2.02532	1.61392	1.70886	1.20253	0.0316456	1.75105	1.21308	1.36076	1.09705	2.78049	0.75	0.927374	0.598958	0.843137	0.641975
Escherichia phage PBECO 4	NC_027364	348113	551	bacteria	63	4	391	389	178	205	275	3	409	270	273	106	0.180976	0.0114905	1.1232	1.11745	0.511328	0.588889	0.789973	0.00861789	1.17491	0.77561	0.784228	0.304499	4.36508	0.75	1.04604	0.694087	1.53371	0.517073
Pseudomonas phage MPK6	NC_022746	42957	50	bacteria	32	4	80	89	143	147	46	3	129	92	151	80	0.744931	0.0931164	1.86233	2.07184	3.32891	3.42203	1.07084	0.0698373	3.003	2.14168	3.51514	1.86233	1.4375	0.75	1.6125	1.03371	1.05594	0.544218
Mycobacterium phage Turj99	NC_028941	51161	86	bacteria	44	4	102	103	177	185	35	3	113	108	152	175	0.86003	0.0781846	1.99371	2.01325	3.45967	3.61604	0.684115	0.0586384	2.20871	2.11098	2.97101	3.42057	0.795455	0.75	1.10784	1.04854	0.858757	0.945946
Mycobacterium phage Courthouse	NC_023690	110569	241	bacteria	68	4	256	246	349	366	135	3	278	214	309	278	0.615001	0.0361765	2.3153	2.22486	3.1564	3.31015	1.22096	0.0271324	2.51427	1.93544	2.79464	2.51427	1.98529	0.75	1.08594	0.869919	0.885387	0.759563
Pseudomonas phage vB_PaeP_MAG4	NC_031104	72979	94	bacteria	33	4	174	170	193	163	79	3	227	129	207	110	0.452185	0.0548103	2.38425	2.32944	2.6446	2.23352	1.0825	0.0411077	3.11048	1.76763	2.83643	1.50728	2.39394	0.75	1.3046	0.758824	1.07254	0.674847
Mycobacterium phage Jabbawokkie	NC_022069	55213	106	bacteria	45	4	115	111	185	199	109	3	125	78	129	96	0.815025	0.0724467	2.08284	2.0104	3.35066	3.60422	1.97417	0.054335	2.26396	1.41271	2.33641	1.73872	2.42222	0.75	1.08696	0.702703	0.697297	0.482412
Mycobacterium phage Ovechkin	NC_028937	58338	106	bacteria	30	4	141	142	198	238	98	3	117	63	140	136	0.514245	0.0685659	2.41695	2.43409	3.39401	4.07967	1.67987	0.0514245	2.00555	1.07991	2.39981	2.33124	3.26667	0.75	0.829787	0.443662	0.707071	0.571429
Mycobacterium phage Drago	NC_023721	54411	103	bacteria	33	4	110	114	193	175	88	3	119	59	126	107	0.606495	0.0735145	2.02165	2.09516	3.54708	3.21626	1.61732	0.0551359	2.18706	1.08434	2.31571	1.96651	2.66667	0.75	1.08182	0.517544	0.65285	0.611429
Bacillus phage Bobb	NC_024792	160281	247	bacteria	41	4	240	269	200	162	50	3	320	568	83	170	0.255801	0.0249562	1.49737	1.6783	1.24781	1.01072	0.311952	0.0187171	1.99649	3.54378	0.517841	1.06064	1.21951	0.75	1.33333	2.11152	0.415	1.04938
Saimiriine betaherpesvirus 4	NC_016448	196691	141	vertebrates	106	8	354	345	321	310	153	6	474	348	274	182	0.538916	0.0406729	1.79978	1.75402	1.632	1.57608	0.77787	0.0305047	2.40987	1.76927	1.39305	0.925309	1.4434	0.75	1.33898	1.0087	0.853583	0.587097
Mycobacterium phage Bernardo	NC_022983	68196	100	bacteria	31	4	133	136	317	272	41	3	154	101	107	77	0.454572	0.0586545	1.95026	1.99425	4.64837	3.9885	0.601208	0.0439908	2.2582	1.48103	1.56901	1.1291	1.32258	0.75	1.15789	0.742647	0.337539	0.283088
Mycobacterium phage Gardann	NC_031124	76012	126	bacteria	54	4	181	160	244	248	76	3	82	76	146	141	0.710414	0.0526233	2.3812	2.10493	3.21002	3.26264	0.999842	0.0394675	1.07878	0.999842	1.92075	1.85497	1.40741	0.75	0.453039	0.475	0.598361	0.568548
Bacillus phage JBP901	NC_027352	159492	201	bacteria	40	4	198	235	132	167	78	3	246	509	88	76	0.250796	0.0250796	1.24144	1.47343	0.827628	1.04707	0.489053	0.0188097	1.5424	3.19138	0.551752	0.476513	1.95	0.75	1.24242	2.16596	0.666667	0.45509
Pseudomonas phage K8	NC_028817	93879	178	bacteria	49	4	201	164	169	154	46	3	258	309	133	188	0.521948	0.042608	2.14105	1.74693	1.80019	1.64041	0.489992	0.031956	2.74822	3.29147	1.41672	2.00258	0.938776	0.75	1.28358	1.88415	0.786982	1.22078
Yellowstone lake phycodnavirus 1	NC_028112	178262	248	algae	90	4	330	330	313	282	155	3	344	392	351	262	0.504875	0.0224389	1.85121	1.85121	1.75584	1.58194	0.869507	0.0168292	1.92974	2.19901	1.96901	1.46975	1.72222	0.75	1.04242	1.18788	1.12141	0.929078
Shigella phage 75/02 Stx	NC_029120	60875	76	bacteria	32	4	113	122	118	110	51	3	99	86	80	78	0.525667	0.0657084	1.85626	2.00411	1.9384	1.80698	0.837782	0.0492813	1.62628	1.41273	1.31417	1.28131	1.59375	0.75	0.876106	0.704918	0.677966	0.709091
Fruit bat alphaherpesvirus 1	NC_024306	149459	70	vertebrates	100	15	351	315	490	501	162	11	372	327	634	629	0.66908	0.100362	2.34847	2.1076	3.27849	3.35209	1.08391	0.0735988	2.48898	2.18789	4.24197	4.20851	1.62	0.733333	1.05983	1.0381	1.29388	1.25549
Human alphaherpesvirus 1	NC_001806	152222	77	vertebrates, human	92	14	298	342	626	651	200	10	366	417	712	467	0.60438	0.0919709	1.95767	2.24672	4.11241	4.27665	1.31387	0.0656935	2.40438	2.73942	4.67738	3.06789	2.17391	0.714286	1.22819	1.2193	1.13738	0.717358
Tupaiid betaherpesvirus 1	NC_002794	195859	158	vertebrates	128	13	416	418	818	771	165	9	443	523	404	487	0.653531	0.0663743	2.12398	2.13419	4.17647	3.93651	0.842443	0.0459514	2.26183	2.67029	2.06271	2.48648	1.28906	0.692308	1.0649	1.2512	0.493888	0.631647
Serratia phage phiMAM1	NC_020083	157834	198	bacteria	87	6	281	309	329	333	149	4	398	252	462	322	0.551212	0.0380146	1.78035	1.95775	2.08447	2.10981	0.94403	0.0253431	2.52164	1.59661	2.92713	2.04012	1.71264	0.666667	1.41637	0.815534	1.40426	0.966967
Bat adenovirus TJM	NC_016895	31806	30	vertebrates	20	3	73	69	74	93	48	2	102	109	139	96	0.628812	0.0943218	2.29516	2.1694	2.32661	2.92398	1.50915	0.0628812	3.20694	3.42703	4.37024	3.0183	2.4	0.666667	1.39726	1.57971	1.87838	1.03226
Streptomyces phage Caliburn	NC_028892	49949	72	bacteria	24	3	85	91	201	187	37	2	160	228	157	137	0.48049	0.0600613	1.70174	1.82186	4.0241	3.74382	0.740756	0.0400408	3.20327	4.56466	3.14321	2.7428	1.54167	0.666667	1.88235	2.50549	0.781095	0.73262
Mycobacterium phage Toto	NC_028906	75933	140	bacteria	67	3	181	157	258	285	111	2	257	207	237	204	0.882357	0.0395085	2.38368	2.06761	3.39773	3.75331	1.46182	0.026339	3.38456	2.72609	3.12117	2.68658	1.65672	0.666667	1.41989	1.31847	0.918605	0.715789
Mycobacterium phage Chadwick	NC_028897	49421	88	bacteria	26	3	100	106	162	161	44	2	148	149	156	119	0.526092	0.0607029	2.02343	2.14484	3.27796	3.25772	0.89031	0.0404686	2.99468	3.01491	3.15655	2.40788	1.69231	0.666667	1.48	1.40566	0.962963	0.73913
Mycobacterium phage Alsfro	NC_023862	52136	98	bacteria	35	3	117	121	183	195	35	2	142	120	160	190	0.671321	0.0575418	2.24413	2.32085	3.51005	3.74022	0.671321	0.0383612	2.72365	2.30167	3.0689	3.64431	1	0.666667	1.21368	0.991736	0.874317	0.974359
Fowl aviadenovirus C	NC_015323	45667	46	vertebrates	27	3	94	97	117	126	35	2	110	132	102	90	0.591237	0.065693	2.05838	2.12407	2.56203	2.7591	0.766418	0.0437953	2.40874	2.89049	2.23356	1.97079	1.2963	0.666667	1.17021	1.36082	0.871795	0.714286
Achromobacter phage JWF	NC_029075	81541	118	bacteria	55	3	178	163	249	300	120	2	208	75	269	154	0.674507	0.0367913	2.18295	1.99899	3.05368	3.67913	1.47165	0.0245275	2.55086	0.919783	3.29895	1.88862	2.18182	0.666667	1.16854	0.460123	1.08032	0.513333
Microcystis aeruginosa phage Ma-LMM01	NC_008562	162109	184	bacteria	80	3	307	289	234	254	68	2	274	539	307	422	0.493495	0.0185061	1.89379	1.78275	1.44347	1.56685	0.419471	0.0123374	1.69022	3.32492	1.89379	2.60319	0.85	0.666667	0.892508	1.86505	1.31197	1.66142
Bacillus phage SPG24	NC_030903	152069	34	bacteria	51	3	248	253	172	156	50	2	348	563	179	165	0.335374	0.0197279	1.63084	1.66372	1.13107	1.02585	0.328798	0.0131519	2.28843	3.70227	1.1771	1.08503	0.980392	0.666667	1.40323	2.2253	1.0407	1.05769
Edwardsiella phage GF-2	NC_026611	43129	82	bacteria	20	3	99	80	98	93	27	2	101	80	62	66	0.463725	0.0695588	2.29544	1.8549	2.27225	2.15632	0.626029	0.0463725	2.34181	1.8549	1.43755	1.53029	1.35	0.666667	1.0202	1	0.632653	0.709677
Halovirus HGTV-1	NC_021328	143855	281	archaea	81	6	307	279	270	288	84	4	307	475	33	122	0.563067	0.0417087	2.13409	1.93945	1.87689	2.00202	0.583921	0.0278058	2.13409	3.30194	0.229398	0.848076	1.03704	0.666667	1	1.70251	0.122222	0.423611
Enterobacteria phage NJ01	NC_018835	77448	109	bacteria	32	3	147	118	94	102	56	2	151	185	44	60	0.41318	0.0387357	1.89805	1.5236	1.21372	1.31701	0.723066	0.0258238	1.9497	2.3887	0.568123	0.774713	1.75	0.666667	1.02721	1.5678	0.468085	0.588235
Human betaherpesvirus 6B	NC_000898	162114	104	vertebrates	49	3	236	267	187	190	62	2	314	266	179	117	0.302256	0.0185055	1.45577	1.64699	1.15351	1.17201	0.382447	0.012337	1.93691	1.64082	1.10416	0.721714	1.26531	0.666667	1.33051	0.996255	0.957219	0.615789
Bacillus phage PfEFR-5	NC_031055	43773	68	bacteria	9	3	61	82	28	22	19	2	85	83	20	22	0.205606	0.0685354	1.39355	1.8733	0.639664	0.502593	0.434058	0.0456903	1.94184	1.89615	0.456903	0.502593	2.11111	0.666667	1.39344	1.0122	0.714286	1
Skunk adenovirus PB1	NC_027708	31848	30	vertebrates	12	3	59	48	73	51	46	2	106	120	103	78	0.37679	0.0941974	1.85255	1.50716	2.29214	1.60136	1.44436	0.0627983	3.32831	3.7679	3.23411	2.44913	3.83333	0.666667	1.79661	2.5	1.41096	1.52941
Synechococcus phage P60	NC_003390	46675	55	bacteria	19	3	84	98	106	103	64	2	153	173	149	123	0.40707	0.0642742	1.79968	2.09963	2.27102	2.20675	1.37118	0.0428495	3.27799	3.70648	3.19229	2.63524	3.36842	0.666667	1.82143	1.76531	1.40566	1.19417
Gordonia phage Remus	NC_031031	52738	98	bacteria	32	3	123	112	170	189	48	2	112	169	208	130	0.606773	0.056885	2.33228	2.12371	3.22348	3.58375	0.91016	0.0379233	2.12371	3.20452	3.94403	2.46502	1.5	0.666667	0.910569	1.50893	1.22353	0.687831
Mycobacterium phage Equemioh13	NC_028852	53042	96	bacteria	36	3	110	135	170	181	48	2	102	143	174	178	0.678707	0.056559	2.07383	2.54515	3.20501	3.41239	0.904943	0.037706	1.923	2.69598	3.28042	3.35583	1.33333	0.666667	0.927273	1.05926	1.02353	0.983425
Pseudomonas phage YMC11/07/P54_PAE_BP	NC_030909	50183	73	bacteria	33	3	106	109	166	162	60	2	113	90	183	139	0.657593	0.0597812	2.11227	2.17205	3.30789	3.22818	1.19562	0.0398541	2.25176	1.79344	3.64665	2.76986	1.81818	0.666667	1.06604	0.825688	1.10241	0.858025
Mycobacterium phage EvilGenius	NC_031263	53935	93	bacteria	36	3	123	115	209	194	47	2	98	140	171	166	0.66747	0.0556225	2.28052	2.1322	3.87503	3.59692	0.871419	0.0370817	1.817	2.59572	3.17048	3.07778	1.30556	0.666667	0.796748	1.21739	0.818182	0.85567
Mycobacterium phage Pari	NC_028874	50614	91	bacteria	38	3	115	105	180	195	34	2	117	97	144	168	0.75078	0.0592721	2.2721	2.07452	3.55633	3.85269	0.671751	0.0395148	2.31161	1.91647	2.84506	3.31924	0.894737	0.666667	1.01739	0.92381	0.8	0.861538
Mycobacterium phage HINdeR	NC_021308	52617	84	bacteria	42	6	106	101	179	224	47	4	114	133	180	93	0.798221	0.114032	2.01456	1.91953	3.40194	4.25718	0.893247	0.0760211	2.1666	2.5277	3.42095	1.76749	1.11905	0.666667	1.07547	1.31683	1.00559	0.415179
Propionibacterium phage PAD20	NC_015454	29074	45	bacteria	42	3	70	42	66	90	63	2	68	45	66	71	1.44459	0.103185	2.40765	1.44459	2.27007	3.09555	2.16688	0.06879	2.33886	1.54777	2.27007	2.44204	1.5	0.666667	0.971429	1.07143	1	0.788889
Callitrichine gammaherpesvirus 3	NC_004367	149696	72	vertebrates	74	3	286	287	290	298	113	2	452	275	437	339	0.494335	0.0200406	1.91054	1.91722	1.93726	1.9907	0.754863	0.0133604	3.01945	1.83706	2.91925	2.26459	1.52703	0.666667	1.58042	0.958188	1.5069	1.13758
Pseudomonas phage JBD44	NC_030929	49033	80	bacteria	36	3	112	97	149	156	37	2	126	105	149	105	0.734199	0.0611833	2.28418	1.97826	3.03877	3.18153	0.754594	0.0407889	2.5697	2.14141	3.03877	2.14141	1.02778	0.666667	1.125	1.08247	1	0.673077
Halovirus HVTV-1	NC_020158	102319	173	archaea	64	3	210	238	325	297	46	2	248	506	198	62	0.625495	0.0293201	2.0524	2.32606	3.17634	2.90269	0.449574	0.0195467	2.42379	4.94532	1.93512	0.605948	0.71875	0.666667	1.18095	2.12605	0.609231	0.208754
Rhodobacter phage RcapMu	NC_016165	39283	58	bacteria	36	3	89	93	155	155	30	2	53	54	134	121	0.916427	0.0763689	2.26561	2.36744	3.94573	3.94573	0.763689	0.0509126	1.34918	1.37464	3.41114	3.08021	0.833333	0.666667	0.595506	0.580645	0.864516	0.780645
Vibrio phage VpKK5	NC_026610	56637	80	bacteria	41	3	119	120	123	135	61	2	113	103	115	143	0.723908	0.0529689	2.1011	2.11876	2.17173	2.3836	1.07703	0.0353126	1.99516	1.8186	2.03047	2.52485	1.4878	0.666667	0.94958	0.858333	0.934959	1.05926
Mycobacterium phage Llij	NC_008196	56852	100	bacteria	36	3	143	115	180	173	91	2		70	137	123	0.633223	0.0527686	2.5153	2.0228	3.16612	3.04299	1.60065	0.0351791	0	1.23127	2.40977	2.16351	2.52778	0.666667	0	0.608696	0.761111	0.710983
Rhizobium phage vB_RleM_PPF1	NC_025427	54506	94	bacteria	33	3	124	113	181	178	24	2	80	85	89	107	0.605438	0.0550398	2.27498	2.07317	3.32074	3.2657	0.440318	0.0366932	1.46773	1.55946	1.63285	1.96309	0.727273	0.666667	0.645161	0.752212	0.491713	0.601124
Synechococcus phage S-SSM7	NC_015287	232878	319	bacteria	57	3	334	340	200	199	295	2	569	481	228	55	0.244763	0.0128823	1.43423	1.45999	0.858819	0.854525	1.26676	0.00858819	2.44334	2.06546	0.979053	0.236175	5.17544	0.666667	1.70359	1.41471	1.14	0.276382
Bacillus phage Spock	NC_022763	164297	283	bacteria	40	3	208	232	128	141	82	2	300	455	131	85	0.243462	0.0182596	1.266	1.41208	0.779077	0.858202	0.499096	0.0121731	1.82596	2.76937	0.797337	0.517356	2.05	0.666667	1.44231	1.96121	1.02344	0.602837
Synechococcus phage S-SM1	NC_015282	174079	234	bacteria	63	3	286	304	192	173	251	2	293	311	187	30	0.361905	0.0172336	1.64293	1.74633	1.10295	0.993802	1.44187	0.011489	1.68314	1.78655	1.07422	0.172336	3.98413	0.666667	1.02448	1.02303	0.973958	0.17341
Pseudomonas phage 201phi2-1	NC_010821	316674	461	bacteria	109	9	491	580	415	435	256	6	506	273	536	294	0.344203	0.0284204	1.55049	1.83154	1.3105	1.37365	0.808402	0.0189469	1.59786	0.862085	1.69259	0.9284	2.34862	0.666667	1.03055	0.47069	1.29157	0.675862
Meleagrid alphaherpesvirus 1	NC_002641	159160	79	vertebrates		3	278	300	245	270	93	2		191	238	212	0	0.018849	1.74667	1.8849	1.53933	1.69641	0.584318	0.012566	0	1.20005	1.49535	1.33199	#DIV/0!	0.666667	0	0.636667	0.971429	0.785185
Pseudomonas phage LIT1	NC_013692	72544	90	bacteria	47	3	158	140	173	158	75	2	233	148	199	106	0.647883	0.0413542	2.17799	1.92986	2.38476	2.17799	1.03386	0.0275695	3.21184	2.04014	2.74316	1.46118	1.59574	0.666667	1.47468	1.05714	1.15029	0.670886
Pseudomonas phage LUZ19	NC_010326	43548	54	bacteria	34	3	90	92	147	156	45	2		98	162	90	0.780748	0.0688895	2.06669	2.11261	3.37559	3.58225	1.03334	0.0459263	0	2.25039	3.72003	2.06669	1.32353	0.666667	0	1.06522	1.10204	0.576923
Salisaeta icosahedral phage 1	NC_017983	43788	57	bacteria	25	3	94	92	124	116	33	2		78	47	95	0.570933	0.0685119	2.14671	2.10103	2.83183	2.64913	0.753631	0.0456746	0	1.78131	1.07335	2.16954	1.32	0.666667	0	0.847826	0.379032	0.818966
Murid betaherpesvirus 1	NC_004065	230278	161	vertebrates	157	14	515	521	743	753	251	9		738	452	362	0.681785	0.0607961	2.23643	2.26248	3.22653	3.26996	1.08999	0.0390832	0	3.20482	1.96284	1.57201	1.59873	0.642857	0	1.41651	0.608345	0.480744
Rhodococcus phage ReqiPine5	NC_023722	59231	84	bacteria	37	11	118	134	239	239	28	7	160	225	268	51	0.624673	0.185714	1.9922	2.26233	4.03505	4.03505	0.472725	0.118181	2.70129	3.79869	4.52466	0.861036	0.756757	0.636364	1.35593	1.6791	1.12134	0.213389
Escherichia phage ECML-4	NC_025446	157308	198	bacteria	44	5	305	279	220	220	127	3	230	190	314	156	0.279706	0.0317848	1.93887	1.77359	1.39853	1.39853	0.807333	0.0190709	1.4621	1.20782	1.99608	0.991685	2.88636	0.6	0.754098	0.681004	1.42727	0.709091
Salmonella phage GG32	NC_031045	157855	202	bacteria	70	5	269	284	206	210	123	3	233	188	289	154	0.443445	0.0316746	1.7041	1.79912	1.305	1.33033	0.779196	0.0190048	1.47604	1.19097	1.83079	0.975579	1.75714	0.6	0.866171	0.661972	1.40291	0.733333
Mycobacterium phage Redno2	NC_022066	108297	231	bacteria	64	5	249	213	377	383	137	3	297	243	297	278	0.590967	0.0461693	2.29923	1.96681	3.48117	3.53657	1.26504	0.0277016	2.74246	2.24383	2.74246	2.56701	2.14062	0.6	1.19277	1.14085	0.787798	0.725849
Human betaherpesvirus 5	NC_006273	235646	169	vertebrates, human	147	15	534	556	675	659	358	9	518	547	505	415	0.623817	0.0636548	2.26611	2.35947	2.86447	2.79657	1.51923	0.0381929	2.19821	2.32128	2.14305	1.76112	2.43537	0.6	0.970037	0.983813	0.748148	0.629742
Synechococcus phage Syn19	NC_015286	175230	215	bacteria	63	5	273	292	169	176	253	3	337	348	200	27	0.359527	0.0285339	1.55795	1.66638	0.964447	1.00439	1.44382	0.0171204	1.92319	1.98596	1.14136	0.154083	4.01587	0.6	1.23443	1.19178	1.18343	0.153409
Mycobacterium phage HyRo	NC_028869	153714	224	bacteria	100	5	352	340	575	602	226	3	374	431	631	382	0.650559	0.0325279	2.28997	2.2119	3.74071	3.91636	1.47026	0.0195168	2.43309	2.80391	4.10503	2.48513	2.26	0.6	1.0625	1.26765	1.09739	0.634551
Aotine betaherpesvirus 1	NC_016447	219474	146	vertebrates	151	7	439	467	619	602	301	4	643	508	595	465	0.688009	0.0318944	2.00024	2.12781	2.82038	2.74292	1.37146	0.0182254	2.92973	2.31462	2.71103	2.1187	1.99338	0.571429	1.46469	1.08779	0.961228	0.772425
Pseudomonas phage vB_PaeS_PAO1_Ab18	NC_026594	56537	76	bacteria	33	2	101	126	240	226	54	1	237	291	410	154	0.583689	0.0353751	1.78644	2.22863	4.24501	3.99738	0.955127	0.0176875	4.19195	5.14707	7.25189	2.72388	1.63636	0.5	2.34653	2.30952	1.70833	0.681416
Simian adenovirus 18	NC_022266	31967	29	vertebrates	25	6	70	78	111	125	52	3	155	143	111	92	0.782056	0.187694	2.18976	2.44002	3.47233	3.91028	1.62668	0.0938468	4.84875	4.47336	3.47233	2.87797	2.08	0.5	2.21429	1.83333	1	0.736
Mycobacterium phage Phantastic	NC_024148	50101	91	bacteria	31	4	98	92	185	196	43	2	123	153	223	162	0.61875	0.0798387	1.95605	1.83629	3.69254	3.9121	0.858266	0.0399194	2.45504	3.05383	4.45101	3.23347	1.3871	0.5	1.2551	1.66304	1.20541	0.826531
Mycobacterium phage ArcherNM	NC_031277	52561	91	bacteria	37	2	113	108	202	198	50	1	131	162	187	178	0.703944	0.038051	2.14988	2.05476	3.84315	3.76705	0.951276	0.0190255	2.49234	3.08213	3.55777	3.38654	1.35135	0.5	1.15929	1.5	0.925743	0.89899
Mycobacterium phage Astraea	NC_021349	154872	232	bacteria	113	10	331	373	610	604	236	5	383	432	619	395	0.729635	0.0645695	2.13725	2.40844	3.93874	3.89999	1.52384	0.0322847	2.47301	2.7894	3.99685	2.55049	2.0885	0.5	1.1571	1.15818	1.01475	0.653974
Mycobacterium phage Goku	NC_022085	76483	143	bacteria	56	4	161	159	307	281	107	2	257	208	235	202	0.732189	0.0522992	2.10504	2.07889	4.01396	3.67402	1.399	0.0261496	3.36022	2.71956	3.07258	2.64111	1.91071	0.5	1.59627	1.30818	0.765472	0.718861
Pseudomonas phage phiIBB-PAA2	NC_022971	45344	69	bacteria	26	2	82	97	102	94	32	1	133	124	194	104	0.573394	0.0441073	1.8084	2.1392	2.24947	2.07304	0.705716	0.0220536	2.93313	2.73465	4.27841	2.29358	1.23077	0.5	1.62195	1.27835	1.90196	1.10638
Ralstonia phage RSB2	NC_023736	40411	52	bacteria	27	2	79	93	146	155	44	1	100	135	147	95	0.668135	0.0494915	1.95491	2.30135	3.61288	3.83559	1.08881	0.0247457	2.47457	3.34067	3.63762	2.35085	1.62963	0.5	1.26582	1.45161	1.00685	0.612903
Mycobacterium phage L5	NC_001335	52297	90	bacteria	43	2	107	110	185	184	47	1	144	153	165	162	0.822227	0.0382431	2.04601	2.10337	3.53749	3.51837	0.898713	0.0191216	2.7535	2.9256	3.15506	3.09769	1.09302	0.5	1.34579	1.39091	0.891892	0.880435
Sus scrofa papillomavirus 1	NC_011280	7260	6	vertebrates	3	2	13	23	12	16	23	1		27	28	14	0.413223	0.275482	1.79063	3.16804	1.65289	2.20386	3.16804	0.137741	0	3.71901	3.85675	1.92837	7.66667	0.5	0	1.17391	2.33333	0.875
Mycobacterium phage Alma	NC_023716	53177	96	bacteria	31	2	120	119	191	179	56	1	124	153	175	160	0.582959	0.0376102	2.25661	2.23781	3.59178	3.36612	1.05309	0.0188051	2.33184	2.87718	3.2909	3.00882	1.80645	0.5	1.03333	1.28571	0.91623	0.893855
Mycobacterium phage CloudWang3	NC_022965	52873	103	bacteria	38	2	117	108	165	176	57	1	137	144	188	138	0.718703	0.0378265	2.21285	2.04263	3.12069	3.32873	1.07805	0.0189132	2.59111	2.72351	3.55569	2.61003	1.5	0.5	1.17094	1.33333	1.13939	0.784091
Gordonia phage Rosalind	NC_030694	52684	99	bacteria	30	4	115	108	172	168	50	2	116	168	195	130	0.569433	0.0759244	2.18283	2.04996	3.26475	3.18882	0.949055	0.0379622	2.20181	3.18882	3.70131	2.46754	1.66667	0.5	1.0087	1.55556	1.13372	0.77381
Rhodococcus phage CosmicSans	NC_028677	46596	66	bacteria	23	2	99	85	156	147	42	1	167	113	152	108	0.493605	0.0429221	2.12465	1.82419	3.34793	3.15478	0.901365	0.0214611	3.584	2.4251	3.26208	2.3178	1.82609	0.5	1.68687	1.32941	0.974359	0.734694
Mycobacterium phage LadyBird	NC_028744	53141	96	bacteria	40	2	123	111	183	213	46	1	107	150	182	172	0.752714	0.0376357	2.3146	2.08878	3.44367	4.0082	0.865622	0.0188179	2.01351	2.82268	3.42485	3.23667	1.15	0.5	0.869919	1.35135	0.994536	0.807512
Mycobacterium phage Echild	NC_023553	53159	100	bacteria	39	2	124	123	218	193	47	1	115	135	195	163	0.733648	0.037623	2.33262	2.31381	4.1009	3.63062	0.88414	0.0188115	2.16332	2.53955	3.66824	3.06627	1.20513	0.5	0.927419	1.09756	0.894495	0.84456
Mycobacterium phage First	NC_020876	53028	95	bacteria	38	2	100	117	180	183	51	1	111	151	160	172	0.716603	0.0377159	1.8858	2.20638	3.39443	3.45101	0.961756	0.018858	2.09323	2.84755	3.01727	3.24357	1.34211	0.5	1.11	1.2906	0.888889	0.939891
Mycobacterium phage Piro94	NC_028794	52647	94	bacteria	36	2	117	124	219	169	45	1	99	144	175	175	0.6838	0.0379889	2.22235	2.35531	4.15978	3.21006	0.85475	0.0189944	1.88045	2.7352	3.32403	3.32403	1.25	0.5	0.846154	1.16129	0.799087	1.0355
Mycobacterium phage Larenn	NC_028877	52967	92	bacteria	35	2	112	107	221	172	46	1	106	147	165	156	0.660789	0.0377594	2.11452	2.02013	4.17241	3.2473	0.868465	0.0188797	2.00125	2.77531	3.11515	2.94523	1.31429	0.5	0.946429	1.37383	0.746606	0.906977
Mycobacterium phage Wanda	NC_022067	109960	240	bacteria	68	10	223	245	365	370	158	5	309	235	292	287	0.618407	0.0909422	2.02801	2.22808	3.31939	3.36486	1.43689	0.0454711	2.81011	2.13714	2.65551	2.61004	2.32353	0.5	1.38565	0.959184	0.8	0.775676
Mycobacterium phage Turbido	NC_023707	53169	94	bacteria	42	2	102	119	189	206	45	1	102	151	159	160	0.789934	0.0376159	1.91841	2.23815	3.5547	3.87444	0.846358	0.018808	1.91841	2.84	2.99046	3.00927	1.07143	0.5	1	1.26891	0.84127	0.776699
Propionibacterium phage P101A	NC_018841	29574	47	bacteria	44	2	61	44	81	89	72	1	64	48	72	84	1.48779	0.067627	2.06262	1.48779	2.73889	3.0094	2.43457	0.0338135	2.16406	1.62305	2.43457	2.84033	1.63636	0.5	1.04918	1.09091	0.888889	0.94382
Mycobacterium phage TheloniousMonk	NC_028828	52055	90	bacteria	40	2	109	88	185	189	36	1	130	104	153	176	0.768418	0.0384209	2.09394	1.69052	3.55393	3.63078	0.691576	0.0192105	2.49736	1.99789	2.9392	3.38104	0.9	0.5	1.19266	1.18182	0.827027	0.931217
Mycobacterium phage PattyP	NC_021297	52057	92	bacteria	42	4	128	117	186	190	41	2	114	105	159	179	0.806808	0.0768388	2.45884	2.24754	3.57301	3.64985	0.787598	0.0384194	2.18991	2.01702	3.05434	3.43854	0.97619	0.5	0.890625	0.897436	0.854839	0.942105
Mycobacterium phage HanShotFirst	NC_022975	52390	91	bacteria	36	4	102	123	199	216	37	2	129	108	157	170	0.687154	0.0763504	1.94694	2.34778	3.79843	4.12292	0.706242	0.0381752	2.4623	2.06146	2.99676	3.24489	1.02778	0.5	1.26471	0.878049	0.788945	0.787037
Propionibacterium phage Pacnes 2012-15	NC_027371	29741	45	bacteria	28	2	70	46	87	89	63	1	67	49	77	82	0.941461	0.0672472	2.35365	1.54669	2.92525	2.9925	2.11829	0.0336236	2.25278	1.64756	2.58902	2.75714	2.25	0.5	0.957143	1.06522	0.885057	0.921348
Klebsiella phage vB_Kp2	NC_028664	43963	58	bacteria	26	2	102	95	119	128	44	1	99	87	175	95	0.591406	0.0454928	2.32013	2.16091	2.70682	2.91154	1.00084	0.0227464	2.25189	1.97894	3.98062	2.16091	1.69231	0.5	0.970588	0.915789	1.47059	0.742188
Klebsiella phage KP34	NC_013649	43809	57	bacteria	19	2	91	107	101	125	43	1	89	96	180	87	0.433701	0.0456527	2.0772	2.44242	2.30546	2.85329	0.981533	0.0228264	2.03155	2.19133	4.10874	1.98589	2.26316	0.5	0.978022	0.897196	1.78218	0.696
Gordonia phage OneUp	NC_030917	93577	163	bacteria	78	4	204	222	328	311	105	2	173	280	309	186	0.833538	0.0427455	2.18002	2.37238	3.50513	3.32347	1.12207	0.0213728	1.84874	2.99219	3.30209	1.98767	1.34615	0.5	0.848039	1.26126	0.942073	0.598071
Propionibacterium phage PHL150M00	NC_027294	29438	45	bacteria	39	2	71	45	95	79	60	1	62	44	78	83	1.32482	0.0679394	2.41185	1.52864	3.22712	2.68361	2.03818	0.0339697	2.10612	1.49467	2.64964	2.81949	1.53846	0.5	0.873239	0.977778	0.821053	1.05063
Phage phiJL001	NC_006938	63649	90	bacteria	42	4	129	135	230	227	64	2		259	227	156	0.659869	0.0628447	2.02674	2.12101	3.61357	3.56643	1.00551	0.0314223	0	4.06919	3.56643	2.45094	1.52381	0.5	0	1.91852	0.986957	0.687225
Propionibacterium phage PHL009M11	NC_027336	29503	45	bacteria	43	2	55	53	88	94	62	1	66	51	71	76	1.45748	0.0677897	1.86422	1.79643	2.98275	3.18612	2.10148	0.0338949	2.23706	1.72864	2.40653	2.57601	1.44186	0.5	1.2	0.962264	0.806818	0.808511
Pseudomonas phage phiPSA2	NC_024362	40472	47	bacteria	29	2	79	87	110	139	52	1	102	99	128	64	0.716545	0.0494169	1.95197	2.14963	2.71793	3.43447	1.28484	0.0247084	2.52026	2.44614	3.16268	1.58134	1.7931	0.5	1.29114	1.13793	1.16364	0.460432
Klebsiella phage vB_KpnP_SU503	NC_028816	43809	54	bacteria	22	2	77	97	113	102	42	1	103	80	167	89	0.50218	0.0456527	1.75763	2.21416	2.57938	2.32829	0.958707	0.0228264	2.35112	1.82611	3.812	2.03155	1.90909	0.5	1.33766	0.824742	1.47788	0.872549
Mycobacterium phage Cali	NC_011271	155372	222	bacteria	119	6	321	364	569	568	238	3		441	628	388	0.765904	0.038617	2.06601	2.34276	3.66218	3.65574	1.53181	0.0193085	0	2.83835	4.04191	2.49723	2	0.5	0	1.21154	1.10369	0.683099
Pseudomonas phage tf	NC_017971	46271	72	bacteria	24	2	91	77	101	113	63	1	113	111	117	100	0.518683	0.0432236	1.96667	1.66411	2.18279	2.44213	1.36154	0.0216118	2.44213	2.39891	2.52858	2.16118	2.625	0.5	1.24176	1.44156	1.15842	0.884956
Rhodococcus phage REQ1	NC_016655	51342	85	bacteria	29	4	105	112	212	214	41	2	90	149	173	104	0.56484	0.0779089	2.04511	2.18145	4.12917	4.16813	0.798566	0.0389545	1.75295	2.90211	3.36956	2.02563	1.41379	0.5	0.857143	1.33036	0.816038	0.485981
Propionibacterium phage PHL010M04	NC_022336	29511	45	bacteria	31	2	67	54	71	69	56	1	52	56	72	83	1.05046	0.0677713	2.27034	1.82983	2.40588	2.33811	1.8976	0.0338857	1.76205	1.8976	2.43977	2.81251	1.80645	0.5	0.776119	1.03704	1.01408	1.2029
Cyprinid herpesvirus 2	NC_019495	290304	154	vertebrates	145	6	596	557	630	674	499	3	753	760	658	446	0.499476	0.020668	2.05302	1.91868	2.17014	2.3217	1.71889	0.010334	2.59383	2.61795	2.26659	1.53632	3.44138	0.5	1.26342	1.36445	1.04444	0.661721
Gordonia phage Demosthenes	NC_030944	74073	95	bacteria	37	4	164	164	211	227	61	2	171	188	196	174	0.499507	0.0540008	2.21403	2.21403	2.84854	3.06454	0.823512	0.0270004	2.30853	2.53804	2.64604	2.34903	1.64865	0.5	1.04268	1.14634	0.92891	0.76652
Pseudomonas phage vB_PaeP_C2-10_Ab09	NC_024140	72028	83	bacteria	39	4	134	135	168	184	78	2	216	137	218	115	0.541456	0.055534	1.86039	1.87427	2.33243	2.55456	1.08291	0.027767	2.99883	1.90204	3.0266	1.5966	2	0.5	1.61194	1.01481	1.29762	0.625
Pseudomonas phage PEV2	NC_031063	72697	93	bacteria	51	4	142	160	195	190	77	2	221	137	216	119	0.701542	0.0550229	1.95331	2.20092	2.68237	2.61359	1.05919	0.0275115	3.04002	1.88453	2.97124	1.63693	1.5098	0.5	1.55634	0.85625	1.10769	0.626316
Caulobacter phage CcrColossus	NC_019406	279967	448	bacteria	179	18	622	588	941	988	170	9	670	562	809	706	0.639361	0.0642933	2.22169	2.10025	3.36111	3.52899	0.607214	0.0321466	2.39314	2.00738	2.88963	2.52173	0.949721	0.5	1.07717	0.955782	0.859724	0.714575
Propionibacterium phage QueenBey	NC_031005	29338	43	bacteria	37	2	59	39	84	75	64	1	62	47	58	73	1.26116	0.068171	2.01104	1.32933	2.86318	2.55641	2.18147	0.0340855	2.1133	1.60202	1.97696	2.48824	1.72973	0.5	1.05085	1.20513	0.690476	0.973333
Ralstonia phage RSY1	NC_025115	40002	49	bacteria	21	2	87	86	161	155	53	1	110	52	119	79	0.524974	0.0499975	2.17489	2.14989	4.0248	3.87481	1.32493	0.0249988	2.74986	1.29994	2.97485	1.9749	2.52381	0.5	1.26437	0.604651	0.73913	0.509677
Mycobacterium phage Tweety	NC_009820	58692	109	bacteria	33	8	123	123	222	188	99	4	145	83	150	125	0.562257	0.136305	2.09569	2.09569	3.78246	3.20316	1.68677	0.0681524	2.47052	1.41416	2.55571	2.12976	3	0.5	1.17886	0.674797	0.675676	0.664894
Mycobacterium phage Hawkeye	NC_024209	67383	104	bacteria	49	2	151	151	210	209	49	1	135	195	177	137	0.727186	0.0296811	2.24092	2.24092	3.11651	3.10167	0.727186	0.0148405	2.00347	2.8939	2.62678	2.03315	1	0.5	0.89404	1.29139	0.842857	0.655502
Pseudomonas phage PAK_P1	NC_015294	93198	181	bacteria	44	4	208	177	188	183	54	2	249	311	152	187	0.472113	0.0429194	2.23181	1.89918	2.01721	1.96356	0.579412	0.0214597	2.67173	3.33698	1.63094	2.00648	1.22727	0.5	1.19712	1.75706	0.808511	1.02186
Gordonia phage Smoothie	NC_030696	93139	179	bacteria	70	4	206	202	328	368	81	2	172	228	297	173	0.751565	0.0429466	2.21175	2.1688	3.52162	3.95108	0.869668	0.0214733	1.8467	2.44795	3.18878	1.85744	1.15714	0.5	0.834951	1.12871	0.905488	0.470109
Pseudomonas phage PaP1	NC_019913	91715	167	bacteria	33	2	163	187	157	161	62	1	257	297	134	169	0.35981	0.0218067	1.77724	2.03892	1.71182	1.75544	0.676007	0.0109033	2.80216	3.23829	1.46105	1.84266	1.87879	0.5	1.57669	1.58824	0.853503	1.04969
Pseudomonas phage PAK_P2	NC_022967	92495	176	bacteria	48	2	157	182	191	182	47	1	246	294	147	181	0.518947	0.0216228	1.69739	1.96767	2.06498	1.96767	0.508136	0.0108114	2.6596	3.17855	1.58928	1.95686	0.979167	0.5	1.56688	1.61538	0.769634	0.994505
Pseudomonas phage PAJU2	NC_011373	46872	79	bacteria	31	2	125	92	106	128	28	1	124	82	126	98	0.661376	0.0426694	2.66684	1.96279	2.26148	2.73084	0.597372	0.0213347	2.6455	1.74945	2.68817	2.0908	0.903226	0.5	0.992	0.891304	1.18868	0.765625
Mycobacterium phage CaptainTrips	NC_028842	57328	107	bacteria	48	2	127	114	192	201	97	1	132	69	140	121	0.837287	0.034887	2.21532	1.98856	3.34915	3.50614	1.69202	0.0174435	2.30254	1.2036	2.44209	2.11066	2.02083	0.5	1.03937	0.605263	0.729167	0.60199
Pseudomonas phage LKD16	NC_009935	43200	53	bacteria	32	2	103	93	184	145	47	1		110	159	103	0.740741	0.0462963	2.38426	2.15278	4.25926	3.35648	1.08796	0.0231481	0	2.5463	3.68056	2.38426	1.46875	0.5	0	1.1828	0.86413	0.710345
Mycobacterium phage Cabrinians	NC_028678	56669	101	bacteria	32	2	127	133	209	195	100	1	134	75	124	109	0.564683	0.0352927	2.24108	2.34696	3.68808	3.44103	1.76463	0.0176463	2.36461	1.32347	2.18815	1.92345	3.125	0.5	1.05512	0.56391	0.593301	0.558974
Mycobacterium phage Wildcat	NC_008206	78296	148	bacteria	55	6	168	165	222	256	121	3	177	59	273	110	0.702462	0.0766323	2.1457	2.10739	2.83539	3.26964	1.54542	0.0383161	2.26065	0.753551	3.48677	1.40492	2.2	0.5	1.05357	0.357576	1.22973	0.429688
Mycobacterium phage Daenerys	NC_022068	58043	102	bacteria	40	2	116	112	227	215	116	1	127	70	126	106	0.689144	0.0344572	1.99852	1.9296	3.91089	3.70415	1.99852	0.0172286	2.18803	1.206	2.1708	1.82623	2.9	0.5	1.09483	0.625	0.555066	0.493023
Mycobacterium phage Inventum	NC_026596	57052	102	bacteria	36	2	133	118	202	198	97	1	128	65	126	98	0.631003	0.0350557	2.33121	2.06829	3.54063	3.47052	1.7002	0.0175279	2.24357	1.13931	2.20851	1.71773	2.69444	0.5	0.962406	0.550847	0.623762	0.494949
Mycobacterium phage Solon	NC_011267	49487	86	bacteria	42	4	113	120	181	198	44	2		93	138	164	0.848708	0.0808293	2.28343	2.42488	3.65753	4.00105	0.889122	0.0404147	0	1.87928	2.78861	3.314	1.04762	0.5	0	0.775	0.762431	0.828283
Mycobacterium phage Boomer	NC_011054	58037	105	bacteria	35	6	141	137	201	179	103	3	127	57	122	105	0.603064	0.103382	2.42948	2.36056	3.46331	3.08424	1.77473	0.0516912	2.18826	0.982132	2.10211	1.80919	2.94286	0.5	0.900709	0.416058	0.606965	0.586592
Mycobacterium phage Squirty	NC_026588	60285	102	bacteria	40	2	139	134	239	203	101	1	119	65	134	116	0.663515	0.0331757	2.30571	2.22278	3.9645	3.36734	1.67538	0.0165879	1.97396	1.07821	2.22278	1.92419	2.525	0.5	0.856115	0.485075	0.560669	0.571429
Mycobacterium phage Kimberlium	NC_028792	56826	105	bacteria	39	6	119	123	177	196	83	3	117	65	129	105	0.686306	0.105585	2.09411	2.1645	3.11477	3.44913	1.4606	0.0527927	2.05892	1.14384	2.27009	1.84775	2.12821	0.5	0.983193	0.528455	0.728814	0.535714
Pantoea phage LIMElight	NC_019454	44546	55	bacteria	23	2	87	108	116	121	38	1	95	81	102	67	0.51632	0.0448974	1.95304	2.42446	2.60405	2.71629	0.853051	0.0224487	2.13263	1.81835	2.28977	1.50406	1.65217	0.5	1.09195	0.75	0.87931	0.553719
Procyon lotor papillomavirus 1	NC_007150	8170	7	vertebrates	2	2	16	13	20	7	4	1		31	30	4	0.244798	0.244798	1.95838	1.59119	2.44798	0.856793	0.489596	0.122399	0	3.79437	3.67197	0.489596	2	0.5	0	2.38462	1.5	0.571429
Gordonia phage Schwabeltier	NC_031255	46895	71	bacteria	37	2	107	102	166	195	53	1	58	77	130	82	0.788997	0.0426485	2.28169	2.17507	3.53982	4.15823	1.13018	0.0213242	1.23681	1.64197	2.77215	1.74859	1.43243	0.5	0.542056	0.754902	0.783133	0.420513
Pectobacterium phage Peat1	NC_029081	45633	61	bacteria	19	2	77	89	82	95	41	1	73	106	103	64	0.416365	0.0438279	1.68738	1.95034	1.79695	2.08183	0.898473	0.021914	1.59972	2.32288	2.25714	1.40249	2.15789	0.5	0.948052	1.19101	1.2561	0.673684
Rhizobium phage 16-3	NC_011103	60195	110	bacteria	41	4	134	115	185	189	75	2	95	142	81	109	0.68112	0.0664507	2.2261	1.91046	3.07334	3.1398	1.24595	0.0332254	1.5782	2.359	1.34563	1.81078	1.82927	0.5	0.708955	1.23478	0.437838	0.57672
Mycobacterium phage Lolly9	NC_028843	75816	130	bacteria	50	4	196	174	240	251	61	2	78	134	184	168	0.659491	0.0527593	2.58521	2.29503	3.16556	3.31065	0.80458	0.0263797	1.02881	1.76744	2.42693	2.21589	1.22	0.5	0.397959	0.770115	0.766667	0.669323
Mycobacterium phage Whirlwind	NC_022052	76050	128	bacteria	65	2	126	173	243	251	55	1	78	124	189	169	0.854701	0.0262985	1.6568	2.27482	3.19527	3.30046	0.723208	0.0131492	1.02564	1.63051	2.48521	2.22222	0.846154	0.5	0.619048	0.716763	0.777778	0.673307
Salmonella phage ST64B	NC_004313	40149	56	bacteria	19	2	83	86	76	79	50	1	75	54	76	63	0.473237	0.0498144	2.0673	2.14202	1.89295	1.96767	1.24536	0.0249072	1.86804	1.34499	1.89295	1.56915	2.63158	0.5	0.903614	0.627907	1	0.797468
Turkey aviadenovirus 4	NC_022612	42940	33	vertebrates	26	2	93	85	82	79	29	1	93	102	57	52	0.605496	0.0465766	2.16581	1.97951	1.90964	1.83978	0.675361	0.0232883	2.16581	2.37541	1.32743	1.21099	1.11538	0.5	1	1.2	0.695122	0.658228
Escherichia phage 4MG	NC_022968	148567	271	bacteria	63	2	283	293	215	226	167	1	260	248	268	203	0.424051	0.0134619	1.90486	1.97217	1.44716	1.5212	1.12407	0.00673097	1.75005	1.66928	1.8039	1.36639	2.65079	0.5	0.918728	0.846416	1.24651	0.89823
Pseudomonas phage phiPsa374	NC_023601	97906	173	bacteria	61	2	164	187	183	167	89	1	233	137	162	132	0.623047	0.0204278	1.67508	1.91	1.86914	1.70572	0.909035	0.0102139	2.37983	1.3993	1.65465	1.34823	1.45902	0.5	1.42073	0.73262	0.885246	0.790419
Shigella phage SfII	NC_021857	41475	58	bacteria	18	2	74	95	77	73	48	1	68	43	86	71	0.433996	0.0482218	1.78421	2.29054	1.85654	1.7601	1.15732	0.0241109	1.63954	1.03677	2.07354	1.71187	2.66667	0.5	0.918919	0.452632	1.11688	0.972603
Bacillus phage SP-15	NC_031245	221908	317	bacteria	49	4	292	306	193	187	73	2	667	792	107	36	0.220812	0.0180255	1.31586	1.37895	0.86973	0.842692	0.328965	0.00901274	3.00575	3.56905	0.482182	0.162229	1.4898	0.5	2.28425	2.58824	0.554404	0.192513
Shigella phage pSb-1	NC_023589	71629	103	bacteria	16	2	121	113	108	76	66	1	128	123	162	58	0.223373	0.0279217	1.68926	1.57757	1.50777	1.06102	0.921415	0.0139608	1.78699	1.71718	2.26165	0.809728	4.125	0.5	1.05785	1.0885	1.5	0.763158
Sulfitobacter phage pCB2047-A	NC_020858	40929	72	bacteria	27	2	83	87	124	137	40	1	41	37	75	110	0.659679	0.0488651	2.0279	2.12563	3.02964	3.34726	0.977302	0.0244326	1.00173	0.904004	1.83244	2.68758	1.48148	0.5	0.493976	0.425287	0.604839	0.80292
Escherichia phage Bp4	NC_024142	72583	94	bacteria	16	2	117	117	82	102	58	1	135	114	155	69	0.220437	0.0275547	1.61195	1.61195	1.12974	1.40529	0.799085	0.0137773	1.85994	1.57062	2.13549	0.950636	3.625	0.5	1.15385	0.974359	1.89024	0.676471
Bacteriophage Lily	NC_028841	44952	74	bacteria	17	2	67	79	61	57	19	1	85	101	57	61	0.378181	0.0444919	1.49048	1.75743	1.357	1.26802	0.422673	0.022246	1.89091	2.24684	1.26802	1.357	1.11765	0.5	1.26866	1.27848	0.934426	1.07018
Citrobacter phage phiCFP-1	NC_028880	38625	43	bacteria	27	2	66	72	88	60	37	1	86	81	30	43	0.699029	0.0517799	1.70874	1.86408	2.27832	1.5534	0.957929	0.02589	2.22654	2.09709	0.776699	1.11327	1.37037	0.5	1.30303	1.125	0.340909	0.716667
Paenibacillus phage Rani	NC_029084	37990	61	bacteria	13	2	79	70	34	58	20	1	77	77	46	51	0.342195	0.0526454	2.07949	1.84259	0.894972	1.52672	0.526454	0.0263227	2.02685	2.02685	1.21084	1.34246	1.53846	0.5	0.974684	1.1	1.35294	0.87931
Shigella phage Ss-VASD	NC_028685	62851	74	bacteria	30	2	113	127	120	129	54	1	115	95	88	89	0.477319	0.0318213	1.7979	2.02065	1.90928	2.05247	0.859175	0.0159106	1.82972	1.51151	1.40014	1.41605	1.8	0.5	1.0177	0.748031	0.733333	0.689922
Erwinia phage Ea35-70	NC_023557	271084	318	bacteria	122	8	555	511	516	547	258	4	359	322	629	334	0.450045	0.0295111	2.04734	1.88502	1.90347	2.01782	0.951735	0.0147556	1.32431	1.18782	2.32031	1.23209	2.11475	0.5	0.646847	0.630137	1.21899	0.610603
Enterobacteria phage VT2phi_272	NC_028656	65955	83	bacteria	24	2	124	133	140	129	48	1	118	102	96	97	0.363884	0.0303237	1.88007	2.01653	2.12266	1.95588	0.727769	0.0151619	1.7891	1.54651	1.45554	1.4707	2	0.5	0.951613	0.766917	0.685714	0.751938
Mycobacterium phage Archie	NC_028878	76271	128	bacteria	56	4	170	159	221	211	72	2	89	91	136	141	0.734224	0.0524446	2.22889	2.08467	2.89756	2.76645	0.944002	0.0262223	1.16689	1.19311	1.78312	1.84867	1.28571	0.5	0.523529	0.572327	0.615385	0.668246
Brochothrix phage A9	NC_015253	127065	199	bacteria	42	2	167	211	122	124	44	1	172	401	97	161	0.330539	0.01574	1.31429	1.66057	0.960139	0.975878	0.346279	0.00786999	1.35364	3.15587	0.763389	1.26707	1.04762	0.5	1.02994	1.90047	0.795082	1.29839
Synechococcus phage S-IOM18	NC_021536	171797	209	bacteria	56	4	257	275	179	177	218	2	408	334	193	28	0.325966	0.0232833	1.49595	1.60073	1.04193	1.03029	1.26894	0.0116416	2.3749	1.94416	1.12342	0.162983	3.89286	0.5	1.58755	1.21455	1.07821	0.158192
Escherichia phage HK75	NC_016160	36661	58	bacteria	21	2	71	69	78	79	28	1	57	53	56	57	0.572816	0.0545539	1.93666	1.88211	2.1276	2.15488	0.763754	0.0272769	1.55479	1.44568	1.52751	1.55479	1.33333	0.5	0.802817	0.768116	0.717949	0.721519
Cellulophaga phage phi38:1	NC_021796	72534	101	bacteria	26	2	79	107	50	68	24	1	143	226	29	68	0.358453	0.0275733	1.08914	1.47517	0.689332	0.937491	0.330879	0.0137866	1.97149	3.11578	0.399813	0.937491	0.923077	0.5	1.81013	2.11215	0.58	1
Synechococcus phage ACG-2014d	NC_026923	179110	218	bacteria	43	2	251	273	174	169	234	1	472	326	143	25	0.240076	0.0111663	1.40137	1.5242	0.97147	0.943554	1.30646	0.00558316	2.63525	1.82011	0.798392	0.139579	5.44186	0.5	1.88048	1.19414	0.821839	0.147929
Cronobacter phage phiES15	NC_018454	39974	52	bacteria		2	88	88	109	101	44	1		36	83	102	0	0.0500325	2.20143	2.20143	2.72677	2.52664	1.10072	0.0250163	0	0.900585	2.07635	2.55166	#DIV/0!	0.5	0	0.409091	0.761468	1.0099
Synechococcus phage ACG-2014b	NC_027130	172688	217	bacteria	49	2	243	214	151	153	248	1	365	358	148	10	0.283749	0.0115816	1.40716	1.23923	0.874409	0.885991	1.43612	0.00579079	2.11364	2.0731	0.857037	0.0579079	5.06122	0.5	1.50206	1.6729	0.980132	0.0653595
Salmonella phage LSPA1	NC_026017	41880	58	bacteria	23	2	84	108	83	92	30	1	53	57	60	73	0.549188	0.0477555	2.00573	2.5788	1.98185	2.19675	0.716332	0.0238777	1.26552	1.36103	1.43266	1.74308	1.30435	0.5	0.630952	0.527778	0.722892	0.793478
Salmonella phage vB_SalM_SJ3	NC_024122	162910	210	bacteria	62	4	259	257	218	210	132	2	244	205	312	163	0.380578	0.0245534	1.58983	1.57756	1.33816	1.28906	0.810263	0.0122767	1.49776	1.25836	1.91517	1.00055	2.12903	0.5	0.942085	0.797665	1.43119	0.77619
Mycobacterium phage Charlie	NC_023729	43036	68	bacteria	30	2	77	81	164	179	46	1	46	22	82	82	0.697091	0.0464727	1.7892	1.88215	3.81076	4.15931	1.06887	0.0232364	1.06887	0.5112	1.90538	1.90538	1.53333	0.5	0.597403	0.271605	0.5	0.458101
Synechococcus phage S-RIM2 R1_1999	NC_020859	175430	210	bacteria	53	2	292	291	214	200	214	1	311	382	207	22	0.302115	0.0114006	1.66448	1.65878	1.21986	1.14006	1.21986	0.00570028	1.77279	2.17751	1.17996	0.125406	4.03774	0.5	1.06507	1.31271	0.96729	0.11
Enterobacteria phage BP-4795	NC_004813	57930	85	bacteria	36	4	101	127	125	119	60	2		95	109	109	0.62144	0.0690489	1.74348	2.1923	2.15778	2.0542	1.03573	0.0345244	0	1.63991	1.88158	1.88158	1.66667	0.5	0	0.748031	0.872	0.915966
Bacillus phage Nemo	NC_031070	162375	301	bacteria	33	2	230	250	137	150	88	1	297	425	130	106	0.203233	0.0123172	1.41647	1.53965	0.843726	0.923788	0.541955	0.00615858	1.8291	2.6174	0.800616	0.65281	2.66667	0.5	1.2913	1.7	0.948905	0.706667
Escherichia phage slur05	NC_028901	43900	58	bacteria	21	2	82	110	109	122	44	1	37	46	89	64	0.47836	0.0455581	1.86788	2.50569	2.48292	2.77904	1.00228	0.022779	0.842825	1.04784	2.02733	1.45786	2.09524	0.5	0.45122	0.418182	0.816514	0.52459
Micromonas sp. RCC1109 virus MpV1	NC_014767	184095	244	algae	64	4	266	312	175	163	181	2	383	298	191	117	0.347647	0.0217279	1.44491	1.69478	0.950596	0.885412	0.983188	0.010864	2.08045	1.61873	1.03751	0.635541	2.82813	0.5	1.43985	0.955128	1.09143	0.717791
Prochlorococcus phage P-SSM7	NC_015290	182180	237	bacteria	42	2	232	259	135	131	245	1	405	385	94	12	0.230541	0.0109782	1.27347	1.42167	0.741025	0.719069	1.34482	0.00548908	2.22308	2.11329	0.515973	0.0658689	5.83333	0.5	1.74569	1.48649	0.696296	0.0916031
Rhodobacter phage RcRhea	NC_028954	36065	45	bacteria	25	2	77	62	138	122	48	1	29	5	41	99	0.693193	0.0554554	2.13503	1.71912	3.82642	3.38278	1.33093	0.0277277	0.804104	0.138639	1.13684	2.74504	1.92	0.5	0.376623	0.0806452	0.297101	0.811475
Bacillus phage BPS10C	NC_023501	159590	271	bacteria	36	2	186	256	133	156	80	1	277	387	143	94	0.225578	0.0125321	1.16549	1.60411	0.833386	0.977505	0.501285	0.00626606	1.7357	2.42496	0.896046	0.589009	2.22222	0.5	1.48925	1.51172	1.07519	0.602564
Bacillus phage NotTheCreek	NC_031049	161929	296	bacteria	47	2	237	261	137	153	69	1	287	421	116	99	0.290251	0.0123511	1.4636	1.61182	0.84605	0.944859	0.426113	0.00617555	1.77238	2.5999	0.716363	0.611379	1.46809	0.5	1.21097	1.61303	0.846715	0.647059
Bacillus phage SalinJah	NC_031034	161140	292	bacteria	46	2	220	257	116	139	83	1	265	391	154	94	0.285466	0.0124116	1.36527	1.59489	0.719871	0.862604	0.51508	0.00620578	1.64453	2.42646	0.955691	0.583344	1.80435	0.5	1.20455	1.5214	1.32759	0.676259
Bacillus phage BPS13	NC_018857	158305	268	bacteria	39	2	221	222	124	130	82	1	264	395	138	86	0.24636	0.0126338	1.39604	1.40236	0.783298	0.8212	0.517987	0.00631692	1.66767	2.49518	0.871735	0.543255	2.10256	0.5	1.19457	1.77928	1.1129	0.661538
Pseudomonas phage Bf7	NC_016764	40058	46	bacteria	22	2	83	82	104	117	37	1	61	28	62	50	0.549204	0.0499276	2.072	2.04703	2.59624	2.92076	0.923661	0.0249638	1.52279	0.698986	1.54776	1.24819	1.68182	0.5	0.73494	0.341463	0.596154	0.42735
Mycobacterium phage MichelleMyBell	NC_023572	42240	70	bacteria	27	2	106	90	198	187	47	1	42	27	70	65	0.639205	0.0473485	2.50947	2.13068	4.6875	4.42708	1.11269	0.0236742	0.994318	0.639205	1.6572	1.53883	1.74074	0.5	0.396226	0.3	0.353535	0.347594
Salmonella phage L13	NC_021317	21248	28	bacteria	8	2	43	51	40	33	10	1	27	30	29	29	0.376506	0.0941265	2.02372	2.40023	1.88253	1.55309	0.470633	0.0470633	1.27071	1.4119	1.36483	1.36483	1.25	0.5	0.627907	0.588235	0.725	0.878788
Salmonella phage MA12	NC_031021	41224	59	bacteria	20	2	76	64	85	85	24	1	50	60	61	47	0.485154	0.0485154	1.84359	1.55249	2.06191	2.06191	0.582185	0.0242577	1.21289	1.45546	1.47972	1.14011	1.2	0.5	0.657895	0.9375	0.717647	0.552941
Mycobacterium phage Jolie2	NC_023604	44306	62	bacteria	28	2	102	79	171	194	48	1	20	28	57	107	0.631969	0.0451406	2.30217	1.78305	3.85952	4.37864	1.08337	0.0225703	0.451406	0.631969	1.28651	2.41502	1.71429	0.5	0.196078	0.35443	0.333333	0.551546
Paramecium bursaria Chlorella virus FR483	NC_008603	321240	849	algae	119	6	539	536	431	437	199	3		765	612	297	0.37044	0.0186776	1.67787	1.66853	1.34168	1.36035	0.619475	0.00933881	0	2.3814	1.90512	0.924542	1.67227	0.5	0	1.42724	1.41995	0.679634
Bacillus phage BM5	NC_029069	165031	224	bacteria	39	2	245	247	144	142	65	1	308	362	110	107	0.236319	0.0121189	1.48457	1.49669	0.872563	0.860444	0.393865	0.00605947	1.86632	2.19353	0.666541	0.648363	1.66667	0.5	1.25714	1.46559	0.763889	0.753521
Klebsiella phage vB_KpnM_KpV477	NC_031087	168272	275	bacteria	49	2	227	238	140	165	90	1	280	225	217	138	0.291195	0.0118855	1.34901	1.41438	0.831986	0.980555	0.534848	0.00594276	1.66397	1.33712	1.28958	0.820101	1.83673	0.5	1.23348	0.945378	1.55	0.836364
Corynebacterium phage BFK20	NC_009799	42972	54	bacteria	22	4	87	87	128	131	28	2	17	61	36	94	0.511961	0.0930839	2.02457	2.02457	2.97868	3.0485	0.651587	0.0465419	0.395606	1.41953	0.837755	2.18747	1.27273	0.5	0.195402	0.701149	0.28125	0.717557
Lactobacillus phage LfeInf	NC_029058	106071	124	bacteria	37	2	136	150	85	76	93	1	92	105	144	148	0.348823	0.0188553	1.28216	1.41415	0.80135	0.716501	0.876771	0.00942765	0.867344	0.989903	1.35758	1.39529	2.51351	0.5	0.676471	0.7	1.69412	1.94737
Clostera anastomosis granulovirus	NC_022646	101818	122	invertebrates	41	2	185	173	152	189	104	1	171	127	106	45	0.402679	0.0196429	1.81697	1.69911	1.49286	1.85625	1.02143	0.00982145	1.67947	1.24732	1.04107	0.441965	2.53659	0.5	0.924324	0.734104	0.697368	0.238095
Bacillus phage vB_BanS-Tsamsa	NC_023007	168876	272	bacteria	32	2	190	207	99	105	108	1	359	238	100	59	0.189488	0.011843	1.12509	1.22575	0.586229	0.621758	0.639522	0.0059215	2.12582	1.40932	0.59215	0.349369	3.375	0.5	1.88947	1.14976	1.0101	0.561905
Cronobacter virus ESP29491	NC_019509	49116	45	bacteria	37	2	75	91	95	94	29	1	74	64	44	36	0.753319	0.0407199	1.527	1.85276	1.9342	1.91384	0.590439	0.02036	1.50664	1.30304	0.895838	0.732959	0.783784	0.5	0.986667	0.703297	0.463158	0.382979
Ralstonia phage RSP15	NC_030948	167619	244	bacteria	63	2	269	278	237	221	161	1	199	172	107	203	0.375852	0.0119318	1.60483	1.65852	1.41392	1.31847	0.960512	0.00596591	1.18722	1.02614	0.638352	1.21108	2.55556	0.5	0.739777	0.618705	0.451477	0.918552
Aeromonas phage CC2	NC_019538	231743	427	bacteria	71	2	327	317	188	192	216	1	280	126	336	195	0.306374	0.00863025	1.41105	1.36789	0.811243	0.828504	0.932067	0.00431512	1.20823	0.543706	1.44988	0.841449	3.04225	0.5	0.856269	0.397476	1.78723	1.01562
Leuconostoc phage phiLN25	NC_024386	28427	41	bacteria	9	2	34	35	15	20	30	1	36	37	22	15	0.3166	0.0703556	1.19605	1.23122	0.527667	0.703556	1.05533	0.0351778	1.2664	1.30158	0.773912	0.527667	3.33333	0.5	1.05882	1.05714	1.46667	0.75
Leucania separata nucleopolyhedrovirus	NC_008348	168041	169	invertebrates	94	2	344	299	315	305	115	1	204	227	158	121	0.559387	0.0119019	2.04712	1.77933	1.87454	1.81503	0.684357	0.00595093	1.21399	1.35086	0.940247	0.720062	1.2234	0.5	0.593023	0.759197	0.501587	0.396721
Escherichia phage phiV10	NC_007804	39104	55	bacteria	22	2	81	81	80	56	44	1		42	51	54	0.562602	0.0511457	2.0714	2.0714	2.04583	1.43208	1.1252	0.0255728	0	1.07406	1.30421	1.38093	2	0.5	0	0.518519	0.6375	0.964286
Salmonella phage STP4-a	NC_026607	159914	259	bacteria	32	2	227	210	113	117	52	1	273	193	155	111	0.200108	0.0125067	1.41951	1.31321	0.70663	0.731643	0.325175	0.00625336	1.70717	1.2069	0.969271	0.694123	1.625	0.5	1.20264	0.919048	1.37168	0.948718
Myxoma virus	NC_001132	161773	170	vertebrates	53	2	237	297	210	228	48	1	265	258	155	66	0.32762	0.012363	1.46502	1.83591	1.29812	1.40938	0.296712	0.0061815	1.6381	1.59483	0.958133	0.407979	0.90566	0.5	1.11814	0.868687	0.738095	0.289474
Streptococcus phage Abc2	NC_013645	34882	48	bacteria	10	2	45	63	29	29	22	1	32	44	34	34	0.286681	0.0573362	1.29006	1.80609	0.831374	0.831374	0.630698	0.0286681	0.917379	1.2614	0.974715	0.974715	2.2	0.5	0.711111	0.698413	1.17241	1.17241
Salmonella virus SP6	NC_004831	43769	52	bacteria	23	2	67	86	74	79	29	1		108	29	41	0.525486	0.0456944	1.53076	1.96486	1.69069	1.80493	0.662569	0.0228472	0	2.4675	0.662569	0.936736	1.26087	0.5	0	1.25581	0.391892	0.518987
Epinotia aporema granulovirus	NC_018875	119082	132	invertebrates	37	2	188	178	106	148	144	1	182	106	75	57	0.31071	0.0167951	1.57874	1.49477	0.890143	1.24284	1.20925	0.00839757	1.52836	0.890143	0.629818	0.478662	3.89189	0.5	0.968085	0.595506	0.707547	0.385135
Mycobacterium phage Redi	NC_023730	42594	69	bacteria	31	2	96	86	173	162	43	1	34	17	56	51	0.727802	0.046955	2.25384	2.01906	4.0616	3.80335	1.00953	0.0234775	0.798234	0.399117	1.31474	1.19735	1.3871	0.5	0.354167	0.197674	0.323699	0.314815
Streptococcus phage SMP	NC_008721	36019	48	bacteria	8	2	55	69	38	38	16	1		70	43	40	0.222105	0.0555263	1.52697	1.91566	1.055	1.055	0.44421	0.0277631	0	1.94342	1.19381	1.11053	2	0.5	0	1.01449	1.13158	1.05263
Escherichia phage vB_EcoM-ep3	NC_025430	42351	51	bacteria	25	2	102	84	86	115	63	1	32	15	35	53	0.590305	0.0472244	2.40844	1.98342	2.03065	2.7154	1.48757	0.0236122	0.75559	0.354183	0.826427	1.25145	2.52	0.5	0.313725	0.178571	0.406977	0.46087
Phaeocystis globosa virus	NC_021312	459984	434	algae	65	2	451	454	211	195	326	1	619	561	354	256	0.141309	0.00434798	0.980469	0.986991	0.458712	0.423928	0.70872	0.00217399	1.3457	1.21961	0.769592	0.556541	5.01538	0.5	1.37251	1.23568	1.67773	1.31282
Burkholderia phage KL3	NC_015266	40555	52	bacteria	28	2	95	74	152	157	9	1	31	22	45	78	0.69042	0.0493157	2.3425	1.82468	3.748	3.87129	0.221921	0.0246579	0.764394	0.542473	1.1096	1.92331	0.321429	0.5	0.326316	0.297297	0.296053	0.496815
Escherichia phage vB_EcoM_ECO1230-10	NC_027995	41666	56	bacteria	22	2	75	96	104	102	61	1	32	20	32	41	0.528008	0.0480008	1.80003	2.30404	2.49604	2.44804	1.46402	0.0240004	0.768012	0.480008	0.768012	0.984016	2.77273	0.5	0.426667	0.208333	0.307692	0.401961
Erwinia phage phiEa104	NC_015292	84565	118	bacteria	21	4	130	136	101	91	63	2	130	67	4	103	0.24833	0.0473009	1.53728	1.60823	1.19435	1.0761	0.744989	0.0236504	1.53728	0.79229	0.0473009	1.218	3	0.5	1	0.492647	0.039604	1.13187
Helicoverpa zea nudivirus 2	NC_004156	231621	113	plants	77	4	325	365	251	251	239	2		338	207	189	0.33244	0.0172696	1.40315	1.57585	1.08367	1.08367	1.03186	0.0086348	0	1.45928	0.893701	0.815988	3.1039	0.5	0	0.926027	0.824701	0.752988
Spodoptera frugiperda ascovirus 1a	NC_008361	156922	123	invertebrates	68	4	296	272	311	286	189	2	192	117	92	68	0.433336	0.0254904	1.88629	1.73335	1.98188	1.82256	1.20442	0.0127452	1.22354	0.745593	0.586279	0.433336	2.77941	0.5	0.648649	0.430147	0.29582	0.237762
Vaccinia virus	NC_006998	194711	223	vertebrates, human	42	2	218	221	90	126	49	1	383	281	58	44	0.215704	0.0102716	1.11961	1.13502	0.462224	0.647113	0.251655	0.00513582	1.96702	1.44316	0.297877	0.225976	1.16667	0.5	1.75688	1.27149	0.644444	0.349206
Gordonia phage Vendetta	NC_030911	45858	79	bacteria	31	2	92	108	191	170	29	1	29	11	52	66	0.676	0.0436129	2.00619	2.3551	4.16503	3.7071	0.632387	0.0218064	0.632387	0.239871	1.13394	1.43923	0.935484	0.5	0.315217	0.101852	0.272251	0.388235
Rhodothermus phage RM378	NC_004735	129908	146	bacteria	42	4	225	227	127	169	108	2		209	124	86	0.323306	0.030791	1.73199	1.74739	0.977615	1.30092	0.831358	0.0153955	0	1.60883	0.954522	0.662007	2.57143	0.5	0	0.920705	0.976378	0.508876
Lactobacillus prophage Lj928	NC_005354	38384	50	bacteria	10	2	39	43	25	15	19	1		48	30	27	0.260525	0.052105	1.01605	1.12026	0.651313	0.390788	0.494998	0.0260525	0	1.25052	0.781576	0.703418	1.9	0.5	0	1.11628	1.2	1.8
Lactobacillus phage Lv-1	NC_011801	38934	47	bacteria	10	2	46	56	31	38	23	1		52	17	31	0.256845	0.051369	1.18149	1.43833	0.796219	0.976011	0.590743	0.0256845	0	1.33559	0.436636	0.796219	2.3	0.5	0	0.928571	0.548387	0.815789
Listeria phage B025	NC_009812	42653	65	bacteria	15	2	49	56	24	23	18	1		56	28	27	0.351675	0.04689	1.14881	1.31292	0.56268	0.539235	0.42201	0.023445	0	1.31292	0.65646	0.633015	1.2	0.5	0	1	1.16667	1.17391
Xestia c-nigrum granulovirus	NC_002331	178733	181	invertebrates		2	272	281	184	181	170	1		149	128	89	0	0.0111899	1.52182	1.57218	1.02947	1.01268	0.951139	0.00559494	0	0.833646	0.716152	0.497949	#DIV/0!	0.5	0	0.530249	0.695652	0.491713
Pigeonpox virus	NC_024447	282356	224	vertebrates	39	2	234	265	90	80	43	1	249	376	90	52	0.138124	0.00708326	0.828741	0.938531	0.318747	0.28333	0.15229	0.00354163	0.881865	1.33165	0.318747	0.184165	1.10256	0.5	1.0641	1.41887	1	0.65
Gordonia phage Gsput1	NC_030932	43505	71	bacteria	35	2	90	95	151	161	10	1	11	17	5	48	0.804505	0.0459717	2.06873	2.18366	3.47087	3.70072	0.229859	0.0229859	0.252845	0.39076	0.114929	1.10332	0.285714	0.5	0.122222	0.178947	0.0331126	0.298137
Cryptophlebia leucotreta granulovirus	NC_005068	110907	128	invertebrates	19	2	94	89	65	45	65	1		98	38	25	0.171315	0.0180331	0.847557	0.802474	0.586077	0.405745	0.586077	0.00901656	0	0.883623	0.342629	0.225414	3.42105	0.5	0	1.10112	0.584615	0.555556
Spodoptera litura nucleopolyhedrovirus	NC_003102	139342	141	invertebrates	53	2	221	238	160	168	54	1		96	66	47	0.380359	0.0143532	1.58603	1.70803	1.14825	1.20567	0.387536	0.00717659	0	0.688952	0.473655	0.3373	1.01887	0.5	0	0.403361	0.4125	0.279762
Buzura suppressaria nucleopolyhedrovirus	NC_023442	120420	127	invertebrates	27	2	159	166	84	93	32	1	73	24	34	29	0.224215	0.0166085	1.32038	1.37851	0.697559	0.772297	0.265737	0.00830427	0.606212	0.199302	0.282345	0.240824	1.18519	0.5	0.459119	0.144578	0.404762	0.311828
Orgyia leucostigma NPV	NC_010276	156179	135	invertebrates	45	2	229	230	143	149	73	1		51	41	54	0.288131	0.0128058	1.46627	1.47267	0.915616	0.954034	0.467412	0.00640291	0	0.326548	0.262519	0.345757	1.62222	0.5	0	0.221739	0.286713	0.362416
Pandoravirus dulcis	NC_021858	1908524	1487	protozoa	1270	115	4060	4001	7316	7117	1581	52	2507	3209	3361	2776	0.665436	0.060256	2.1273	2.09638	3.83333	3.72906	0.828389	0.0272462	1.31358	1.6814	1.76105	1.45453	1.24488	0.452174	0.617488	0.802049	0.459404	0.390052
Pandoravirus inopinatum	NC_026440	2243109	1839	protozoa	1457	140	4798	4870	7527	7487	2339	63	3118	2999	4023	2770	0.649545	0.0624134	2.139	2.17109	3.35561	3.33778	1.04275	0.028086	1.39003	1.33698	1.79349	1.23489	1.60535	0.45	0.649854	0.615811	0.534476	0.369975
Salmonella phage SKML-39	NC_019910	159624	208	bacteria	78	9	310	306	313	311	142	4	310	256	428	277	0.488648	0.0563825	1.94206	1.917	1.96086	1.94833	0.889591	0.0250589	1.94206	1.60377	2.6813	1.73533	1.82051	0.444444	1	0.836601	1.36741	0.890675
Mycobacterium phage Nala	NC_022976	75894	147	bacteria	56	7	167	149	252	261	105	3	260	208	235	208	0.737871	0.0922339	2.20044	1.96326	3.32042	3.43901	1.38351	0.0395288	3.42583	2.74066	3.09642	2.74066	1.875	0.428571	1.55689	1.39597	0.93254	0.796935
Roseobacter phage RDJL Phi 1	NC_015466	62668	87	bacteria	33	7	150	140	177	198	62	3	163	188	209	181	0.526585	0.1117	2.39357	2.234	2.82441	3.15951	0.989341	0.0478713	2.60101	2.99994	3.33504	2.88824	1.87879	0.428571	1.08667	1.34286	1.18079	0.914141
Microbacterium phage vB_MoxS-ISF9	NC_023859	59254	120	bacteria	58	7	126	129	222	253	62	3	211	238	195	154	0.978837	0.118135	2.12644	2.17707	3.74658	4.26975	1.04634	0.0506295	3.56094	4.01661	3.29092	2.59898	1.06897	0.428571	1.6746	1.84496	0.878378	0.608696
Mycobacterium phage Kugel	NC_023702	52379	95	bacteria	26	7	100	110	202	180	42	3	128	107	155	163	0.496382	0.133641	1.90916	2.10008	3.85651	3.43649	0.801848	0.0572749	2.44373	2.0428	2.9592	3.11193	1.61538	0.428571	1.28	0.972727	0.767327	0.905556
Mycobacterium phage Ariel	NC_028876	109800	245	bacteria	81	7	230	256	359	361	134	3	291	214	305	279	0.737705	0.0637523	2.09472	2.33151	3.26958	3.2878	1.2204	0.0273224	2.65027	1.949	2.77778	2.54098	1.65432	0.428571	1.26522	0.835937	0.849582	0.772853
Gordonia phage Cucurbita	NC_031029	93686	178	bacteria	66	5	193	209	366	295	82	2	179	229	300	168	0.704481	0.0533698	2.06007	2.23086	3.90667	3.14882	0.875264	0.0213479	1.91064	2.44434	3.20219	1.79322	1.24242	0.4	0.927461	1.09569	0.819672	0.569492
Gordonia phage KatherineG	NC_030695	52689	98	bacteria	41	5	109	110	206	194	48	2	107	171	188	132	0.778151	0.0948965	2.06874	2.08772	3.90973	3.68198	0.911006	0.0379586	2.03078	3.24546	3.56811	2.50527	1.17073	0.4	0.981651	1.55455	0.912621	0.680412
Mycobacterium phage CASbig	NC_021324	53369	97	bacteria	42	5	110	121	186	181	44	2	137	119	148	176	0.786974	0.0936873	2.06112	2.26723	3.48517	3.39148	0.824449	0.0374749	2.56703	2.22976	2.77315	3.29779	1.04762	0.4	1.24545	0.983471	0.795699	0.972376
Mycobacterium phage Bruns	NC_023687	53003	96	bacteria	40	5	100	111	196	170	41	2	130	116	153	176	0.754674	0.0943343	1.88669	2.09422	3.6979	3.20737	0.773541	0.0377337	2.45269	2.18856	2.88663	3.32057	1.025	0.4	1.3	1.04505	0.780612	1.03529
Ruegeria phage DSS3-P1	NC_025428	59601	82	bacteria	30	5	121	126	232	235	59	2	160	177	174	117	0.503347	0.0838912	2.03017	2.11406	3.89255	3.94289	0.989916	0.0335565	2.68452	2.96975	2.91941	1.96305	1.96667	0.4	1.32231	1.40476	0.75	0.497872
Pseudomonas phage Pa2	NC_027345	73008	91	bacteria	47	5	130	176	183	165	76	2	231	137	210	111	0.643765	0.0684856	1.78063	2.41069	2.50657	2.26003	1.04098	0.0273943	3.16404	1.87651	2.8764	1.52038	1.61702	0.4	1.77692	0.778409	1.14754	0.672727
Mycobacterium phage Bobi	NC_022055	59179	107	bacteria	54	5	120	137	219	210	103	2	135	69	149	120	0.912486	0.0844894	2.02775	2.31501	3.70064	3.54856	1.74048	0.0337958	2.28121	1.16595	2.51779	2.02775	1.90741	0.4	1.125	0.50365	0.680365	0.571429
Mycobacterium phage Jasper	NC_011020	50968	94	bacteria		5	97	128	217	200	40	2		109	148	175	0	0.0981008	1.90315	2.51138	4.25757	3.92403	0.784806	0.0392403	0	2.1386	2.90378	3.43353	#DIV/0!	0.4	0	0.851562	0.682028	0.875
Rhodococcus phage ReqiDocB7	NC_023706	75772	105	bacteria	43	5	174	160	232	204	52	2	110	170	181	79	0.567492	0.0659874	2.29636	2.1116	3.06182	2.69229	0.686269	0.026395	1.45172	2.24357	2.38875	1.0426	1.2093	0.4	0.632184	1.0625	0.780172	0.387255
Escherichia phage P13374	NC_018846	60894	79	bacteria	40	5	138	112	100	141	44	2	105	95	86	93	0.656879	0.0821099	2.26623	1.83926	1.6422	2.3155	0.722567	0.032844	1.72431	1.56009	1.41229	1.52724	1.1	0.4	0.76087	0.848214	0.86	0.659574
Salmonella phage vB_SalM_SJ2	NC_023856	152460	197	bacteria	55	5	238	266	216	226	114	2	224	180	306	141	0.36075	0.0327955	1.56107	1.74472	1.41677	1.48236	0.747737	0.0131182	1.46924	1.18064	2.00708	0.924833	2.07273	0.4	0.941176	0.676692	1.41667	0.623894
Escherichia phage PhaxI	NC_019452	156628	209	bacteria	69	5	273	262	219	219	124	2	211	192	300	157	0.440534	0.0319228	1.74298	1.67275	1.39822	1.39822	0.791685	0.0127691	1.34714	1.22583	1.91537	1.00238	1.7971	0.4	0.772894	0.732824	1.36986	0.716895
Ostreococcus lucimarinus virus 7	NC_028093	182309	243	algae	59	5	279	273	196	186	173	2	362	239	207	111	0.323626	0.027426	1.53037	1.49746	1.0751	1.02025	0.948938	0.0109704	1.98564	1.31096	1.13543	0.608856	2.9322	0.4	1.29749	0.875458	1.05612	0.596774
Mycobacterium phage Phaedrus	NC_011057	68090	98	bacteria	47	5	134	135	279	296	42	2		105	101	75	0.690263	0.0734322	1.96798	1.98267	4.09752	4.34719	0.616831	0.0293729	0	1.54208	1.48333	1.10148	0.893617	0.4	0	0.777778	0.362007	0.253378
Pseudomonas phage PAE1	NC_028980	62181	88	bacteria	37	5	119	127	228	234	67	2	247	252	278	251	0.595037	0.0804104	1.91377	2.04242	3.66671	3.76321	1.0775	0.0321642	3.97227	4.05268	4.47082	4.0366	1.81081	0.4	2.07563	1.98425	1.2193	1.07265
Streptomyces phage phiHau3	NC_018836	50255	72	bacteria	40	5	93	108	222	232	38	2	149	199	204	130	0.795941	0.0994926	1.85056	2.14904	4.41747	4.61646	0.756144	0.039797	2.96488	3.9598	4.0593	2.58681	0.95	0.4	1.60215	1.84259	0.918919	0.560345
Mycobacterium phage DrDrey	NC_022059	77367	144	bacteria	58	5	164	154	286	308	101	2	270	213	241	205	0.749674	0.064627	2.11977	1.99051	3.69667	3.98103	1.30547	0.0258508	3.48986	2.75311	3.11502	2.64971	1.74138	0.4	1.64634	1.38312	0.842657	0.665584
Mycobacterium phage Lockley	NC_011021	51478	90	bacteria	34	5	121	125	199	177	31	2	124	114	152	168	0.660476	0.0971289	2.35052	2.42822	3.86573	3.43836	0.602199	0.0388515	2.4088	2.21454	2.95272	3.26353	0.911765	0.4	1.02479	0.912	0.763819	0.949153
Mycobacterium phage Ardmore	NC_013936	52141	87	bacteria	28	5	109	129	176	183	101	2	125	67	134	108	0.537005	0.0958938	2.09049	2.47406	3.37546	3.50971	1.93706	0.0383575	2.39735	1.28498	2.56995	2.07131	3.60714	0.4	1.14679	0.51938	0.761364	0.590164
Synechococcus phage S-CBS4	NC_016766	69420	105	bacteria	26	5	147	135	137	122	95	2	159	139	122	161	0.374532	0.0720254	2.11755	1.94468	1.97349	1.75742	1.36848	0.0288101	2.29041	2.0023	1.75742	2.31922	3.65385	0.4	1.08163	1.02963	0.890511	1.31967
Pseudomonas phage phikF77	NC_012418	43152	53	bacteria	32	5	97	73	162	154	46	2		94	158	99	0.741565	0.115869	2.24787	1.69169	3.75417	3.56878	1.066	0.0463478	0	2.17835	3.66148	2.29422	1.4375	0.4	0	1.28767	0.975309	0.642857
Natrialba phage PhiCh1	NC_004084	58498	98	archaea	29	5	119	132	197	217	27	2		247	151	82	0.495743	0.085473	2.03426	2.25649	3.36764	3.70953	0.461554	0.0341892	0	4.22237	2.58128	1.40176	0.931034	0.4	0	1.87121	0.766497	0.37788
Ostreococcus tauri virus OtV5	NC_010191	186713	247	algae	67	5	309	309	222	271	196	2	498	402	314	193	0.35884	0.0267791	1.65495	1.65495	1.18899	1.45143	1.04974	0.0107116	2.6672	2.15304	1.68173	1.03367	2.92537	0.4	1.61165	1.30097	1.41441	0.712177
Synechococcus phage metaG-MbCM1	NC_019443	172879	234	bacteria	40	5	258	252	134	144	173	2	317	350	168	11	0.231376	0.028922	1.49237	1.45767	0.775109	0.832953	1.0007	0.0115688	1.83365	2.02454	0.971778	0.0636283	4.325	0.4	1.22868	1.38889	1.25373	0.0763889
Mycobacterium phage Tonenili	NC_031080	160985	258	bacteria	104	10	338	347	576	594	246	4	402	460	576	323	0.646023	0.0621176	2.09957	2.15548	3.57797	3.68978	1.52809	0.024847	2.49713	2.85741	3.57797	2.0064	2.36538	0.4	1.18935	1.32565	1	0.543771
Burkholderia virus Bcep22	NC_005262	63882	77	bacteria	48	5	121	150	244	264	12	2	81	143	95	134	0.751385	0.0782693	1.89412	2.34808	3.81954	4.13262	0.187846	0.0313077	1.26796	2.2385	1.48712	2.09762	0.25	0.4	0.669421	0.953333	0.389344	0.507576
Pseudocowpox virus	NC_013804	145289	134	vertebrates	111	13	316	297	602	549	167	5		493	196	355	0.763995	0.0894768	2.17498	2.0442	4.14347	3.77868	1.14943	0.0344142	0	3.39324	1.34904	2.44341	1.5045	0.384615	0	1.65993	0.325581	0.64663
Pseudomonas phage MP1412	NC_018282	61167	77	bacteria		8	114	132	238	206	62	3		243	257	255	0	0.130789	1.86375	2.15803	3.89099	3.36783	1.01362	0.0490461	0	3.97273	4.20161	4.16891	#DIV/0!	0.375	0	1.84091	1.07983	1.23786
Mycobacterium phage MiaZeal	NC_028953	110764	250	bacteria	77	8	232	233	379	366	134	3	283	245	311	284	0.695172	0.0722256	2.09454	2.10357	3.42169	3.30432	1.20978	0.0270846	2.55498	2.21191	2.80777	2.56401	1.74026	0.375	1.21983	1.0515	0.82058	0.775956
Lymantria dispar multiple nucleopolyhedrovirus	NC_001973	161046	164	invertebrates		11	330	333	468	463	165	4		289	171	331	0	0.0683035	2.0491	2.06773	2.906	2.87495	1.02455	0.0248376	0	1.79452	1.06181	2.05531	#DIV/0!	0.363636	0	0.867868	0.365385	0.714903
Papio ursinus cytomegalovirus	NC_027016	226084	84	vertebrates	110	11	475	454	528	521	300	4	578	479	483	342	0.486545	0.0486545	2.10099	2.0081	2.33542	2.30445	1.32694	0.0176925	2.55657	2.11868	2.13637	1.51271	2.72727	0.363636	1.21684	1.05507	0.914773	0.65643
Mycobacterium phage Gumball	NC_011290	64807	88	bacteria	53	3	127	156	193	202	62	1		213	206	194	0.817813	0.0462913	1.95966	2.40715	2.97807	3.11695	0.956687	0.0154304	0	3.28668	3.17867	2.9935	1.16981	0.333333	0	1.36538	1.06736	0.960396
Chimpanzee adenovirus Y25	NC_017825	36711	31	vertebrates	22	3	92	72	110	116	73	1		172	149	111	0.599275	0.0817194	2.50606	1.96127	2.99638	3.15982	1.9885	0.0272398	0	4.68524	4.05873	3.02362	3.31818	0.333333	0	2.38889	1.35455	0.956897
Mycobacterium phage Lilac	NC_023689	76260	140	bacteria	41	6	146	151	306	319	111	2	268	207	228	205	0.537634	0.0786782	1.9145	1.98007	4.01259	4.18306	1.45555	0.0262261	3.51429	2.7144	2.98977	2.68817	2.70732	0.333333	1.83562	1.37086	0.745098	0.642633
Mycobacterium phage Conspiracy	NC_022973	50755	86	bacteria	31	3	120	101	176	169	43	1	158	182	174	120	0.610777	0.0591075	2.3643	1.98995	3.46764	3.32972	0.847207	0.0197025	3.11299	3.58585	3.42823	2.3643	1.3871	0.333333	1.31667	1.80198	0.988636	0.710059
Mycobacterium phage Swirley	NC_028912	49717	87	bacteria	24	3	125	104	155	146	44	1	149	178	158	125	0.482732	0.0603415	2.51423	2.09184	3.11765	2.93662	0.885009	0.0201138	2.99696	3.58026	3.17799	2.51423	1.83333	0.333333	1.192	1.71154	1.01935	0.856164
Mycobacterium phage Theia	NC_028960	50999	87	bacteria	34	3	98	120	176	162	44	1	151	190	151	112	0.66668	0.0588247	1.92161	2.35299	3.45105	3.17653	0.862762	0.0196082	2.96084	3.72556	2.96084	2.19612	1.29412	0.333333	1.54082	1.58333	0.857955	0.691358
Mycobacterium phage CRB1	NC_023606	52963	94	bacteria	32	3	102	117	221	200	46	1	106	152	173	174	0.604195	0.0566433	1.92587	2.20909	4.17272	3.77622	0.868531	0.0188811	2.0014	2.86993	3.26643	3.28531	1.4375	0.333333	1.03922	1.29915	0.782805	0.87
Gordonia phage Hotorobo	NC_031229	76972	108	bacteria	46	3	151	149	233	260	43	1	169	214	212	163	0.59762	0.0389752	1.96175	1.93577	3.02707	3.37785	0.558645	0.0129917	2.1956	2.78023	2.75425	2.11765	0.934783	0.333333	1.11921	1.43624	0.909871	0.626923
Pseudomonas phage D3	NC_002484	56426	99	bacteria	23	3	119	135	156	179	39	1	153	105	145	133	0.407614	0.053167	2.10896	2.39251	2.76468	3.1723	0.691171	0.0177223	2.71152	1.86084	2.56974	2.35707	1.69565	0.333333	1.28571	0.777778	0.929487	0.743017
Microbacterium phage Min1	NC_009603	46365	77	bacteria	29	3	93	82	215	202	47	1		153	128	118	0.625472	0.064704	2.00582	1.76858	4.63712	4.35673	1.0137	0.021568	0	3.2999	2.7607	2.54502	1.62069	0.333333	0	1.86585	0.595349	0.584158
Pyrobaculum spherical virus	NC_005872	28337	48	archaea	12	3	50	49	46	52	40	1		82	48	92	0.423475	0.105869	1.76448	1.72919	1.62332	1.83506	1.41158	0.0352896	0	2.89374	1.6939	3.24664	3.33333	0.333333	0	1.67347	1.04348	1.76923
Mycobacterium phage Velveteen	NC_022060	54314	100	bacteria	44	9	100	111	210	198	81	3	122	48	141	106	0.810104	0.165703	1.84115	2.04367	3.86641	3.64547	1.49133	0.0552344	2.2462	0.88375	2.59602	1.95161	1.84091	0.333333	1.22	0.432432	0.671429	0.535354
Mycobacterium phage KBG	NC_011019	53572	89	bacteria		6	96	125	182	186	43	2		112	161	167	0	0.111999	1.79198	2.33331	3.3973	3.47196	0.802658	0.0373329	0	2.09064	3.0053	3.1173	#DIV/0!	0.333333	0	0.896	0.884615	0.897849
Yellowstone lake phycodnavirus 2	NC_028110	171045	225	algae	75	9	347	331	381	287	161	3	399	444	309	199	0.438481	0.0526177	2.02871	1.93516	2.22748	1.67792	0.941273	0.0175392	2.33272	2.59581	1.80654	1.16344	2.14667	0.333333	1.14986	1.34139	0.811024	0.69338
Enterobacteria phage mEp237	NC_019704	44375	63	bacteria	18	3	82	88	104	99	44	1	88	59	112	74	0.405634	0.0676056	1.84789	1.9831	2.34366	2.23099	0.991549	0.0225352	1.9831	1.32958	2.52394	1.66761	2.44444	0.333333	1.07317	0.670455	1.07692	0.747475
Ostreococcus mediterraneus virus 1	NC_028092	193301	252	algae	80	6	339	321	295	297	193	2	488	409	323	211	0.413862	0.0310397	1.75374	1.66062	1.52612	1.53646	0.998443	0.0103466	2.52456	2.11587	1.67097	1.09156	2.4125	0.333333	1.43953	1.27414	1.09492	0.710438
Rhodococcus phage ReqiPepy6	NC_023735	76797	107	bacteria	36	3	158	169	174	202	79	1	168	157	123	105	0.468768	0.039064	2.05737	2.20061	2.26571	2.63031	1.02869	0.0130213	2.18759	2.04435	1.60163	1.36724	2.19444	0.333333	1.06329	0.928994	0.706897	0.519802
Vibrio phage vB_VpaS_MAR10	NC_019713	78751	107	bacteria	37	3	147	162	139	153	51	1	154	142	150	151	0.469835	0.0380948	1.86664	2.05712	1.76506	1.94283	0.647611	0.0126983	1.95553	1.80315	1.90474	1.91744	1.37838	0.333333	1.04762	0.876543	1.07914	0.986928
Enterobacteria phage SfV	NC_003444	37074	53	bacteria	21	3	88	81	88	71	56	1	61	41	82	60	0.566435	0.0809192	2.37363	2.18482	2.37363	1.91509	1.51049	0.0269731	1.64536	1.1059	2.21179	1.61838	2.66667	0.333333	0.693182	0.506173	0.931818	0.84507
Rhodococcus phage ReqiPoco6	NC_023694	78064	107	bacteria	35	3	167	147	184	197	70	1	158	162	120	96	0.44835	0.03843	2.13927	1.88307	2.35704	2.52357	0.8967	0.01281	2.02398	2.07522	1.5372	1.22976	2	0.333333	0.946108	1.10204	0.652174	0.48731
Synechococcus phage S-WAM2	NC_031935	186386	229	bacteria	57	3	286	304	222	210	295	1	485	375	239	32	0.305817	0.0160956	1.53445	1.63102	1.19108	1.12669	1.58274	0.00536521	2.60213	2.01195	1.28229	0.171687	5.17544	0.333333	1.6958	1.23355	1.07658	0.152381
Sulfitobacter phage NYA-2014a	NC_027299	42092	71	bacteria	26	3	97	83	128	137	38	1	43	39	75	113	0.617695	0.0712725	2.30448	1.97187	3.04096	3.25478	0.902784	0.0237575	1.02157	0.926542	1.78181	2.6846	1.46154	0.333333	0.443299	0.46988	0.585938	0.824818
Prochlorococcus phage Syn33	NC_015285	174285	227	bacteria	50	3	251	237	171	161	209	1	439	347	134	14	0.286886	0.0172132	1.44017	1.35984	0.981152	0.923774	1.19919	0.00573773	2.51886	1.99099	0.768856	0.0803282	4.18	0.333333	1.749	1.46414	0.783626	0.0869565
Bacillus phage Phrodo	NC_031100	164443	288	bacteria	47	3	241	252	110	119	71	1	310	458	129	84	0.285813	0.0182434	1.46555	1.53245	0.668925	0.723655	0.431761	0.00608113	1.88515	2.78516	0.784466	0.510815	1.51064	0.333333	1.28631	1.81746	1.17273	0.705882
Cyanophage Syn30	NC_021072	178807	209	bacteria	58	3	263	257	178	169	248	1	389	325	164	14	0.324372	0.0167779	1.47086	1.4373	0.995487	0.945153	1.38697	0.00559262	2.17553	1.8176	0.91719	0.0782967	4.27586	0.333333	1.47909	1.26459	0.921348	0.0828402
Mycobacterium phage Xeno	NC_031243	42395	69	bacteria	30	3	60	94	180	201	36	1	42	30	79	72	0.707631	0.0707631	1.41526	2.21724	4.24578	4.74113	0.849157	0.0235877	0.990683	0.707631	1.86343	1.69831	1.2	0.333333	0.7	0.319149	0.438889	0.358209
Pseudomonas phage SN	NC_011756	66390	92	bacteria	36	3	158	123	172	176	54	1		98	169	74	0.54225	0.0451875	2.37988	1.85269	2.59075	2.651	0.813376	0.0150625	0	1.47613	2.54556	1.11463	1.5	0.333333	0	0.796748	0.982558	0.420455
Klebsiella phage PKO111	NC_031095	168758	203	bacteria	55	3	207	221	163	160	80	1	280	226	197	135	0.32591	0.0177769	1.22661	1.30957	0.96588	0.948103	0.474052	0.00592565	1.65918	1.3392	1.16735	0.799962	1.45455	0.333333	1.35266	1.02262	1.20859	0.84375
Prochlorococcus phage P-SSM2	NC_006883	252401	334	bacteria	60	3	311	324	159	154	461	1		491	136	27	0.237717	0.0118858	1.23217	1.28367	0.62995	0.61014	1.82646	0.00396195	0	1.94532	0.538825	0.106973	7.68333	0.333333	0	1.51543	0.855346	0.175325
Cronobacter phage vB_CsaM_GAP32	NC_019401	358663	545	bacteria	82	3	413	426	213	228	225	1	415	189	89	165	0.228627	0.0083644	1.1515	1.18774	0.593872	0.635694	0.62733	0.00278813	1.15708	0.526957	0.248144	0.460042	2.7439	0.333333	1.00484	0.443662	0.41784	0.723684
Delftia phage IME-DE1	NC_028702	38084	48	bacteria	30	3	77	66	142	121	62	1	213	206	198	151	0.787732	0.0787732	2.02185	1.73301	3.7286	3.17719	1.62798	0.0262577	5.5929	5.4091	5.19903	3.96492	2.06667	0.333333	2.76623	3.12121	1.39437	1.24793
Streptomyces phage Zemlya	NC_021339	51077	76	bacteria	38	3	126	109	218	187	30	1	145	224	187	154	0.743975	0.0587349	2.46686	2.13403	4.26807	3.66114	0.587349	0.0195783	2.83885	4.38554	3.66114	3.01506	0.789474	0.333333	1.15079	2.05505	0.857798	0.823529
Mycobacterium phage MosMoris	NC_024138	65243	111	bacteria	41	3	123	143	255	224	101	1	249	135	243	161	0.62842	0.0459819	1.88526	2.19181	3.90847	3.43332	1.54806	0.0153273	3.8165	2.06919	3.72454	2.4677	2.46341	0.333333	2.02439	0.944056	0.952941	0.71875
Mycobacterium phage Catalina	NC_031238	53411	101	bacteria	33	3	122	90	202	191	64	1	115	162	174	170	0.61785	0.0561682	2.28417	1.68505	3.78199	3.57604	1.19826	0.0187227	2.15311	3.03308	3.25776	3.18286	1.93939	0.333333	0.942623	1.8	0.861386	0.890052
Mycobacterium phage Serenity	NC_028932	52088	97	bacteria	25	3	129	114	176	166	41	1	131	142	187	153	0.479957	0.0575948	2.47658	2.1886	3.3789	3.18691	0.787129	0.0191983	2.51497	2.72616	3.59008	2.93734	1.64	0.333333	1.0155	1.24561	1.0625	0.921687
Mycobacterium phage Catdawg	NC_022057	72108	128	bacteria	47	3	168	137	270	273	101	1	197	167	230	180	0.6518	0.0416043	2.32984	1.89993	3.74438	3.78599	1.40068	0.0138681	2.73201	2.31597	3.18966	2.49626	2.14894	0.333333	1.17262	1.21898	0.851852	0.659341
Klebsiella phage vB_KpnP_KpV71	NC_031246	43267	53	bacteria	35	3	84	89	103	110	52	1	85	98	168	77	0.808931	0.0693369	1.94143	2.05699	2.38057	2.54235	1.20184	0.0231123	1.96455	2.26501	3.88287	1.77965	1.48571	0.333333	1.0119	1.10112	1.63107	0.7
Pseudomonas phage YMC11/02/R656	NC_028657	60919	113	bacteria	33	3	143	125	204	205	46	1	158	129	161	157	0.541703	0.0492457	2.34738	2.0519	3.34871	3.36512	0.755101	0.0164152	2.59361	2.11757	2.64285	2.57719	1.39394	0.333333	1.1049	1.032	0.789216	0.765854
Gordonia phage Monty	NC_030924	75680	105	bacteria	50	3	177	175	251	240	54	1	158	217	213	162	0.660677	0.0396406	2.33879	2.31237	3.3166	3.17125	0.713531	0.0132135	2.08774	2.86734	2.81448	2.14059	1.08	0.333333	0.892655	1.24	0.848606	0.675
Propionibacterium phage PAC1	NC_028967	29605	42	bacteria	41	3	72	46	78	78	63	1	61	47	67	71	1.3849	0.101334	2.43202	1.55379	2.63469	2.63469	2.12802	0.0337781	2.06046	1.58757	2.26313	2.39824	1.53659	0.333333	0.847222	1.02174	0.858974	0.910256
Pseudomonas phage PPPL-1	NC_028661	41149	49	bacteria	30	3	81	99	111	132	51	1	87	91	109	80	0.729058	0.0729058	1.96846	2.40589	2.69751	3.20785	1.2394	0.0243019	2.11427	2.21148	2.64891	1.94415	1.7	0.333333	1.07407	0.919192	0.981982	0.606061
Gordonia phage GMA7	NC_028673	73419	101	bacteria	45	3	136	163	220	202	47	1	189	202	177	123	0.61292	0.0408614	1.85238	2.22013	2.9965	2.75133	0.640161	0.0136205	2.57427	2.75133	2.41082	1.67532	1.04444	0.333333	1.38971	1.23926	0.804545	0.608911
Citrobacter phage CR8	NC_023548	39651	57	bacteria	19	3	86	66	92	74	42	1	98	103	95	58	0.479181	0.0756601	2.16892	1.66452	2.32024	1.86628	1.05924	0.02522	2.47156	2.59766	2.3959	1.46276	2.21053	0.333333	1.13953	1.56061	1.03261	0.783784
Gordonia phage Bachita	NC_030936	93843	182	bacteria	69	6	176	209	333	311	80	2	161	233	292	166	0.735271	0.0639366	1.87547	2.22712	3.54848	3.31405	0.852488	0.0213122	1.71563	2.48287	3.11158	1.76891	1.15942	0.333333	0.914773	1.11483	0.876877	0.533762
Mycobacterium phage Saal	NC_023580	57775	101	bacteria	42	3	113	85	184	177	98	1	137	68	129	107	0.726958	0.0519256	1.95586	1.47122	3.18477	3.06361	1.69624	0.0173085	2.37127	1.17698	2.2328	1.85201	2.33333	0.333333	1.21239	0.8	0.701087	0.60452
Mycobacterium phage Ramsey	NC_011289	58578	108	bacteria	36	3	134	115	215	187	95	1	116	66	127	117	0.614565	0.0512138	2.28755	1.96319	3.67032	3.19232	1.62177	0.0170713	1.98027	1.1267	2.16805	1.99734	2.63889	0.333333	0.865672	0.573913	0.590698	0.625668
Ralstonia phage RSB3	NC_022917	44578	50	bacteria	29	3	101	90	158	159	28	1	97	130	39	90	0.650545	0.0672978	2.26569	2.01893	3.54435	3.56678	0.628113	0.0224326	2.17596	2.91624	0.874871	2.01893	0.965517	0.333333	0.960396	1.44444	0.246835	0.566038
Enterobacterial phage mEp234	NC_019715	39578	61	bacteria	21	3	76	72	77	71	36	1	71	47	60	66	0.530598	0.0757997	1.92026	1.81919	1.94553	1.79393	0.909596	0.0252666	1.79393	1.18753	1.51599	1.66759	1.71429	0.333333	0.934211	0.652778	0.779221	0.929577
Cellulophaga phage phi4:1	NC_021788	145865	197	bacteria	28	3	182	146	74	55	38	1	345	476	91	80	0.191958	0.020567	1.24773	1.00093	0.507318	0.377061	0.260515	0.00685565	2.3652	3.26329	0.623865	0.548452	1.35714	0.333333	1.8956	3.26027	1.22973	1.45455
Enterobacteria phage HK542	NC_019769	38964	57	bacteria	14	3	91	68	84	76	37	1	58	50	61	65	0.359306	0.0769941	2.33549	1.7452	2.15584	1.95052	0.949594	0.0256647	1.48855	1.28324	1.56555	1.66821	2.64286	0.333333	0.637363	0.735294	0.72619	0.855263
Mycobacterium phage Akoma	NC_023742	68711	104	bacteria	42	6	121	149	285	316	41	2	150	100	108	76	0.611256	0.0873223	1.761	2.1685	4.14781	4.59897	0.596702	0.0291074	2.18306	1.45537	1.5718	1.10608	0.97619	0.333333	1.23967	0.671141	0.378947	0.240506
Mythimna unipuncta granulovirus	NC_033780	144510	153	invertebrates	73	3	285	300	279	271	195	1	277	274	127	118	0.505155	0.0207598	1.97218	2.07598	1.93066	1.8753	1.34939	0.00691994	1.91682	1.89606	0.878832	0.816552	2.67123	0.333333	0.97193	0.913333	0.455197	0.435424
Sinorhizobium phage phiM9	NC_028676	149218	271	bacteria	79	3	303	304	298	301	54	1	365	443	114	40	0.529427	0.0201048	2.03059	2.03729	1.99708	2.01718	0.361887	0.0067016	2.44609	2.96881	0.763983	0.268064	0.683544	0.333333	1.20462	1.45724	0.38255	0.13289
Halovirus HSTV-2	NC_020159	68527	103	archaea	44	3	146	147	206	245	39	1	126	148	28	116	0.642083	0.0437784	2.13055	2.14514	3.00611	3.57523	0.569119	0.0145928	1.83869	2.15973	0.408598	1.69276	0.886364	0.333333	0.863014	1.0068	0.135922	0.473469
Bacillus phage Megatron	NC_024211	158750	290	bacteria	41	3	219	214	135	126	75	1	283	423	132	100	0.258268	0.0188976	1.37953	1.34803	0.850394	0.793701	0.472441	0.00629921	1.78268	2.66457	0.831496	0.629921	1.82927	0.333333	1.29224	1.97664	0.977778	0.793651
Erwinia phage vB_EamM_EarlPhillipIV	NC_031007	223935	241	bacteria	107	6	419	473	451	434	159	2	334	207	380	248	0.477817	0.0267935	1.87108	2.11222	2.01398	1.93806	0.710027	0.00893116	1.4915	0.924375	1.69692	1.10746	1.48598	0.333333	0.797136	0.437632	0.842572	0.571429
Escherichia virus HK97	NC_002167	39732	61	bacteria		3	96	81	78	68	32	1		57	45	73	0	0.0755059	2.41619	2.03866	1.96315	1.71147	0.805396	0.0251686	0	1.43461	1.13259	1.83731	#DIV/0!	0.333333	0	0.703704	0.576923	1.07353
Staphylococcus phage SA1	NC_027991	147303	109	bacteria	70	3	272	285	232	230	140	1	213	126	85	197	0.475211	0.0203662	1.84653	1.93479	1.57498	1.56141	0.950422	0.00678873	1.446	0.85538	0.577042	1.33738	2	0.333333	0.783088	0.442105	0.366379	0.856522
Singapore grouper iridovirus	NC_006549	140131	162	vertebrates	62	3	288	260	277	247	74	1		237	221	181	0.442443	0.0214085	2.05522	1.85541	1.97672	1.76264	0.528077	0.00713618	0	1.69127	1.5771	1.29165	1.19355	0.333333	0	0.911538	0.797834	0.732794
Halovirus HRTV-4	NC_021329	35722	73	archaea	27	3	86	76	89	107	8	1	48	60	9	51	0.755837	0.0839819	2.40748	2.12754	2.49146	2.99535	0.223952	0.027994	1.34371	1.67964	0.251946	1.42769	0.296296	0.333333	0.55814	0.789474	0.101124	0.476636
Burkholderia phage KS5	NC_015265	37236	46	bacteria	34	3	77	96	128	129	9	1	42	42	29	58	0.913095	0.0805672	2.06789	2.57815	3.43753	3.46439	0.241702	0.0268557	1.12794	1.12794	0.778816	1.55763	0.264706	0.333333	0.545455	0.4375	0.226562	0.449612
Vibrio phage SHOU24	NC_023569	77837	96	bacteria	30	3	141	119	112	115	38	1	74	94	79	75	0.385421	0.0385421	1.81148	1.52884	1.4389	1.47745	0.4882	0.0128474	0.950705	1.20765	1.01494	0.963552	1.26667	0.333333	0.524823	0.789916	0.705357	0.652174
Rabbit fibroma virus	NC_001266	159857	165	vertebrates	49	3	221	196	141	141	56	1	248	255	127	39	0.306524	0.0187668	1.38249	1.2261	0.882038	0.882038	0.350313	0.00625559	1.55139	1.59518	0.79446	0.243968	1.14286	0.333333	1.12217	1.30102	0.900709	0.276596
Staphylococcus phage Stau2	NC_030933	133798	177	bacteria	7	3	132	129	42	52	50	1	130	236	23	57	0.0523177	0.0224219	0.986562	0.96414	0.313906	0.388646	0.373698	0.00747395	0.971614	1.76385	0.171901	0.426015	7.14286	0.333333	0.984848	1.82946	0.547619	1.09615
Mycobacterium phage Minerva	NC_026584	109871	238	bacteria	69	6	225	248	368	377	163	2	303	231	288	286	0.628009	0.0546095	2.04786	2.25719	3.34938	3.4313	1.48356	0.0182032	2.75778	2.10247	2.62126	2.60305	2.36232	0.333333	1.34667	0.931452	0.782609	0.758621
Vibrio phage phi-A318	NC_025822	42544	46	bacteria	14	3	66	74	50	53	26	1	61	91	29	35	0.329071	0.0705152	1.55134	1.73938	1.17525	1.24577	0.611132	0.0235051	1.43381	2.13896	0.681647	0.822678	1.85714	0.333333	0.924242	1.22973	0.58	0.660377
Perigonia lusca single nucleopolyhedrovirus	NC_027923	132831	145	invertebrates	43	3	191	213	137	134	124	1	127	58	54	63	0.32372	0.0225851	1.43792	1.60354	1.03139	1.0088	0.933517	0.00752836	0.956102	0.436645	0.406532	0.474287	2.88372	0.333333	0.664921	0.2723	0.394161	0.470149
Mycobacterium phage Porky	NC_011055	76312	147	bacteria	55	10	161	159	282	277	106	3	268	213	220	196	0.720725	0.131041	2.10976	2.08355	3.69536	3.62984	1.38903	0.0393123	3.5119	2.79117	2.8829	2.5684	1.92727	0.3	1.6646	1.33962	0.780142	0.707581
Apis mellifera filamentous virus	NC_027925	496396	241	invertebrates	279	17	917	1031	1018	1012	434	5	714	548	301	282	0.562051	0.0342469	1.84732	2.07697	2.05078	2.03869	0.874302	0.0100726	1.43837	1.10396	0.606371	0.568095	1.55556	0.294118	0.778626	0.531523	0.295678	0.278656
Bovine papular stomatitis virus	NC_005337	134431	131	vertebrates	90	7	268	296	497	492	176	2	589	453	234	285	0.669488	0.0520713	1.99359	2.20187	3.69706	3.65987	1.30922	0.0148775	4.38143	3.36976	1.74067	2.12005	1.95556	0.285714	2.19776	1.53041	0.470825	0.579268
Klebsiella phage F19	NC_023567	43766	51	bacteria	23	7	99	99	110	104	47	2	84	96	169	101	0.525522	0.159942	2.26203	2.26203	2.51337	2.37627	1.07389	0.0456976	1.9193	2.19348	3.86144	2.30773	2.04348	0.285714	0.848485	0.969697	1.53636	0.971154
Mycobacterium phage BillKnuckles	NC_023739	51821	86	bacteria	36	7	127	114	188	170	41	2	124	102	141	154	0.694699	0.13508	2.45074	2.19988	3.62787	3.28052	0.791185	0.0385944	2.39285	1.96831	2.7209	2.97177	1.13889	0.285714	0.976378	0.894737	0.75	0.905882
Leporid alphaherpesvirus 4	NC_029311	124049	79	vertebrates	81	7	257	260	483	516	98	2	273	238	399	330	0.652968	0.0564293	2.07176	2.09595	3.89362	4.15965	0.79001	0.0161227	2.20074	1.9186	3.21647	2.66024	1.20988	0.285714	1.06226	0.915385	0.826087	0.639535
Gordonia phage Kvothe	NC_030914	75462	99	bacteria	52	7	172	152	254	238	63	2	179	185	187	177	0.689089	0.0927619	2.27929	2.01426	3.36593	3.15391	0.834857	0.0265034	2.37205	2.45157	2.47807	2.34555	1.21154	0.285714	1.0407	1.21711	0.73622	0.743697
Mycobacterium phage Gaia	NC_026590	90460	179	bacteria	50	7	215	182	269	246	96	2	197	120	192	185	0.55273	0.0773823	2.37674	2.01194	2.97369	2.71943	1.06124	0.0221092	2.17776	1.32655	2.12249	2.0451	1.92	0.285714	0.916279	0.659341	0.713755	0.752033
Mycobacterium phage Phlyer	NC_012027	69378	103	bacteria	58	7	160	142	290	306	41	2		100	107	80	0.836	0.100897	2.30621	2.04676	4.18	4.41062	0.590965	0.0288276	0	1.44138	1.54228	1.1531	0.706897	0.285714	0	0.704225	0.368966	0.261438
Caulobacter virus Swift	NC_019411	219216	343	bacteria	169	21	476	487	957	919	158	6	577	578	1013	701	0.770929	0.0957959	2.17137	2.22155	4.36556	4.19221	0.72075	0.0273703	2.63211	2.63667	4.62101	3.19776	0.934911	0.285714	1.21218	1.18686	1.05852	0.762786
Pseudomonas phage MPK7	NC_022091	42874	53	bacteria	23	7	84	86	146	149	40	2	128	98	156	86	0.536456	0.163269	1.95923	2.00588	3.40533	3.4753	0.932966	0.0466483	2.98549	2.28577	3.63857	2.00588	1.73913	0.285714	1.52381	1.13953	1.06849	0.577181
Gordonia phage GAL1	NC_031936	49979	82	bacteria	31	7	95	108	194	196	67	2	97	103	114	101	0.620261	0.140059	1.9008	2.16091	3.88163	3.92165	1.34056	0.0400168	1.94082	2.06087	2.28096	2.02085	2.16129	0.285714	1.02105	0.953704	0.587629	0.515306
Streptomyces phage SF3	NC_028952	60934	90	bacteria	30	7	113	125	251	277	32	2	31	49	46	163	0.492336	0.114878	1.85447	2.0514	4.11921	4.5459	0.525158	0.0328224	0.508747	0.804149	0.754915	2.67503	1.06667	0.285714	0.274336	0.392	0.183267	0.588448
Pandoravirus salinus	NC_022098	2473870	2541	protozoa	1555	179	5485	5421	8483	8507	2127	50	3349	3229	4282	3270	0.62857	0.0723563	2.21717	2.1913	3.42904	3.43874	0.859786	0.0202112	1.35375	1.30524	1.73089	1.32182	1.36785	0.27933	0.610574	0.595647	0.504774	0.384389
Caulobacter virus Magneto	NC_019407	218929	347	bacteria	138	15	458	469	914	931	164	4	557	585	993	694	0.630341	0.0685154	2.092	2.14225	4.17487	4.25252	0.749101	0.0182708	2.5442	2.6721	4.53572	3.16998	1.18841	0.266667	1.21616	1.24733	1.08643	0.745435
Synechococcus phage S-CBP2	NC_025455	46237	53	bacteria	25	4	97	88	138	113	67	1	173	179	202	161	0.540693	0.0865108	2.09789	1.90324	2.98462	2.44393	1.44906	0.0216277	3.74159	3.87136	4.3688	3.48206	2.68	0.25	1.78351	2.03409	1.46377	1.42478
Streptomyces phage Lika	NC_021298	51252	75	bacteria	35	4	113	114	202	216	38	1	143	225	191	170	0.6829	0.0780457	2.20479	2.2243	3.94131	4.21447	0.741434	0.0195114	2.79014	4.39007	3.72668	3.31694	1.08571	0.25	1.26549	1.97368	0.945545	0.787037
Streptomyces phage Izzy	NC_028976	50113	75	bacteria	41	4	102	101	180	204	37	1	167	230	151	142	0.818151	0.0798196	2.0354	2.01545	3.59188	4.0708	0.738331	0.0199549	3.33247	4.58963	3.01319	2.8336	0.902439	0.25	1.63725	2.27723	0.838889	0.696078
Mycobacterium phage BTCU-1	NC_021533	45942	73	bacteria	29	4	106	100	169	175	41	1	117	149	207	147	0.631231	0.0870663	2.30726	2.17666	3.67855	3.80915	0.89243	0.0217666	2.54669	3.24322	4.50568	3.19969	1.41379	0.25	1.10377	1.49	1.22485	0.84
Caulobacter virus Karma	NC_019410	221828	353	bacteria	151	16	472	470	881	899	159	4	568	594	1002	686	0.680708	0.072128	2.12777	2.11876	3.97155	4.05269	0.716772	0.018032	2.56054	2.67775	4.51701	3.09249	1.05298	0.25	1.20339	1.26383	1.13734	0.76307
Mycobacterium phage HufflyPuff	NC_022981	76323	146	bacteria	60	4	158	148	276	289	108	1	269	209	240	208	0.786133	0.0524088	2.07015	1.93913	3.61621	3.78654	1.41504	0.0131022	3.52449	2.73836	3.14453	2.72526	1.8	0.25	1.70253	1.41216	0.869565	0.719723
Methanothermobacter phage psiM100	NC_002628	31007	37	archaea	19	4	62	75	51	55	27	1	127	151	58	43	0.612765	0.129003	1.99955	2.41881	1.64479	1.77379	0.870771	0.0322508	4.09585	4.86987	1.87055	1.38678	1.42105	0.25	2.04839	2.01333	1.13725	0.781818
Mycobacterium phage 40AC	NC_023607	53396	90	bacteria	43	4	119	118	205	216	40	1	94	161	200	178	0.805304	0.074912	2.22863	2.2099	3.83924	4.04525	0.74912	0.018728	1.76043	3.01521	3.7456	3.33358	0.930233	0.25	0.789916	1.36441	0.97561	0.824074
Mycobacterium phage Obama12	NC_023577	51797	89	bacteria	40	4	107	116	195	185	41	1	122	148	162	140	0.772245	0.0772245	2.06576	2.23951	3.7647	3.57164	0.791552	0.0193061	2.35535	2.85731	3.12759	2.70286	1.025	0.25	1.14019	1.27586	0.830769	0.756757
Mycobacterium phage Aeneas	NC_023723	53684	99	bacteria	38	4	118	133	203	223	40	1	132	124	154	179	0.707846	0.0745101	2.19805	2.47746	3.78139	4.15394	0.745101	0.0186275	2.45883	2.30981	2.86864	3.33433	1.05263	0.25	1.11864	0.932331	0.758621	0.802691
Propionibacterium phage Stormborn	NC_027622	29330	46	bacteria	50	4	61	55	88	70	59	1	68	53	78	84	1.70474	0.136379	2.07978	1.87521	3.00034	2.38663	2.01159	0.0340948	2.31845	1.80702	2.65939	2.86396	1.18	0.25	1.11475	0.963636	0.886364	1.2
Mycobacterium phage PhrostyMug	NC_022329	53636	97	bacteria	25	4	115	112	208	198	39	1	133	122	151	176	0.466105	0.0745768	2.14408	2.08815	3.87799	3.69155	0.727124	0.0186442	2.47968	2.27459	2.81527	3.28138	1.56	0.25	1.15652	1.08929	0.725962	0.888889
Gordonia phage Terapin	NC_031001	66611	97	bacteria	41	4	118	156	205	196	32	1	233	230	139	121	0.615514	0.0600501	1.77148	2.34196	3.07757	2.94246	0.480401	0.0150125	3.49792	3.45288	2.08674	1.81652	0.780488	0.25	1.97458	1.47436	0.678049	0.617347
Pyrobaculum filamentous virus 1	NC_029548	17714	39	archaea	16	4	36	48	27	23	27	1	47	63	34	29	0.90324	0.22581	2.03229	2.70972	1.52422	1.29841	1.52422	0.0564525	2.65327	3.55651	1.91939	1.63712	1.6875	0.25	1.30556	1.3125	1.25926	1.26087
Gordonia phage Bantam	NC_031074	92580	168	bacteria	56	8	207	229	390	366	56	2	213	251	307	218	0.604882	0.0864118	2.2359	2.47354	4.21257	3.95334	0.604882	0.0216029	2.30071	2.71117	3.31605	2.35472	1	0.25	1.02899	1.09607	0.787179	0.595628
Mycobacterium phage Violet	NC_023695	52481	90	bacteria	32	4	129	95	179	206	40	1	120	105	151	174	0.609744	0.0762181	2.45803	1.81018	3.41076	3.92523	0.762181	0.0190545	2.28654	2.00072	2.87723	3.31549	1.25	0.25	0.930233	1.10526	0.843575	0.84466
Streptomyces phage SF1	NC_028807	43150	52	bacteria	25	4	84	73	205	183	48	1	121	95	108	104	0.579374	0.0926999	1.9467	1.69177	4.75087	4.24102	1.1124	0.023175	2.80417	2.20162	2.5029	2.4102	1.92	0.25	1.44048	1.30137	0.526829	0.568306
Mycobacterium phage Tasp14	NC_028784	51409	89	bacteria	37	4	122	88	192	151	50	1	117	94	151	150	0.719718	0.0778074	2.37313	1.71176	3.73475	2.93723	0.972592	0.0194518	2.27587	1.82847	2.93723	2.91778	1.35135	0.25	0.959016	1.06818	0.786458	0.993377
Mycobacterium phage Bxz1	NC_004687	156102	225	bacteria	114	8	346	311	598	595	239	2		437	623	405	0.730292	0.0512485	2.2165	1.99229	3.83083	3.81161	1.53105	0.0128121	0	2.79945	3.99098	2.59446	2.09649	0.25	0	1.40514	1.04181	0.680672
Pseudomonas phage DL64	NC_028885	72378	90	bacteria	44	4	146	161	209	181	81	1	235	145	210	111	0.60792	0.0552654	2.01719	2.22443	2.88762	2.50076	1.11912	0.0138164	3.24684	2.00337	2.90143	1.53362	1.84091	0.25	1.60959	0.900621	1.00478	0.61326
Propionibacterium phage PHL152M00	NC_027386	29247	45	bacteria	28	4	71	38	90	80	60	1	52	56	68	75	0.957363	0.136766	2.4276	1.29928	3.07724	2.73532	2.05149	0.0341915	1.77796	1.91473	2.32502	2.56437	2.14286	0.25	0.732394	1.47368	0.755556	0.9375
Pseudomonas phage YH6	NC_027388	73050	90	bacteria	43	4	173	155	197	205	81	1	230	133	199	112	0.588638	0.054757	2.36824	2.12183	2.69678	2.8063	1.10883	0.0136893	3.14853	1.82067	2.72416	1.5332	1.88372	0.25	1.32948	0.858065	1.01015	0.546341
Mycobacterium phage Che12	NC_008203	52047	98	bacteria	28	4	110	122	176	191	48	1		153	182	136	0.537975	0.0768536	2.11347	2.34404	3.38156	3.66976	0.922243	0.0192134	0	2.93965	3.49684	2.61302	1.71429	0.25	0	1.2541	1.03409	0.712042
Mycobacterium phage Cjw1	NC_004681	75931	141	bacteria	53	4	180	162	291	252	103	1		202	237	206	0.698002	0.0526794	2.37057	2.13352	3.83243	3.3188	1.35649	0.0131699	0	2.66031	3.12125	2.71299	1.9434	0.25	0	1.24691	0.814433	0.81746
Mycobacterium phage Florinda	NC_028889	59416	117	bacteria	40	4	125	139	225	186	103	1	144	73	137	125	0.673219	0.0673219	2.10381	2.33944	3.78686	3.13047	1.73354	0.0168305	2.42359	1.22863	2.30578	2.10381	2.575	0.25	1.152	0.52518	0.608889	0.672043
Gordonia phage GTE7	NC_016166	74431	103	bacteria	40	4	154	174	201	175	46	1	184	194	175	120	0.53741	0.053741	2.06903	2.33774	2.70049	2.35117	0.618022	0.0134353	2.47209	2.60644	2.35117	1.61223	1.15	0.25	1.19481	1.11494	0.870647	0.685714
Pseudomonas phage phiPSA1	NC_024365	51090	52	bacteria	35	4	113	104	134	157	45	1	104	63	154	109	0.685066	0.0782932	2.21178	2.03562	2.62282	3.07301	0.880799	0.0195733	2.03562	1.23312	3.01429	2.13349	1.28571	0.25	0.920354	0.605769	1.14925	0.694268
Mycobacterium phage Adler	NC_023591	95705	125	bacteria	86	8	211	205	382	369	137	2	121	90	277	253	0.898595	0.0835902	2.20469	2.142	3.99143	3.8556	1.43148	0.0208975	1.2643	0.94039	2.89431	2.64354	1.59302	0.25	0.57346	0.439024	0.725131	0.685637
Mycobacterium phage Seagreen	NC_028813	57766	105	bacteria	41	4	149	117	192	174	91	1	111	71	127	114	0.70976	0.0692449	2.57937	2.02541	3.32375	3.01215	1.57532	0.0173112	1.92155	1.2291	2.19853	1.97348	2.21951	0.25	0.744966	0.606838	0.661458	0.655172
Gordonia phage Nymphadora	NC_031061	53431	84	bacteria	42	4	114	124	210	195	57	1	85	96	131	92	0.786061	0.0748629	2.13359	2.32075	3.9303	3.64957	1.0668	0.0187157	1.59084	1.79671	2.45176	1.72185	1.35714	0.25	0.745614	0.774194	0.62381	0.471795
Cyanophage PSS2	NC_013021	107530	131	bacteria	56	4	244	224	248	252	112	1		346	212	217	0.520785	0.0371989	2.26913	2.08314	2.30633	2.34353	1.04157	0.00929973	0	3.21771	1.97154	2.01804	2	0.25	0	1.54464	0.854839	0.861111
Mycobacterium phage Snenia	NC_028778	75626	130	bacteria	51	4	154	161	214	224	55	1	75	127	187	159	0.674371	0.0528919	2.03634	2.1289	2.82971	2.96194	0.727263	0.013223	0.991722	1.67932	2.47269	2.10245	1.07843	0.25	0.487013	0.78882	0.873832	0.709821
Cronobacter phage vB_CsaM_GAP31	NC_019400	147940	269	bacteria	59	4	253	268	204	226	166	1	270	267	266	201	0.39881	0.027038	1.71015	1.81155	1.37894	1.52765	1.12208	0.0067595	1.82506	1.80479	1.79803	1.35866	2.81356	0.25	1.06719	0.996269	1.30392	0.889381
Halovirus HRTV-5	NC_021320	76134	118	archaea	52	4	170	164	177	200	64	1	211	196	8	98	0.683006	0.0525389	2.23291	2.1541	2.32485	2.62695	0.840623	0.0131347	2.77143	2.57441	0.105078	1.2872	1.23077	0.25	1.24118	1.19512	0.0451977	0.49
Halovirus HRTV-7	NC_021335	69048	105	archaea	54	4	159	145	233	227	43	1	142	157	29	121	0.782065	0.0579307	2.30275	2.09999	3.37446	3.28757	0.622755	0.0144827	2.05654	2.27378	0.419998	1.7524	0.796296	0.25	0.893082	1.08276	0.124464	0.53304
Mycobacterium phage Gadjet	NC_023686	67949	102	bacteria	39	8	142	134	297	284	47	2	141	102	102	77	0.57396	0.117735	2.0898	1.97207	4.37093	4.17961	0.691695	0.0294338	2.07509	1.50113	1.50113	1.1332	1.20513	0.25	0.992958	0.761194	0.343434	0.271127
Vibrio phage VpV262	NC_003907	46012	67	bacteria	24	4	98	76	93	100	65	1		90	79	72	0.521603	0.0869338	2.12988	1.65174	2.02121	2.17335	1.41267	0.0217335	0	1.95601	1.71694	1.56481	2.70833	0.25	0	1.18421	0.849462	0.72
[truncated: 935 more rows]
