# Supplementary material for: Oyster RNA-seq Data Support the Development of Malacoherpesviridae Genomics
Source: Front Microbiol. 2017 Aug 9;8:1515. doi: 10.3389/fmicb.2017.01515 (PMC5552708; doi:10.3389/fmicb.2017.01515)
Supplement: Supplementary File 5 — Interactive visualization of the expression patterns of viral ORFs in C. gigas RNA-seq samples. Number of mapped reads per sample, non-normalized, and TPM expression values as well as total and non-synonymous SNPs are reported for any selected ORF. [file Table5.XLSX]

## Sheet: data
Size (kb)	id	CG1_R1	SRR2002821[SRR2002821]	SRR2002822[SRR2002822]	SRR2002823[SRR2002823]	SRR2002844[SRR2002844]	SRR2002845[SRR2002845]	SRR2002846[SRR2002846]	SRR2002864[SRR2002864]	SRR2002934[SRR2002934]	SRR2002935[SRR2002935]	SRR2002936[SRR2002936]	SRR2002938[SRR2002938]	SRR2002939[SRR2002939]	SRR2002940[SRR2002940]	SRR2002941[SRR2002941]	SRR2002942[SRR2002942]	SRR2002943[SRR2002943]	SRR2002944[SRR2002944]	SRR2002945[SRR2002945]	SRR2002947[SRR2002947]	SRR2002948[SRR2002948]	SRR2002949[SRR2002949]	SRR2002950[SRR2002950]	SRR2002951[SRR2002951]	SRR2002952[SRR2002952]	SRR2002953[SRR2002953]	SRR2002954[SRR2002954]	SRR2002955[SRR2002955]	SRR2002956[SRR2002956]	SRR2002957[SRR2002957]	SRR2002958[SRR2002958]	SRR2002959[SRR2002959]	SRR2002961[SRR2002961]	SRR2002962[SRR2002962]	SRR334222[SRR334222]	SRR334223[SRR334223]	SRR334224[SRR334224]	SRR334225[SRR334225]	SRR334226[SRR334226]	SRR334227[SRR334227]	SRR334228[SRR334228]	SRR334229[SRR334229]	SRR334230[SRR334230]	SRR334231[SRR334231]	SRR334232[SRR334232]	SRR334233[SRR334233]	SRR334234[SRR334234]	SRR334235[SRR334235]
0.447	ORF1_1	580	0	0	0	0	1	0	0	0	1	0	0	0	1	28	1	0	0	0	20	4	54	0	0	0	0	0	0	0	1	1	0	0	0	0	0	0	0	0	0	0	0	0	0	0	0	0	0
0.447	ORF1_2	1792	0	0	0	1	0	0	0	0	0	0	0	0	3	16	0	0	0	0	13	4	59	0	0	0	0	0	0	0	0	0	0	0	0	0	0	0	0	0	0	0	0	0	0	0	0	0	0
1.029	ORF10	14447	0	0	0	0	0	0	10	3	5	0	1	0	46	385	14	0	0	0	131	40	487	0	0	0	0	0	6	0	1	0	1	0	0	0	0	1	0	0	1	0	0	0	0	0	0	0	0
5.637	ORF100	21175	2	1	4	4	3	8	11	5	10	0	1	4	25	240	6	6	6	1	84	21	444	2	1	1	1	1	6	1	1	3	4	2	2	1	0	1	1	0	0	2	2	3	1	1	0	0	0
0.63	ORF101	1237	0	0	0	1	1	0	2	2	4	0	0	1	4	29	1	0	0	0	19	4	50	0	0	0	0	0	4	0	0	0	0	0	0	0	0	0	0	0	0	0	0	0	0	0	0	0	0
2.289	ORF102	12433	0	0	2	2	1	2	3	3	3	1	0	1	28	265	7	0	0	0	96	60	326	1	0	1	2	1	4	1	2	0	2	1	1	0	2	4	3	3	4	0	0	0	0	0	3	0	0
1.272	ORF103	11313	0	0	0	0	1	0	3	1	4	0	1	2	23	255	10	1	0	0	152	19	630	0	0	1	0	0	9	0	0	0	0	0	0	0	0	0	1	0	0	0	0	0	0	0	0	0	0
3.612	ORF104	196361	0	1	1	1	0	0	22	24	28	0	1	1	547	4624	239	1	1	0	3180	1225	8863	0	0	1	6	0	100	3	5	0	32	0	9	1	0	37	1	1	1	0	2	5	0	0	0	1	0
1.398	ORF106	6077	0	0	0	1	0	1	2	0	0	0	0	0	13	128	2	3	0	1	49	14	195	1	0	0	0	0	4	0	1	1	0	0	1	1	1	0	0	0	0	0	0	2	0	1	0	0	1
2.07	ORF107	92685	0	0	0	0	1	0	15	15	18	0	2	1	324	3495	182	3	0	0	1698	872	4502	0	0	0	6	0	35	0	6	0	9	2	4	0	0	20	0	0	0	0	0	0	0	0	0	0	0
0.813	ORF108	11506	0	0	1	0	0	0	6	2	7	0	0	0	26	235	28	0	0	0	183	59	601	0	0	0	0	0	10	0	0	0	1	0	0	0	0	2	0	0	0	0	0	0	0	0	0	0	0
2.625	ORF109	4680	0	0	0	1	1	2	2	1	2	0	3	0	6	112	6	1	0	1	52	8	164	2	1	1	1	0	1	0	2	0	2	0	0	0	0	3	0	1	0	0	0	0	0	0	0	0	0
1.902	ORF11	4409	0	0	0	1	0	1	1	1	2	2	0	0	7	63	4	0	1	0	38	11	109	0	0	0	0	0	1	0	1	0	1	0	1	0	0	0	0	0	1	2	0	1	0	0	0	0	0
0.786	ORF110	9571	0	0	0	0	1	0	14	3	9	0	1	0	24	223	14	0	0	0	62	16	213	0	0	0	1	0	6	0	1	0	1	0	0	0	0	0	0	0	1	0	1	0	0	0	0	0	0
0.87	ORF111	10980	1	0	0	0	0	0	3	1	3	1	0	0	31	259	22	0	0	0	150	48	438	0	0	0	0	0	5	0	0	0	0	0	0	0	0	1	0	0	0	0	0	0	0	0	0	0	0
1.389	ORF112	24834	0	2	0	0	0	0	4	0	6	0	1	2	73	697	31	2	1	0	622	123	1664	0	0	1	0	0	22	0	0	0	4	1	0	0	0	3	1	0	2	0	0	0	0	1	1	0	0
0.957	ORF113	29327	0	0	0	1	0	0	5	9	12	0	1	1	133	1013	54	1	0	0	637	120	2418	0	0	1	0	0	41	0	1	0	6	0	1	0	0	9	0	0	0	0	0	1	0	0	0	0	0
1.163	ORF114	6	0	0	0	0	0	0	1	1	1	0	0	0	0	3	0	0	0	0	6	3	0	0	0	1	0	0	1	0	0	0	0	1	1	0	0	0	0	0	0	0	0	0	0	0	0	0	0
0.762	ORF115	3391	0	0	0	0	0	0	0	1	2	0	0	0	5	79	3	0	0	0	28	5	145	0	0	1	0	0	1	0	0	0	1	0	0	0	0	0	0	0	0	0	0	0	0	0	0	0	0
0.771	ORF116_1	3386	0	0	0	0	0	0	4	3	3	0	0	0	20	241	14	0	0	0	79	22	241	1	0	0	0	1	2	0	1	0	0	0	1	0	0	1	0	0	0	0	0	0	0	0	0	0	0
0.771	ORF116_2	3481	0	0	0	0	0	0	11	2	3	0	0	0	18	243	14	0	0	0	56	24	209	0	0	0	0	0	4	0	0	0	1	0	0	0	0	0	0	0	0	0	0	0	0	0	0	0	0
1.116	ORF117_1	1973	0	0	0	0	0	0	12	3	8	0	0	0	32	314	15	0	0	0	133	52	286	0	0	0	0	0	7	0	0	0	0	0	0	0	0	0	0	0	0	0	0	0	0	0	0	0	0
1.116	ORF117_2	11472	0	0	0	0	0	0	8	3	4	0	1	0	25	302	23	0	0	0	108	27	286	0	1	0	0	0	7	0	0	0	1	0	1	0	0	0	0	0	0	0	0	0	0	0	0	0	0
0.669	ORF118_1	1160	0	0	0	0	0	0	3	0	0	0	0	0	9	87	5	0	0	0	25	7	67	0	0	0	0	0	0	2	0	0	0	0	1	0	0	0	1	0	0	0	0	0	0	0	0	0	0
0.669	ORF118_2	1174	0	0	0	0	0	1	2	0	1	0	0	0	13	83	7	0	0	0	26	6	71	0	0	0	0	0	0	0	1	0	0	0	0	0	0	0	0	0	0	0	0	0	0	0	0	0	1
0.579	ORF119_1	12688	0	0	0	0	0	0	12	0	10	0	0	0	37	415	22	0	0	0	129	38	420	0	0	0	0	0	11	0	0	0	1	0	0	0	0	0	0	0	0	0	0	0	0	0	0	0	0
0.579	ORF119_2	6303	0	0	0	1	0	0	10	3	2	0	0	1	48	422	23	1	0	0	259	44	456	0	0	0	0	0	6	0	0	0	0	0	1	0	0	1	0	0	0	0	0	1	0	0	0	0	0
0.588	ORF12	3644	0	0	0	0	0	0	2	1	0	0	0	0	20	90	8	0	0	0	16	1	74	0	0	0	0	0	1	0	0	0	0	0	0	0	0	0	0	0	0	0	0	0	0	0	0	0	0
0.231	ORF120_1	6798	0	0	0	0	0	0	0	0	0	0	0	0	4	33	4	0	0	0	87	21	454	0	0	0	0	0	4	0	0	0	0	0	1	0	0	1	0	0	0	0	1	0	0	0	0	0	0
0.231	ORF120_2	866	0	0	0	0	0	0	0	0	1	1	0	0	3	26	4	0	0	0	91	13	447	0	0	0	1	0	6	0	0	0	0	0	0	0	0	0	0	0	0	0	0	0	0	0	0	0	0
0.648	ORF121_1	3613	0	0	0	0	1	0	3	1	3	0	2	0	10	181	6	0	0	0	125	25	241	0	0	0	0	0	11	0	1	0	0	0	0	0	0	0	0	0	0	0	0	0	0	0	0	0	0
0.648	ORF121_2	7231	0	0	0	0	0	0	2	1	4	0	0	0	21	175	8	1	0	0	131	25	260	0	0	0	1	0	7	0	0	0	1	0	1	0	0	0	0	0	0	0	0	0	0	0	0	0	0
1.155	ORF122_1	5666	0	0	1	1	1	1	9	5	9	0	0	0	38	529	22	0	1	0	93	41	228	0	0	0	0	0	2	0	1	0	1	0	0	0	0	1	1	0	0	1	1	1	0	0	0	0	0
1.155	ORF122_2	14240	0	0	0	0	0	0	15	1	8	0	0	0	34	287	21	1	0	0	76	31	238	0	0	0	0	0	3	1	2	0	1	0	0	1	0	4	2	0	0	0	0	0	0	1	0	0	0
0.912	ORF123	820	0	0	0	0	0	1	1	0	1	0	0	0	0	18	0	0	1	0	14	5	65	0	0	0	0	0	2	0	0	0	0	0	0	0	0	0	0	0	1	0	0	0	0	0	0	0	0
1.425	ORF124	11634	0	0	0	1	2	0	23	6	11	0	0	1	55	625	27	0	0	0	193	29	460	0	0	1	0	0	5	0	1	0	1	0	0	0	0	5	0	0	1	0	0	1	0	0	0	0	0
0.318	ORF13	5991	0	0	0	0	1	0	0	1	0	0	0	0	2	21	0	0	0	0	126	19	439	1	0	0	1	0	5	0	0	0	0	0	1	0	0	1	0	0	0	0	0	0	0	0	0	0	0
0.585	ORF14	1878	0	0	0	0	0	0	2	0	2	0	0	0	4	41	4	1	0	0	17	8	103	0	0	0	0	0	0	0	0	1	0	1	0	0	0	0	0	0	0	0	0	0	1	0	0	0	0
0.645	ORF15	4698	0	0	0	0	0	0	2	0	1	0	0	0	3	31	3	0	0	0	66	16	250	0	0	0	0	0	4	1	0	0	0	0	1	0	0	1	0	0	0	0	0	0	0	1	0	0	0
0.231	ORF16	1700	0	0	0	0	0	0	0	0	1	0	0	0	3	70	1	0	0	0	10	3	46	0	0	1	0	0	2	0	1	0	0	0	0	0	0	0	0	0	0	0	0	0	0	0	0	0	0
0.348	ORF17	1651	0	0	0	0	0	0	0	0	1	0	0	0	4	38	2	0	0	0	9	4	35	0	0	0	0	0	1	0	0	0	0	0	0	0	0	0	0	0	0	0	0	0	0	0	0	0	0
0.282	ORF18	6432	0	0	0	0	0	0	4	3	3	0	0	0	53	252	15	0	0	0	118	37	489	0	1	1	0	0	6	0	0	0	1	1	0	0	0	2	0	0	0	0	0	2	0	0	0	0	0
1.209	ORF19	2926	0	0	0	1	2	1	3	0	2	0	1	3	8	46	3	3	0	0	20	12	110	1	0	0	0	0	1	0	0	0	0	0	0	0	0	0	0	0	0	0	0	0	0	0	0	0	1
0.504	ORF2_1	1097	0	0	0	0	0	1	1	2	0	0	1	0	7	51	3	0	0	0	27	3	67	0	0	1	0	0	4	0	0	0	0	0	0	0	0	0	0	0	0	0	0	0	0	0	0	0	0
0.504	ORF2_2	2079	0	0	1	0	0	0	2	0	2	0	0	0	5	47	3	0	0	0	11	2	83	0	0	1	0	0	2	0	0	0	0	0	0	0	0	0	1	0	0	0	0	0	0	0	0	0	0
1.74	ORF20	13661	0	1	0	0	0	1	5	2	6	1	0	0	31	318	19	0	0	1	141	37	595	0	0	0	0	0	6	1	0	0	1	1	0	0	0	2	0	1	0	0	0	0	0	1	0	0	0
2.955	ORF21	10992	0	1	1	0	0	0	1	2	2	0	0	0	22	94	10	0	0	1	70	16	245	0	0	1	0	1	0	1	0	0	2	0	0	1	0	0	0	0	0	0	0	2	0	0	0	0	0
4.899	ORF22	43066	2	0	2	0	3	2	12	2	16	1	1	2	56	653	36	2	0	2	279	86	896	0	0	0	1	0	18	0	2	1	0	2	3	0	0	5	1	3	0	1	0	2	2	1	1	0	1
3.819	ORF23	16778	1	1	0	1	1	3	2	4	1	0	0	1	16	235	14	1	2	2	147	18	546	1	0	0	1	0	4	2	1	1	0	1	0	0	0	1	3	0	5	0	0	2	0	0	0	0	0
1.134	ORF24	6547	0	0	0	0	0	0	5	2	4	0	1	2	19	95	6	0	0	0	51	18	174	0	0	0	0	0	2	0	1	0	0	0	1	0	0	1	0	0	0	0	1	0	0	0	0	0	0
0.666	ORF25	8789	1	0	0	1	0	0	4	3	1	0	0	0	31	198	5	0	0	0	163	34	776	0	0	0	0	0	9	0	0	0	0	0	0	0	0	1	0	0	0	0	0	1	0	0	0	0	0
1.188	ORF26	7964	0	0	0	0	1	0	4	1	4	0	2	0	18	196	5	0	0	0	54	12	275	0	0	1	0	0	5	1	0	2	0	0	0	0	0	1	0	0	1	0	1	0	0	0	0	0	0
0.801	ORF27	41193	0	0	0	0	0	0	6	9	4	0	0	0	135	1200	73	0	0	1	726	264	2546	0	0	0	2	0	24	0	1	0	4	0	0	0	0	1	0	0	1	0	0	0	0	0	0	0	0
2.562	ORF28	20164	0	0	0	2	0	1	11	3	7	1	0	0	45	493	22	1	0	0	250	27	850	0	0	0	1	0	10	0	0	0	1	0	0	1	0	2	0	0	0	0	1	1	0	0	0	0	1
0.606	ORF29	2365	1	2	4	4	3	2	2	0	3	1	3	3	5	36	2	3	1	2	19	4	42	0	0	0	0	1	1	0	1	5	1	2	0	0	0	1	0	0	0	0	0	1	1	1	0	0	0
0.765	ORF3_1	4195	0	0	0	1	0	0	4	0	0	0	0	0	6	59	3	0	0	1	23	18	159	0	0	0	0	0	0	0	0	0	0	0	0	0	0	1	0	0	0	0	0	0	0	0	0	0	0
0.765	ORF3_2	677	0	0	0	0	0	0	0	2	0	0	1	0	11	64	3	0	1	0	43	15	136	0	0	0	0	0	2	0	0	0	0	0	0	0	0	0	0	0	0	0	0	0	0	0	0	0	0
0.747	ORF30	1518	0	0	0	0	0	0	1	0	0	0	0	0	3	33	0	1	0	0	13	4	64	0	0	0	0	0	1	0	0	0	0	0	0	0	0	0	0	0	0	0	0	0	0	0	0	0	0
0.558	ORF31	2450	0	0	0	0	0	0	1	0	1	0	0	0	9	57	8	0	0	0	18	4	132	0	0	0	0	0	0	0	0	0	0	0	0	0	0	0	0	0	0	0	0	0	0	0	0	0	0
0.891	ORF33	16752	0	0	1	0	1	0	7	3	9	0	0	1	39	468	24	2	0	0	287	88	710	0	0	0	0	0	8	0	1	1	0	1	0	0	0	4	1	2	0	1	3	1	2	1	1	0	0
0.375	ORF34	1043	0	0	0	0	0	0	0	0	0	0	0	0	4	28	2	0	0	0	28	4	43	0	0	0	0	0	0	0	0	0	1	0	0	0	0	0	0	0	0	0	0	0	0	0	0	1	0
0.474	ORF35	1462	0	0	0	0	0	0	2	1	2	0	0	0	7	58	9	0	0	0	27	3	74	0	0	0	0	0	2	0	0	0	2	0	0	0	0	0	0	1	0	0	0	0	0	0	1	0	0
0.228	ORF36	0	0	0	0	0	0	0	0	0	0	0	0	0	0	0	0	0	0	0	0	0	0	0	0	0	0	0	0	0	0	0	0	0	0	0	0	0	0	0	0	0	0	0	0	0	0	0	0
0.231	ORF37	0	0	1	0	0	0	0	0	0	0	0	0	0	0	1	0	0	0	0	0	0	0	0	0	0	0	0	0	0	0	0	0	0	0	0	0	0	0	0	0	0	0	0	0	0	0	0	0
0.582	ORF38	431	0	0	0	0	0	0	1	1	1	0	0	1	1	10	0	0	0	0	1	2	11	0	0	1	1	0	0	0	0	0	0	0	0	0	0	0	0	0	0	0	0	0	0	0	0	0	0
0.585	ORF39	2158	0	0	0	0	0	1	2	0	3	0	0	0	6	52	5	0	0	0	6	6	48	0	0	0	0	0	0	0	0	0	0	0	0	0	0	0	0	0	0	0	0	0	0	0	0	0	0
1.05	ORF4_1	4937	0	0	0	0	0	0	6	1	6	0	0	0	21	249	14	0	0	0	66	23	205	0	0	0	0	0	1	0	1	0	0	0	0	0	0	0	0	0	0	0	0	0	0	1	0	0	0
1.05	ORF4_2	9837	0	0	0	0	0	0	2	3	2	0	0	0	22	304	7	0	0	0	61	21	217	0	0	0	0	0	3	0	0	0	0	0	0	0	0	2	0	0	0	0	0	1	0	0	0	0	0
1.728	ORF40	2121	0	0	0	0	0	0	1	1	2	2	1	1	8	51	3	1	0	0	17	4	48	1	0	0	0	0	2	0	0	0	0	0	0	0	0	1	0	0	1	0	0	0	0	0	0	0	0
2.919	ORF41	16249	1	2	0	0	2	0	2	1	5	0	0	0	29	493	31	0	0	0	192	29	858	0	0	1	0	0	10	0	0	1	1	1	0	0	0	5	0	1	0	1	0	1	0	0	0	0	0
1.095	ORF42	5183	0	0	0	2	0	1	3	0	0	0	1	0	15	102	5	0	0	0	46	16	201	0	0	0	0	1	2	1	0	0	2	0	0	0	0	0	2	0	0	0	1	3	3	0	3	5	3
0.612	ORF43	6434	0	0	0	0	0	0	0	1	1	0	0	0	16	105	2	0	0	1	72	24	391	0	0	0	1	0	1	0	0	0	0	0	2	0	0	0	1	0	0	0	0	0	0	0	0	0	0
0.927	ORF44	7148	0	0	2	0	0	1	3	3	4	0	0	1	28	229	6	1	0	0	32	14	110	0	0	0	0	0	0	0	0	0	0	0	1	0	0	0	0	0	0	0	0	0	0	0	0	0	0
0.726	ORF45	32853	0	0	0	0	0	0	3	4	4	0	0	0	95	900	49	0	0	0	652	159	2271	0	0	0	3	0	19	0	0	0	4	1	2	0	0	8	0	0	0	0	0	1	0	0	0	0	0
0.648	ORF46	3032	0	0	0	0	0	0	3	2	0	0	0	0	3	39	1	0	0	0	20	3	96	0	0	0	0	0	1	0	0	0	0	0	0	0	0	1	0	0	0	0	0	0	0	0	0	0	0
4.239	ORF47	11389	0	2	1	2	0	2	6	3	8	0	2	0	12	198	13	1	1	2	88	21	267	2	0	1	1	2	3	0	0	1	2	0	1	1	1	1	1	0	0	0	2	1	1	0	0	0	0
0.483	ORF48	0	0	0	0	0	0	0	1	0	0	0	0	0	0	0	1	0	0	0	0	0	0	0	0	0	0	0	0	0	0	0	0	1	0	0	0	0	0	0	0	0	0	0	0	0	0	0	0
3.417	ORF49	9177	0	0	1	1	1	6	3	4	1	0	1	1	21	233	13	1	0	0	126	24	496	2	0	1	0	0	6	1	0	1	1	1	3	1	0	2	1	0	0	0	1	0	1	0	1	0	0
2.508	ORF51	13586	0	0	0	1	0	2	2	4	8	0	0	1	33	393	19	2	0	1	122	27	468	0	0	0	1	0	8	0	0	2	1	1	0	0	0	1	0	0	1	0	0	0	0	0	0	0	0
0.543	ORF52	2685	0	0	0	0	0	0	0	0	0	1	0	0	5	20	1	0	0	0	42	8	113	1	0	0	0	0	1	0	0	0	1	0	0	0	0	0	0	0	0	0	0	0	0	0	0	0	0
1.548	ORF53	20115	0	0	0	1	0	0	6	0	1	0	0	0	59	280	19	1	0	0	208	35	790	0	0	0	2	0	14	0	0	0	0	1	1	2	0	3	2	0	1	1	1	0	0	0	0	0	0
2.424	ORF54	12052	0	0	0	1	2	1	2	0	7	0	0	4	40	266	21	0	3	1	158	37	527	0	0	1	1	0	7	0	0	0	2	5	1	0	0	3	0	0	1	0	0	2	0	0	0	0	0
0.42	ORF55	4395	0	0	0	0	0	0	6	3	3	0	0	0	20	78	6	0	0	0	36	10	102	0	0	0	0	0	1	1	0	0	2	0	0	0	0	0	0	0	0	0	0	1	0	0	0	0	0
0.849	ORF56	4155	0	0	0	0	0	0	2	4	0	0	0	0	24	137	8	1	0	0	74	18	153	0	0	0	0	0	0	0	0	0	0	0	0	0	0	0	0	0	0	0	0	0	0	0	0	0	0
0.951	ORF57	6248	0	0	0	0	1	0	9	1	2	0	0	0	43	260	14	0	0	0	159	38	528	0	0	1	0	0	6	1	1	1	1	0	0	0	0	1	0	0	0	0	0	0	0	0	0	0	0
1.566	ORF58	4921	0	0	1	3	1	0	2	0	3	1	0	0	7	104	9	3	0	1	90	27	236	0	0	0	0	0	6	1	0	0	1	0	0	0	0	0	1	1	0	1	0	1	0	0	0	0	1
3.243	ORF59	10758	1	0	0	1	0	2	4	2	5	0	1	0	25	300	20	0	0	0	127	21	537	2	0	2	1	0	7	0	0	0	0	1	1	0	0	2	3	0	1	0	1	1	0	0	0	0	0
2.031	ORF6	6301	0	1	0	0	0	0	0	1	1	0	0	0	13	86	6	0	1	0	47	2	214	0	0	0	0	0	1	0	2	0	1	0	0	0	0	0	0	0	0	0	0	0	0	0	0	0	0
1.236	ORF60	3194	0	0	0	0	0	0	2	1	0	0	1	0	5	64	5	0	0	0	51	9	141	1	0	0	0	0	0	0	0	0	0	0	0	1	0	0	0	0	0	0	0	3	0	1	0	0	0
1.737	ORF61	3376	0	0	1	0	0	0	0	0	2	0	0	0	5	66	2	0	0	0	27	10	149	1	0	0	0	0	1	0	0	0	0	0	0	0	0	1	0	0	0	0	0	0	0	0	0	0	0
1.197	ORF64	2128	0	0	1	1	2	0	1	1	0	0	0	1	4	39	4	0	0	2	9	2	70	0	0	0	0	0	0	0	0	0	0	1	1	0	0	1	0	0	0	0	1	0	0	0	0	0	0
3.393	ORF66	8817	0	0	1	1	0	2	3	1	4	1	1	1	22	147	8	1	1	0	69	16	312	0	0	0	0	0	6	0	0	1	1	1	0	0	0	2	0	0	0	2	1	0	0	0	0	0	0
1.791	ORF67	4517	0	0	0	1	0	1	6	4	3	0	0	0	5	59	2	1	0	0	38	10	187	0	0	0	0	1	2	0	0	0	0	0	0	1	0	0	0	0	0	0	1	0	0	0	0	0	0
2.082	ORF68	19348	0	1	0	0	0	0	5	0	4	0	0	1	64	512	38	0	0	0	350	84	1062	0	0	0	1	0	5	0	0	1	2	0	2	0	0	2	0	1	1	0	0	1	0	0	0	0	0
1.392	ORF69	3781	0	0	0	0	1	2	3	1	2	0	0	0	7	127	7	0	0	0	40	5	164	0	0	0	1	0	0	0	0	0	1	0	0	0	0	0	0	0	0	0	0	0	0	0	0	0	0
3.546	ORF7	8943	0	0	1	0	1	0	6	1	1	1	0	1	10	110	6	1	2	0	87	19	418	0	0	0	0	0	3	0	1	1	0	0	0	2	0	0	0	1	2	0	0	1	1	0	0	0	0
0.603	ORF70	5132	0	0	0	0	0	0	3	1	4	0	0	0	13	73	4	0	0	0	41	13	126	0	0	0	1	0	2	0	0	0	0	0	0	0	0	0	0	0	0	0	0	0	0	0	0	0	0
1.362	ORF71	3528	0	2	0	1	1	0	7	0	2	0	1	0	11	56	7	0	2	0	42	12	186	0	0	0	0	0	0	0	0	0	1	1	0	1	0	0	0	1	0	0	1	0	0	0	0	0	0
0.567	ORF72	8347	0	0	0	0	0	0	2	3	2	0	0	0	29	273	18	0	0	0	133	63	430	0	0	0	0	0	8	0	0	0	4	1	0	0	0	0	0	0	0	0	0	0	0	0	0	0	1
0.357	ORF74	5336	0	0	0	0	0	0	3	3	2	0	0	0	28	87	10	0	0	0	115	61	410	0	0	0	1	0	3	0	0	0	1	0	0	0	0	1	0	0	0	0	0	0	0	0	0	0	0
0.711	ORF75	5484	0	0	0	0	0	0	6	1	4	0	0	0	22	263	18	1	0	0	52	17	150	0	0	0	1	0	3	0	1	0	0	0	0	0	0	1	0	0	1	0	0	0	1	0	1	1	0
2.037	ORF76	2413	4	3	7	14	7	14	13	23	14	5	9	9	9	55	7	17	9	7	21	8	51	4	1	5	2	3	5	4	5	3	10	1	2	4	1	2	8	2	4	5	5	1	1	5	3	1	1
3.795	ORF77	18740	0	0	2	1	1	2	12	7	9	3	0	1	60	490	24	0	1	3	195	14	870	1	0	0	1	0	5	1	0	1	1	1	0	0	0	6	0	0	0	1	1	0	0	0	0	0	0
3.456	ORF78	6534	1	0	0	0	0	5	2	1	5	2	2	0	12	150	9	2	1	1	71	7	229	3	1	0	0	1	2	1	3	2	1	0	0	0	0	6	0	4	1	2	0	1	0	0	0	1	0
0.441	ORF79	3583	0	0	0	0	0	0	0	0	2	0	1	0	7	91	2	0	0	0	45	4	124	0	0	0	0	0	1	0	0	0	0	0	0	0	0	1	0	0	0	0	0	0	0	0	0	0	0
0.96	ORF8	945	0	0	1	3	0	2	1	0	2	0	1	1	5	15	1	0	0	1	11	1	47	0	0	0	0	0	0	0	1	1	0	1	0	0	0	0	1	0	0	0	0	0	0	0	0	0	0
0.351	ORF80	25969	0	0	0	0	0	3	9	8	10	0	1	0	170	635	79	0	0	0	657	187	2352	0	0	0	2	0	42	0	3	0	7	0	2	0	0	6	1	2	0	0	0	3	0	0	0	0	0
0.642	ORF81	2697	0	0	0	0	0	0	3	0	1	0	0	2	6	55	1	0	0	0	36	8	105	0	0	0	0	0	1	1	1	0	0	0	0	0	0	0	0	0	0	0	0	0	0	0	0	0	0
0.891	ORF82	33059	0	0	0	0	0	0	8	8	8	0	1	0	164	984	46	0	0	0	626	178	1820	0	0	0	1	0	19	0	0	0	2	0	3	0	0	8	0	0	0	0	0	0	0	0	0	0	0
1.107	ORF83	12672	0	0	0	0	0	0	2	3	5	0	0	1	21	182	13	1	0	0	143	52	616	1	0	0	0	0	11	0	0	0	3	0	0	0	0	3	0	0	0	0	0	0	0	0	0	0	0
0.357	ORF84	4838	0	1	0	0	0	1	1	1	1	0	1	1	21	55	11	1	0	0	57	27	352	0	0	0	1	0	9	0	0	0	0	0	0	0	1	0	0	0	0	1	0	0	0	0	0	0	0
2.004	ORF85	7875	0	0	0	0	1	0	2	2	0	0	1	0	9	142	9	1	0	0	40	7	205	0	0	0	0	0	1	0	0	0	2	0	0	0	0	3	1	1	0	0	1	1	0	0	0	0	0
0.408	ORF86	2781	0	0	0	0	0	0	2	1	0	0	0	0	5	53	7	0	0	0	16	2	114	0	0	0	0	0	1	0	0	0	0	0	0	0	0	0	0	0	0	0	0	1	0	0	0	0	0
0.513	ORF87	6337	0	0	0	0	0	0	4	5	2	0	0	0	15	164	24	0	1	0	58	20	326	0	0	0	1	0	1	0	0	0	1	0	0	0	0	1	0	0	0	0	0	1	0	0	0	0	0
2.247	ORF88	30879	0	0	0	0	0	1	8	6	7	0	0	0	67	918	51	0	0	0	381	112	1454	0	0	0	5	2	14	0	2	0	3	0	1	0	0	8	0	0	0	0	0	1	0	1	0	1	0
0.735	ORF89	7316	1	0	0	0	1	0	3	0	0	0	0	0	14	154	13	0	0	0	98	33	482	0	0	0	1	0	7	0	0	0	0	0	0	0	0	1	0	0	0	1	0	0	1	1	0	0	0
1.779	ORF9	7309	0	0	0	0	0	0	3	1	0	1	1	1	13	123	4	1	0	1	72	17	292	0	0	0	0	0	2	0	0	0	1	0	1	0	0	1	0	0	2	1	0	0	0	0	0	0	0
0.885	ORF90	59018	0	1	0	1	1	1	12	2	14	0	0	0	169	914	58	1	0	0	801	170	3363	1	0	0	0	0	40	0	1	1	7	0	0	1	0	10	1	0	0	0	0	1	0	0	0	0	0
1.083	ORF91	2518	0	0	0	0	0	0	0	0	1	0	0	0	5	63	3	0	0	0	22	3	123	0	0	0	0	0	0	0	0	0	0	1	0	0	0	0	0	1	0	0	0	0	0	0	0	1	0
0.69	ORF92	12735	0	0	0	0	0	0	3	6	1	0	0	0	45	457	26	1	0	0	141	41	665	0	0	0	0	0	4	0	0	0	1	0	0	0	0	0	0	0	0	0	0	1	0	0	0	0	0
1.215	ORF93	8198	0	1	1	0	0	1	1	0	1	0	0	1	16	150	7	1	0	1	35	19	230	0	0	0	0	0	2	0	1	0	0	0	0	0	0	1	0	1	0	1	0	1	0	2	1	2	3
1.044	ORF94	2616	0	0	0	0	0	0	3	0	1	1	0	0	7	81	3	1	0	0	21	4	83	0	0	0	0	0	1	0	0	0	1	0	0	0	0	0	0	0	2	0	0	0	0	1	0	0	0
0.933	ORF95	5199	0	1	0	0	0	1	5	3	4	0	0	0	18	113	15	0	0	0	82	32	408	1	0	0	0	0	6	1	0	0	0	0	0	0	0	1	0	0	0	0	0	0	0	1	0	0	0
0.723	ORF96	2031	0	0	0	0	1	0	1	0	0	0	0	1	13	153	2	0	0	0	28	4	151	0	0	0	0	0	3	0	0	0	2	0	0	0	1	0	0	0	0	0	0	0	0	1	0	0	0
0.546	ORF97	4414	0	0	0	1	0	0	0	3	9	1	2	0	24	178	3	0	2	0	76	26	215	0	0	0	0	0	7	0	0	0	0	0	1	0	0	2	0	0	0	0	0	0	0	0	0	0	0
1.755	ORF98	6436	0	0	0	1	3	0	3	4	4	0	0	1	13	159	11	1	0	1	76	13	225	0	0	2	0	0	1	0	0	0	0	0	1	0	0	1	0	0	2	0	0	1	0	0	0	0	0
0.753	ORF99	9429	0	0	0	0	0	0	1	1	6	0	0	0	15	143	7	1	1	0	81	28	343	1	0	0	2	0	10	0	0	0	2	1	1	0	0	1	0	0	0	0	0	0	0	0	0	0	0
0.471	PUTA_110k	3784	0	0	0	0	0	1	5	1	1	0	0	0	12	73	4	0	0	1	48	7	104	0	0	0	0	0	2	0	0	2	0	1	0	1	0	1	0	0	0	1	0	0	0	0	0	0	0
1.942	PUTA_113k	16591	1	0	1	1	0	0	6	0	5	0	0	0	26	143	11	0	0	0	161	28	649	0	0	0	0	0	13	0	0	0	1	0	0	0	0	0	1	1	0	0	0	0	0	0	0	0	1
1.926	PUTA_177k	6828	0	0	0	2	1	1	0	1	2	0	0	3	13	177	6	2	4	0	79	19	235	0	0	0	0	0	2	0	1	0	1	0	1	0	0	4	0	0	0	0	0	0	0	0	0	0	0
0.661	PUTA_182k	2017	0	0	0	0	0	0	0	1	0	0	0	0	4	36	1	0	0	0	19	10	108	0	0	0	0	0	2	0	0	0	1	0	1	0	0	0	0	0	0	0	0	0	0	0	0	0	0
3.15	PUTA_72k	9636	1	3	3	1	0	1	6	1	1	1	0	0	12	107	12	1	1	2	71	12	287	1	0	1	0	1	6	3	2	0	3	1	2	0	0	1	2	5	6	3	6	3	3	3	3	2	1
3.91	PUTA_94k	572	0	0	1	3	0	2	1	1	0	0	1	0	1	13	0	1	0	0	10	2	20	0	0	1	0	0	0	0	1	0	0	0	1	0	0	3	0	1	1	2	1	3	2	3	2	1	1
2.133	PUTA_99k	13221	0	0	0	0	0	0	3	3	1	0	0	1	26	279	12	0	0	0	286	48	1092	0	0	0	1	1	9	0	0	0	1	0	2	0	0	5	1	0	0	0	0	0	0	1	0	0	0
		1398307	18	28	43	70	54	85	541	290	471	29	55	63	4040	35373	2006	83	45	39	19664	5856	66182	33	6	33	58	17	812	30	64	35	164	39	66	21	7	232	44	35	46	30	37	63	21	30	21	17	17
norma per lungh	ORF1_1	1297.54	0	0	0	0	2.23714	0	0	0	2.23714	0	0	0	2.23714	62.6398	2.23714	0	0	0	44.7427	8.94855	120.805	0	0	0	0	0	0	0	2.23714	2.23714	0	0	0	0	0	0	0	0	0	0	0	0	0	0	0	0	0
	ORF1_2	4008.95	0	0	0	2.23714	0	0	0	0	0	0	0	0	6.71141	35.7942	0	0	0	0	29.0828	8.94855	131.991	0	0	0	0	0	0	0	0	0	0	0	0	0	0	0	0	0	0	0	0	0	0	0	0	0	0
	ORF10	14039.8	0	0	0	0	0	0	9.71817	2.91545	4.85909	0	0.971817	0	44.7036	374.15	13.6054	0	0	0	127.308	38.8727	473.275	0	0	0	0	0	5.8309	0	0.971817	0	0.971817	0	0	0	0	0.971817	0	0	0.971817	0	0	0	0	0	0	0	0
	ORF100	3756.43	0.354799	0.177399	0.709597	0.709597	0.532198	1.41919	1.95139	0.886997	1.77399	0	0.177399	0.709597	4.43498	42.5758	1.0644	1.0644	1.0644	0.177399	14.9015	3.72539	78.7653	0.354799	0.177399	0.177399	0.177399	0.177399	1.0644	0.177399	0.177399	0.532198	0.709597	0.354799	0.354799	0.177399	0	0.177399	0.177399	0	0	0.354799	0.354799	0.532198	0.177399	0.177399	0	0	0
	ORF101	1963.49	0	0	0	1.5873	1.5873	0	3.1746	3.1746	6.34921	0	0	1.5873	6.34921	46.0317	1.5873	0	0	0	30.1587	6.34921	79.3651	0	0	0	0	0	6.34921	0	0	0	0	0	0	0	0	0	0	0	0	0	0	0	0	0	0	0	0
	ORF102	5431.63	0	0	0.873744	0.873744	0.436872	0.873744	1.31062	1.31062	1.31062	0.436872	0	0.436872	12.2324	115.771	3.0581	0	0	0	41.9397	26.2123	142.42	0.436872	0	0.436872	0.873744	0.436872	1.74749	0.436872	0.873744	0	0.873744	0.436872	0.436872	0	0.873744	1.74749	1.31062	1.31062	1.74749	0	0	0	0	0	1.31062	0	0
	ORF103	8893.87	0	0	0	0	0.786164	0	2.35849	0.786164	3.14465	0	0.786164	1.57233	18.0818	200.472	7.86164	0.786164	0	0	119.497	14.9371	495.283	0	0	0.786164	0	0	7.07547	0	0	0	0	0	0	0	0	0	0.786164	0	0	0	0	0	0	0	0	0	0
	ORF104	54363.5	0	0.276855	0.276855	0.276855	0	0	6.09081	6.64452	7.75194	0	0.276855	0.276855	151.44	1280.18	66.1683	0.276855	0.276855	0	880.399	339.147	2453.77	0	0	0.276855	1.66113	0	27.6855	0.830565	1.38427	0	8.85936	0	2.49169	0.276855	0	10.2436	0.276855	0.276855	0.276855	0	0.55371	1.38427	0	0	0	0.276855	0
	ORF106	4346.92	0	0	0	0.715308	0	0.715308	1.43062	0	0	0	0	0	9.299	91.5594	1.43062	2.14592	0	0.715308	35.0501	10.0143	139.485	0.715308	0	0	0	0	2.86123	0	0.715308	0.715308	0	0	0.715308	0.715308	0.715308	0	0	0	0	0	0	1.43062	0	0.715308	0	0	0.715308
	ORF107	44775.4	0	0	0	0	0.483092	0	7.24638	7.24638	8.69565	0	0.966184	0.483092	156.522	1688.41	87.9227	1.44928	0	0	820.29	421.256	2174.88	0	0	0	2.89855	0	16.9082	0	2.89855	0	4.34783	0.966184	1.93237	0	0	9.66184	0	0	0	0	0	0	0	0	0	0	0
	ORF108	14152.5	0	0	1.23001	0	0	0	7.38007	2.46002	8.61009	0	0	0	31.9803	289.053	34.4403	0	0	0	225.092	72.5707	739.237	0	0	0	0	0	12.3001	0	0	0	1.23001	0	0	0	0	2.46002	0	0	0	0	0	0	0	0	0	0	0
	ORF109	1782.86	0	0	0	0.380952	0.380952	0.761905	0.761905	0.380952	0.761905	0	1.14286	0	2.28571	42.6667	2.28571	0.380952	0	0.380952	19.8095	3.04762	62.4762	0.761905	0.380952	0.380952	0.380952	0	0.380952	0	0.761905	0	0.761905	0	0	0	0	1.14286	0	0.380952	0	0	0	0	0	0	0	0	0
	ORF11	2318.09	0	0	0	0.525762	0	0.525762	0.525762	0.525762	1.05152	1.05152	0	0	3.68034	33.123	2.10305	0	0.525762	0	19.979	5.78339	57.3081	0	0	0	0	0	0.525762	0	0.525762	0	0.525762	0	0.525762	0	0	0	0	0	0.525762	1.05152	0	0.525762	0	0	0	0	0
	ORF110	12176.8	0	0	0	0	1.27226	0	17.8117	3.81679	11.4504	0	1.27226	0	30.5344	283.715	17.8117	0	0	0	78.8804	20.3562	270.992	0	0	0	1.27226	0	7.63359	0	1.27226	0	1.27226	0	0	0	0	0	0	0	1.27226	0	1.27226	0	0	0	0	0	0
	ORF111	12620.7	1.14943	0	0	0	0	0	3.44828	1.14943	3.44828	1.14943	0	0	35.6322	297.701	25.2874	0	0	0	172.414	55.1724	503.448	0	0	0	0	0	5.74713	0	0	0	0	0	0	0	0	1.14943	0	0	0	0	0	0	0	0	0	0	0
	ORF112	17879	0	1.43988	0	0	0	0	2.87977	0	4.31965	0	0.719942	1.43988	52.5558	501.8	22.3182	1.43988	0.719942	0	447.804	88.5529	1197.98	0	0	0.719942	0	0	15.8387	0	0	0	2.87977	0.719942	0	0	0	2.15983	0.719942	0	1.43988	0	0	0	0	0.719942	0.719942	0	0
	ORF113	30644.7	0	0	0	1.04493	0	0	5.22466	9.40439	12.5392	0	1.04493	1.04493	138.976	1058.52	56.4263	1.04493	0	0	665.622	125.392	2526.65	0	0	1.04493	0	0	42.8422	0	1.04493	0	6.26959	0	1.04493	0	0	9.40439	0	0	0	0	0	1.04493	0	0	0	0	0
	ORF114	5.15907	0	0	0	0	0	0	0.859845	0.859845	0.859845	0	0	0	0	2.57954	0	0	0	0	5.15907	2.57954	0	0	0	0.859845	0	0	0.859845	0	0	0	0	0.859845	0.859845	0	0	0	0	0	0	0	0	0	0	0	0	0	0
	ORF115	4450.13	0	0	0	0	0	0	0	1.31234	2.62467	0	0	0	6.56168	103.675	3.93701	0	0	0	36.7454	6.56168	190.289	0	0	1.31234	0	0	1.31234	0	0	0	1.31234	0	0	0	0	0	0	0	0	0	0	0	0	0	0	0	0
	ORF116_1	4391.7	0	0	0	0	0	0	5.18807	3.89105	3.89105	0	0	0	25.9403	312.581	18.1582	0	0	0	102.464	28.5344	312.581	1.29702	0	0	0	1.29702	2.59403	0	1.29702	0	0	0	1.29702	0	0	1.29702	0	0	0	0	0	0	0	0	0	0	0
	ORF116_2	4514.92	0	0	0	0	0	0	14.2672	2.59403	3.89105	0	0	0	23.3463	315.175	18.1582	0	0	0	72.6329	31.1284	271.077	0	0	0	0	0	5.18807	0	0	0	1.29702	0	0	0	0	0	0	0	0	0	0	0	0	0	0	0	0
	ORF117_1	1767.92	0	0	0	0	0	0	10.7527	2.68817	7.16846	0	0	0	28.6738	281.362	13.4409	0	0	0	119.176	46.595	256.272	0	0	0	0	0	6.2724	0	0	0	0	0	0	0	0	0	0	0	0	0	0	0	0	0	0	0	0
	ORF117_2	10279.6	0	0	0	0	0	0	7.16846	2.68817	3.58423	0	0.896057	0	22.4014	270.609	20.6093	0	0	0	96.7742	24.1935	256.272	0	0.896057	0	0	0	6.2724	0	0	0	0.896057	0	0.896057	0	0	0	0	0	0	0	0	0	0	0	0	0	0
	ORF118_1	1733.93	0	0	0	0	0	0	4.4843	0	0	0	0	0	13.4529	130.045	7.47384	0	0	0	37.3692	10.4634	100.149	0	0	0	0	0	0	2.98954	0	0	0	0	1.49477	0	0	0	1.49477	0	0	0	0	0	0	0	0	0	0
	ORF118_2	1754.86	0	0	0	0	0	1.49477	2.98954	0	1.49477	0	0	0	19.432	124.066	10.4634	0	0	0	38.864	8.96861	106.129	0	0	0	0	0	0	0	1.49477	0	0	0	0	0	0	0	0	0	0	0	0	0	0	0	0	0	1.49477
	ORF119_1	21913.6	0	0	0	0	0	0	20.7254	0	17.2712	0	0	0	63.9033	716.753	37.9965	0	0	0	222.798	65.6304	725.389	0	0	0	0	0	18.9983	0	0	0	1.72712	0	0	0	0	0	0	0	0	0	0	0	0	0	0	0	0
	ORF119_2	10886	0	0	0	1.72712	0	0	17.2712	5.18135	3.45423	0	0	1.72712	82.9016	728.843	39.7237	1.72712	0	0	447.323	75.9931	787.565	0	0	0	0	0	10.3627	0	0	0	0	0	1.72712	0	0	1.72712	0	0	0	0	0	1.72712	0	0	0	0	0
	ORF12	6197.28	0	0	0	0	0	0	3.40136	1.70068	0	0	0	0	34.0136	153.061	13.6054	0	0	0	27.2109	1.70068	125.85	0	0	0	0	0	1.70068	0	0	0	0	0	0	0	0	0	0	0	0	0	0	0	0	0	0	0	0
	ORF120_1	29428.6	0	0	0	0	0	0	0	0	0	0	0	0	17.316	142.857	17.316	0	0	0	376.623	90.9091	1965.37	0	0	0	0	0	17.316	0	0	0	0	0	4.329	0	0	4.329	0	0	0	0	4.329	0	0	0	0	0	0
	ORF120_2	3748.92	0	0	0	0	0	0	0	0	4.329	4.329	0	0	12.987	112.554	17.316	0	0	0	393.939	56.2771	1935.06	0	0	0	4.329	0	25.974	0	0	0	0	0	0	0	0	0	0	0	0	0	0	0	0	0	0	0	0
	ORF121_1	5575.62	0	0	0	0	1.54321	0	4.62963	1.54321	4.62963	0	3.08642	0	15.4321	279.321	9.25926	0	0	0	192.901	38.5802	371.914	0	0	0	0	0	16.9753	0	1.54321	0	0	0	0	0	0	0	0	0	0	0	0	0	0	0	0	0	0
	ORF121_2	11159	0	0	0	0	0	0	3.08642	1.54321	6.17284	0	0	0	32.4074	270.062	12.3457	1.54321	0	0	202.16	38.5802	401.235	0	0	0	1.54321	0	10.8025	0	0	0	1.54321	0	1.54321	0	0	0	0	0	0	0	0	0	0	0	0	0	0
	ORF122_1	4905.63	0	0	0.865801	0.865801	0.865801	0.865801	7.79221	4.329	7.79221	0	0	0	32.9004	458.009	19.0476	0	0.865801	0	80.5195	35.4978	197.403	0	0	0	0	0	1.7316	0	0.865801	0	0.865801	0	0	0	0	0.865801	0.865801	0	0	0.865801	0.865801	0.865801	0	0	0	0	0
	ORF122_2	12329	0	0	0	0	0	0	12.987	0.865801	6.92641	0	0	0	29.4372	248.485	18.1818	0.865801	0	0	65.8009	26.8398	206.061	0	0	0	0	0	2.5974	0.865801	1.7316	0	0.865801	0	0	0.865801	0	3.4632	1.7316	0	0	0	0	0	0	0.865801	0	0	0
	ORF123	899.123	0	0	0	0	0	1.09649	1.09649	0	1.09649	0	0	0	0	19.7368	0	0	1.09649	0	15.3509	5.48246	71.2719	0	0	0	0	0	2.19298	0	0	0	0	0	0	0	0	0	0	0	1.09649	0	0	0	0	0	0	0	0
	ORF124	8164.21	0	0	0	0.701754	1.40351	0	16.1404	4.21053	7.7193	0	0	0.701754	38.5965	438.596	18.9474	0	0	0	135.439	20.3509	322.807	0	0	0.701754	0	0	3.50877	0	0.701754	0	0.701754	0	0	0	0	3.50877	0	0	0.701754	0	0	0.701754	0	0	0	0	0
	ORF13	18839.6	0	0	0	0	3.14465	0	0	3.14465	0	0	0	0	6.28931	66.0377	0	0	0	0	396.226	59.7484	1380.5	3.14465	0	0	3.14465	0	15.7233	0	0	0	0	0	3.14465	0	0	3.14465	0	0	0	0	0	0	0	0	0	0	0
	ORF14	3210.26	0	0	0	0	0	0	3.4188	0	3.4188	0	0	0	6.83761	70.0855	6.83761	1.7094	0	0	29.0598	13.6752	176.068	0	0	0	0	0	0	0	0	1.7094	0	1.7094	0	0	0	0	0	0	0	0	0	0	1.7094	0	0	0	0
	ORF15	7283.72	0	0	0	0	0	0	3.10078	0	1.55039	0	0	0	4.65116	48.062	4.65116	0	0	0	102.326	24.8062	387.597	0	0	0	0	0	6.20155	1.55039	0	0	0	0	1.55039	0	0	1.55039	0	0	0	0	0	0	0	1.55039	0	0	0
	ORF16	7359.31	0	0	0	0	0	0	0	0	4.329	0	0	0	12.987	303.03	4.329	0	0	0	43.29	12.987	199.134	0	0	4.329	0	0	8.65801	0	4.329	0	0	0	0	0	0	0	0	0	0	0	0	0	0	0	0	0	0
	ORF17	4744.25	0	0	0	0	0	0	0	0	2.87356	0	0	0	11.4943	109.195	5.74713	0	0	0	25.8621	11.4943	100.575	0	0	0	0	0	2.87356	0	0	0	0	0	0	0	0	0	0	0	0	0	0	0	0	0	0	0	0
	ORF18	22808.5	0	0	0	0	0	0	14.1844	10.6383	10.6383	0	0	0	187.943	893.617	53.1915	0	0	0	418.44	131.206	1734.04	0	3.5461	3.5461	0	0	21.2766	0	0	0	3.5461	3.5461	0	0	0	7.0922	0	0	0	0	0	7.0922	0	0	0	0	0
	ORF19	2420.18	0	0	0	0.82713	1.65426	0.82713	2.48139	0	1.65426	0	0.82713	2.48139	6.61704	38.048	2.48139	2.48139	0	0	16.5426	9.92556	90.9843	0.82713	0	0	0	0	0.82713	0	0	0	0	0	0	0	0	0	0	0	0	0	0	0	0	0	0	0	0.82713
	ORF2_1	2176.59	0	0	0	0	0	1.98413	1.98413	3.96825	0	0	1.98413	0	13.8889	101.19	5.95238	0	0	0	53.5714	5.95238	132.937	0	0	1.98413	0	0	7.93651	0	0	0	0	0	0	0	0	0	0	0	0	0	0	0	0	0	0	0	0
	ORF2_2	4125	0	0	1.98413	0	0	0	3.96825	0	3.96825	0	0	0	9.92063	93.254	5.95238	0	0	0	21.8254	3.96825	164.683	0	0	1.98413	0	0	3.96825	0	0	0	0	0	0	0	0	0	1.98413	0	0	0	0	0	0	0	0	0	0
	ORF20	7851.15	0	0.574713	0	0	0	0.574713	2.87356	1.14943	3.44828	0.574713	0	0	17.8161	182.759	10.9195	0	0	0.574713	81.0345	21.2644	341.954	0	0	0	0	0	3.44828	0.574713	0	0	0.574713	0.574713	0	0	0	1.14943	0	0.574713	0	0	0	0	0	0.574713	0	0	0
	ORF21	3719.8	0	0.338409	0.338409	0	0	0	0.338409	0.676819	0.676819	0	0	0	7.44501	31.8105	3.38409	0	0	0.338409	23.6887	5.41455	82.9103	0	0	0.338409	0	0.338409	0	0.338409	0	0	0.676819	0	0	0.338409	0	0	0	0	0	0	0	0.676819	0	0	0	0	0
	ORF22	8790.77	0.408247	0	0.408247	0	0.61237	0.408247	2.44948	0.408247	3.26597	0.204123	0.204123	0.408247	11.4309	133.293	7.34844	0.408247	0	0.408247	56.9504	17.5546	182.894	0	0	0	0.204123	0	3.67422	0	0.408247	0.204123	0	0.408247	0.61237	0	0	1.02062	0.204123	0.61237	0	0.204123	0	0.408247	0.408247	0.204123	0.204123	0	0.204123
	ORF23	4393.3	0.261849	0.261849	0	0.261849	0.261849	0.785546	0.523697	1.04739	0.261849	0	0	0.261849	4.18958	61.5344	3.66588	0.261849	0.523697	0.523697	38.4918	4.71328	142.969	0.261849	0	0	0.261849	0	1.04739	0.523697	0.261849	0.261849	0	0.261849	0	0	0	0.261849	0.785546	0	1.30924	0	0	0.523697	0	0	0	0	0
	ORF24	5773.37	0	0	0	0	0	0	4.40917	1.76367	3.52734	0	0.881834	1.76367	16.7549	83.7743	5.29101	0	0	0	44.9735	15.873	153.439	0	0	0	0	0	1.76367	0	0.881834	0	0	0	0.881834	0	0	0.881834	0	0	0	0	0.881834	0	0	0	0	0	0
	ORF25	13196.7	1.5015	0	0	1.5015	0	0	6.00601	4.5045	1.5015	0	0	0	46.5465	297.297	7.50751	0	0	0	244.745	51.0511	1165.17	0	0	0	0	0	13.5135	0	0	0	0	0	0	0	0	1.5015	0	0	0	0	0	1.5015	0	0	0	0	0
	ORF26	6703.7	0	0	0	0	0.841751	0	3.367	0.841751	3.367	0	1.6835	0	15.1515	164.983	4.20875	0	0	0	45.4545	10.101	231.481	0	0	0.841751	0	0	4.20875	0.841751	0	1.6835	0	0	0	0	0	0.841751	0	0	0.841751	0	0.841751	0	0	0	0	0	0
	ORF27	51427	0	0	0	0	0	0	7.49064	11.236	4.99376	0	0	0	168.539	1498.13	91.1361	0	0	1.24844	906.367	329.588	3178.53	0	0	0	2.49688	0	29.9625	0	1.24844	0	4.99376	0	0	0	0	1.24844	0	0	1.24844	0	0	0	0	0	0	0	0
	ORF28	7870.41	0	0	0	0.78064	0	0.39032	4.29352	1.17096	2.73224	0.39032	0	0	17.5644	192.428	8.58704	0.39032	0	0	97.58	10.5386	331.772	0	0	0	0.39032	0	3.9032	0	0	0	0.39032	0	0	0.39032	0	0.78064	0	0	0	0	0.39032	0.39032	0	0	0	0	0.39032
	ORF29	3902.64	1.65017	3.30033	6.60066	6.60066	4.9505	3.30033	3.30033	0	4.9505	1.65017	4.9505	4.9505	8.25083	59.4059	3.30033	4.9505	1.65017	3.30033	31.3531	6.60066	69.3069	0	0	0	0	1.65017	1.65017	0	1.65017	8.25083	1.65017	3.30033	0	0	0	1.65017	0	0	0	0	0	1.65017	1.65017	1.65017	0	0	0
	ORF3_1	5483.66	0	0	0	1.30719	0	0	5.22876	0	0	0	0	0	7.84314	77.1242	3.92157	0	0	1.30719	30.0654	23.5294	207.843	0	0	0	0	0	0	0	0	0	0	0	0	0	0	1.30719	0	0	0	0	0	0	0	0	0	0	0
	ORF3_2	884.967	0	0	0	0	0	0	0	2.61438	0	0	1.30719	0	14.3791	83.6601	3.92157	0	1.30719	0	56.2092	19.6078	177.778	0	0	0	0	0	2.61438	0	0	0	0	0	0	0	0	0	0	0	0	0	0	0	0	0	0	0	0
	ORF30	2032.13	0	0	0	0	0	0	1.33869	0	0	0	0	0	4.01606	44.1767	0	1.33869	0	0	17.4029	5.35475	85.676	0	0	0	0	0	1.33869	0	0	0	0	0	0	0	0	0	0	0	0	0	0	0	0	0	0	0	0
	ORF31	4390.68	0	0	0	0	0	0	1.79211	0	1.79211	0	0	0	16.129	102.151	14.3369	0	0	0	32.2581	7.16846	236.559	0	0	0	0	0	0	0	0	0	0	0	0	0	0	0	0	0	0	0	0	0	0	0	0	0	0
	ORF33	18801.3	0	0	1.12233	0	1.12233	0	7.85634	3.367	10.101	0	0	1.12233	43.771	525.253	26.936	2.24467	0	0	322.11	98.7654	796.857	0	0	0	0	0	8.97868	0	1.12233	1.12233	0	1.12233	0	0	0	4.48934	1.12233	2.24467	0	1.12233	3.367	1.12233	2.24467	1.12233	1.12233	0	0
	ORF34	2781.33	0	0	0	0	0	0	0	0	0	0	0	0	10.6667	74.6667	5.33333	0	0	0	74.6667	10.6667	114.667	0	0	0	0	0	0	0	0	0	2.66667	0	0	0	0	0	0	0	0	0	0	0	0	0	0	2.66667	0
	ORF35	3084.39	0	0	0	0	0	0	4.21941	2.1097	4.21941	0	0	0	14.7679	122.363	18.9873	0	0	0	56.962	6.32911	156.118	0	0	0	0	0	4.21941	0	0	0	4.21941	0	0	0	0	0	0	2.1097	0	0	0	0	0	0	2.1097	0	0
	ORF36	0	0	0	0	0	0	0	0	0	0	0	0	0	0	0	0	0	0	0	0	0	0	0	0	0	0	0	0	0	0	0	0	0	0	0	0	0	0	0	0	0	0	0	0	0	0	0	0
	ORF37	0	0	4.329	0	0	0	0	0	0	0	0	0	0	0	4.329	0	0	0	0	0	0	0	0	0	0	0	0	0	0	0	0	0	0	0	0	0	0	0	0	0	0	0	0	0	0	0	0	0
	ORF38	740.55	0	0	0	0	0	0	1.71821	1.71821	1.71821	0	0	1.71821	1.71821	17.1821	0	0	0	0	1.71821	3.43643	18.9003	0	0	1.71821	1.71821	0	0	0	0	0	0	0	0	0	0	0	0	0	0	0	0	0	0	0	0	0	0
	ORF39	3688.89	0	0	0	0	0	1.7094	3.4188	0	5.12821	0	0	0	10.2564	88.8889	8.54701	0	0	0	10.2564	10.2564	82.0513	0	0	0	0	0	0	0	0	0	0	0	0	0	0	0	0	0	0	0	0	0	0	0	0	0	0
	ORF4_1	4701.9	0	0	0	0	0	0	5.71429	0.952381	5.71429	0	0	0	20	237.143	13.3333	0	0	0	62.8571	21.9048	195.238	0	0	0	0	0	0.952381	0	0.952381	0	0	0	0	0	0	0	0	0	0	0	0	0	0	0.952381	0	0	0
	ORF4_2	9368.57	0	0	0	0	0	0	1.90476	2.85714	1.90476	0	0	0	20.9524	289.524	6.66667	0	0	0	58.0952	20	206.667	0	0	0	0	0	2.85714	0	0	0	0	0	0	0	0	1.90476	0	0	0	0	0	0.952381	0	0	0	0	0
	ORF40	1227.43	0	0	0	0	0	0	0.578704	0.578704	1.15741	1.15741	0.578704	0.578704	4.62963	29.5139	1.73611	0.578704	0	0	9.83796	2.31481	27.7778	0.578704	0	0	0	0	1.15741	0	0	0	0	0	0	0	0	0.578704	0	0	0.578704	0	0	0	0	0	0	0	0
	ORF41	5566.63	0.342583	0.685166	0	0	0.685166	0	0.685166	0.342583	1.71292	0	0	0	9.93491	168.893	10.6201	0	0	0	65.776	9.93491	293.936	0	0	0.342583	0	0	3.42583	0	0	0.342583	0.342583	0.342583	0	0	0	1.71292	0	0.342583	0	0.342583	0	0.342583	0	0	0	0	0
	ORF42	4733.33	0	0	0	1.82648	0	0.913242	2.73973	0	0	0	0.913242	0	13.6986	93.1507	4.56621	0	0	0	42.0091	14.6119	183.562	0	0	0	0	0.913242	1.82648	0.913242	0	0	1.82648	0	0	0	0	0	1.82648	0	0	0	0.913242	2.73973	2.73973	0	2.73973	4.56621	2.73973
	ORF43	10513.1	0	0	0	0	0	0	0	1.63399	1.63399	0	0	0	26.1438	171.569	3.26797	0	0	1.63399	117.647	39.2157	638.889	0	0	0	1.63399	0	1.63399	0	0	0	0	0	3.26797	0	0	0	1.63399	0	0	0	0	0	0	0	0	0	0
	ORF44	7710.9	0	0	2.1575	0	0	1.07875	3.23625	3.23625	4.31499	0	0	1.07875	30.205	247.033	6.47249	1.07875	0	0	34.52	15.1025	118.662	0	0	0	0	0	0	0	0	0	0	0	1.07875	0	0	0	0	0	0	0	0	0	0	0	0	0	0
	ORF45	45252.1	0	0	0	0	0	0	4.13223	5.50964	5.50964	0	0	0	130.854	1239.67	67.4931	0	0	0	898.072	219.008	3128.1	0	0	0	4.13223	0	26.1708	0	0	0	5.50964	1.37741	2.75482	0	0	11.0193	0	0	0	0	0	1.37741	0	0	0	0	0
	ORF46	4679.01	0	0	0	0	0	0	4.62963	3.08642	0	0	0	0	4.62963	60.1852	1.54321	0	0	0	30.8642	4.62963	148.148	0	0	0	0	0	1.54321	0	0	0	0	0	0	0	0	1.54321	0	0	0	0	0	0	0	0	0	0	0
	ORF47	2686.72	0	0.471809	0.235905	0.471809	0	0.471809	1.41543	0.707714	1.88724	0	0.471809	0	2.83086	46.7091	3.06676	0.235905	0.235905	0.471809	20.7596	4.954	62.9866	0.471809	0	0.235905	0.235905	0.471809	0.707714	0	0	0.235905	0.471809	0	0.235905	0.235905	0.235905	0.235905	0.235905	0	0	0	0.471809	0.235905	0.235905	0	0	0	0
	ORF48	0	0	0	0	0	0	0	2.07039	0	0	0	0	0	0	0	2.07039	0	0	0	0	0	0	0	0	0	0	0	0	0	0	0	0	2.07039	0	0	0	0	0	0	0	0	0	0	0	0	0	0	0
	ORF49	2685.69	0	0	0.292654	0.292654	0.292654	1.75593	0.877963	1.17062	0.292654	0	0.292654	0.292654	6.14574	68.1885	3.80451	0.292654	0	0	36.8745	7.02371	145.157	0.585309	0	0.292654	0	0	1.75593	0.292654	0	0.292654	0.292654	0.292654	0.877963	0.292654	0	0.585309	0.292654	0	0	0	0.292654	0	0.292654	0	0.292654	0	0
	ORF51	5417.07	0	0	0	0.398724	0	0.797448	0.797448	1.5949	3.18979	0	0	0.398724	13.1579	156.699	7.57576	0.797448	0	0.398724	48.6443	10.7656	186.603	0	0	0	0.398724	0	3.18979	0	0	0.797448	0.398724	0.398724	0	0	0	0.398724	0	0	0.398724	0	0	0	0	0	0	0	0
	ORF52	4944.75	0	0	0	0	0	0	0	0	0	1.84162	0	0	9.2081	36.8324	1.84162	0	0	0	77.3481	14.733	208.103	1.84162	0	0	0	0	1.84162	0	0	0	1.84162	0	0	0	0	0	0	0	0	0	0	0	0	0	0	0	0
	ORF53	12994.2	0	0	0	0.645995	0	0	3.87597	0	0.645995	0	0	0	38.1137	180.879	12.2739	0.645995	0	0	134.367	22.6098	510.336	0	0	0	1.29199	0	9.04393	0	0	0	0	0.645995	0.645995	1.29199	0	1.93798	1.29199	0	0.645995	0.645995	0.645995	0	0	0	0	0	0
	ORF54	4971.95	0	0	0	0.412541	0.825083	0.412541	0.825083	0	2.88779	0	0	1.65017	16.5017	109.736	8.66337	0	1.23762	0.412541	65.1815	15.264	217.409	0	0	0.412541	0.412541	0	2.88779	0	0	0	0.825083	2.06271	0.412541	0	0	1.23762	0	0	0.412541	0	0	0.825083	0	0	0	0	0
	ORF55	10464.3	0	0	0	0	0	0	14.2857	7.14286	7.14286	0	0	0	47.619	185.714	14.2857	0	0	0	85.7143	23.8095	242.857	0	0	0	0	0	2.38095	2.38095	0	0	4.7619	0	0	0	0	0	0	0	0	0	0	2.38095	0	0	0	0	0
	ORF56	4893.99	0	0	0	0	0	0	2.35571	4.71143	0	0	0	0	28.2686	161.366	9.42285	1.17786	0	0	87.1614	21.2014	180.212	0	0	0	0	0	0	0	0	0	0	0	0	0	0	0	0	0	0	0	0	0	0	0	0	0	0
	ORF57	6569.93	0	0	0	0	1.05152	0	9.46372	1.05152	2.10305	0	0	0	45.2156	273.396	14.7213	0	0	0	167.192	39.9579	555.205	0	0	1.05152	0	0	6.30915	1.05152	1.05152	1.05152	1.05152	0	0	0	0	1.05152	0	0	0	0	0	0	0	0	0	0	0
	ORF58	3142.4	0	0	0.63857	1.91571	0.63857	0	1.27714	0	1.91571	0.63857	0	0	4.46999	66.4112	5.74713	1.91571	0	0.63857	57.4713	17.2414	150.702	0	0	0	0	0	3.83142	0.63857	0	0	0.63857	0	0	0	0	0	0.63857	0.63857	0	0.63857	0	0.63857	0	0	0	0	0.63857
	ORF59	3317.3	0.308356	0	0	0.308356	0	0.616713	1.23343	0.616713	1.54178	0	0.308356	0	7.70891	92.5069	6.16713	0	0	0	39.1613	6.47549	165.587	0.616713	0	0.616713	0.308356	0	2.1585	0	0	0	0	0.308356	0.308356	0	0	0.616713	0.925069	0	0.308356	0	0.308356	0.308356	0	0	0	0	0
	ORF6	3102.41	0	0.492368	0	0	0	0	0	0.492368	0.492368	0	0	0	6.40079	42.3437	2.95421	0	0.492368	0	23.1413	0.984737	105.367	0	0	0	0	0	0.492368	0	0.984737	0	0.492368	0	0	0	0	0	0	0	0	0	0	0	0	0	0	0	0
	ORF60	2584.14	0	0	0	0	0	0	1.61812	0.809061	0	0	0.809061	0	4.04531	51.7799	4.04531	0	0	0	41.2621	7.28155	114.078	0.809061	0	0	0	0	0	0	0	0	0	0	0	0.809061	0	0	0	0	0	0	0	2.42718	0	0.809061	0	0	0
	ORF61	1943.58	0	0	0.575705	0	0	0	0	0	1.15141	0	0	0	2.87853	37.9965	1.15141	0	0	0	15.544	5.75705	85.7801	0.575705	0	0	0	0	0.575705	0	0	0	0	0	0	0	0	0.575705	0	0	0	0	0	0	0	0	0	0	0
	ORF64	1777.78	0	0	0.835422	0.835422	1.67084	0	0.835422	0.835422	0	0	0	0.835422	3.34169	32.5815	3.34169	0	0	1.67084	7.5188	1.67084	58.4795	0	0	0	0	0	0	0	0	0	0	0.835422	0.835422	0	0	0.835422	0	0	0	0	0.835422	0	0	0	0	0	0
	ORF66	2598.59	0	0	0.294724	0.294724	0	0.589449	0.884173	0.294724	1.1789	0.294724	0.294724	0.294724	6.48394	43.3245	2.3578	0.294724	0.294724	0	20.336	4.71559	91.954	0	0	0	0	0	1.76835	0	0	0.294724	0.294724	0.294724	0	0	0	0.589449	0	0	0	0.589449	0.294724	0	0	0	0	0	0
	ORF67	2522.05	0	0	0	0.558347	0	0.558347	3.35008	2.23339	1.67504	0	0	0	2.79174	32.9425	1.11669	0.558347	0	0	21.2172	5.58347	104.411	0	0	0	0	0.558347	1.11669	0	0	0	0	0	0	0.558347	0	0	0	0	0	0	0.558347	0	0	0	0	0	0
	ORF68	9292.99	0	0.480307	0	0	0	0	2.40154	0	1.92123	0	0	0.480307	30.7397	245.917	18.2517	0	0	0	168.108	40.3458	510.086	0	0	0	0.480307	0	2.40154	0	0	0.480307	0.960615	0	0.960615	0	0	0.960615	0	0.480307	0.480307	0	0	0.480307	0	0	0	0	0
	ORF69	2716.24	0	0	0	0	0.718391	1.43678	2.15517	0.718391	1.43678	0	0	0	5.02874	91.2356	5.02874	0	0	0	28.7356	3.59195	117.816	0	0	0	0.718391	0	0	0	0	0	0.718391	0	0	0	0	0	0	0	0	0	0	0	0	0	0	0	0
	ORF7	2522	0	0	0.282008	0	0.282008	0	1.69205	0.282008	0.282008	0.282008	0	0.282008	2.82008	31.0209	1.69205	0.282008	0.564016	0	24.5347	5.35815	117.879	0	0	0	0	0	0.846024	0	0.282008	0.282008	0	0	0	0.564016	0	0	0	0.282008	0.564016	0	0	0.282008	0.282008	0	0	0	0
	ORF70	8510.78	0	0	0	0	0	0	4.97512	1.65837	6.6335	0	0	0	21.5589	121.061	6.6335	0	0	0	67.9934	21.5589	208.955	0	0	0	1.65837	0	3.31675	0	0	0	0	0	0	0	0	0	0	0	0	0	0	0	0	0	0	0	0
	ORF71	2590.31	0	1.46843	0	0.734214	0.734214	0	5.1395	0	1.46843	0	0.734214	0	8.07636	41.116	5.1395	0	1.46843	0	30.837	8.81057	136.564	0	0	0	0	0	0	0	0	0	0.734214	0.734214	0	0.734214	0	0	0	0.734214	0	0	0.734214	0	0	0	0	0	0
	ORF72	14721.3	0	0	0	0	0	0	3.52734	5.29101	3.52734	0	0	0	51.1464	481.481	31.746	0	0	0	234.568	111.111	758.377	0	0	0	0	0	14.1093	0	0	0	7.05467	1.76367	0	0	0	0	0	0	0	0	0	0	0	0	0	0	1.76367
	ORF74	14946.8	0	0	0	0	0	0	8.40336	8.40336	5.60224	0	0	0	78.4314	243.697	28.0112	0	0	0	322.129	170.868	1148.46	0	0	0	2.80112	0	8.40336	0	0	0	2.80112	0	0	0	0	2.80112	0	0	0	0	0	0	0	0	0	0	0
	ORF75	7713.08	0	0	0	0	0	0	8.43882	1.40647	5.62588	0	0	0	30.9423	369.902	25.3165	1.40647	0	0	73.1364	23.91	210.97	0	0	0	1.40647	0	4.21941	0	1.40647	0	0	0	0	0	0	1.40647	0	0	1.40647	0	0	0	1.40647	0	1.40647	1.40647	0
	ORF76	1184.59	1.96367	1.47275	3.43643	6.87285	3.43643	6.87285	6.38193	11.2911	6.87285	2.45459	4.41826	4.41826	4.41826	27.0005	3.43643	8.34561	4.41826	3.43643	10.3093	3.92734	25.0368	1.96367	0.490918	2.45459	0.981836	1.47275	2.45459	1.96367	2.45459	1.47275	4.90918	0.490918	0.981836	1.96367	0.490918	0.981836	3.92734	0.981836	1.96367	2.45459	2.45459	0.490918	0.490918	2.45459	1.47275	0.490918	0.490918
	ORF77	4938.08	0	0	0.527009	0.263505	0.263505	0.527009	3.16206	1.84453	2.37154	0.790514	0	0.263505	15.8103	129.117	6.32411	0	0.263505	0.790514	51.3834	3.68906	229.249	0.263505	0	0	0.263505	0	1.31752	0.263505	0	0.263505	0.263505	0.263505	0	0	0	1.58103	0	0	0	0.263505	0.263505	0	0	0	0	0	0
	ORF78	1890.62	0.289352	0	0	0	0	1.44676	0.578704	0.289352	1.44676	0.578704	0.578704	0	3.47222	43.4028	2.60417	0.578704	0.289352	0.289352	20.544	2.02546	66.2616	0.868056	0.289352	0	0	0.289352	0.578704	0.289352	0.868056	0.578704	0.289352	0	0	0	0	1.73611	0	1.15741	0.289352	0.578704	0	0.289352	0	0	0	0.289352	0
	ORF79	8124.72	0	0	0	0	0	0	0	0	4.53515	0	2.26757	0	15.873	206.349	4.53515	0	0	0	102.041	9.07029	281.179	0	0	0	0	0	2.26757	0	0	0	0	0	0	0	0	2.26757	0	0	0	0	0	0	0	0	0	0	0
	ORF8	984.375	0	0	1.04167	3.125	0	2.08333	1.04167	0	2.08333	0	1.04167	1.04167	5.20833	15.625	1.04167	0	0	1.04167	11.4583	1.04167	48.9583	0	0	0	0	0	0	0	1.04167	1.04167	0	1.04167	0	0	0	0	1.04167	0	0	0	0	0	0	0	0	0	0
	ORF80	73985.8	0	0	0	0	0	8.54701	25.641	22.792	28.49	0	2.849	0	484.33	1809.12	225.071	0	0	0	1871.79	532.764	6700.85	0	0	0	5.69801	0	119.658	0	8.54701	0	19.943	0	5.69801	0	0	17.094	2.849	5.69801	0	0	0	8.54701	0	0	0	0	0
	ORF81	4200.93	0	0	0	0	0	0	4.6729	0	1.55763	0	0	3.11526	9.34579	85.6698	1.55763	0	0	0	56.0748	12.4611	163.551	0	0	0	0	0	1.55763	1.55763	1.55763	0	0	0	0	0	0	0	0	0	0	0	0	0	0	0	0	0	0
	ORF82	37103.3	0	0	0	0	0	0	8.97868	8.97868	8.97868	0	1.12233	0	184.063	1104.38	51.6274	0	0	0	702.581	199.776	2042.65	0	0	0	1.12233	0	21.3244	0	0	0	2.24467	0	3.367	0	0	8.97868	0	0	0	0	0	0	0	0	0	0	0
	ORF83	11447.2	0	0	0	0	0	0	1.80668	2.71003	4.51671	0	0	0.903342	18.9702	164.408	11.7435	0.903342	0	0	129.178	46.9738	556.459	0.903342	0	0	0	0	9.93677	0	0	0	2.71003	0	0	0	0	2.71003	0	0	0	0	0	0	0	0	0	0	0
	ORF84	13551.8	0	2.80112	0	0	0	2.80112	2.80112	2.80112	2.80112	0	2.80112	2.80112	58.8235	154.062	30.8123	2.80112	0	0	159.664	75.6303	985.994	0	0	0	2.80112	0	25.2101	0	0	0	0	0	0	0	2.80112	0	0	0	0	2.80112	0	0	0	0	0	0	0
	ORF85	3929.64	0	0	0	0	0.499002	0	0.998004	0.998004	0	0	0.499002	0	4.49102	70.8583	4.49102	0.499002	0	0	19.9601	3.49301	102.295	0	0	0	0	0	0.499002	0	0	0	0.998004	0	0	0	0	1.49701	0.499002	0.499002	0	0	0.499002	0.499002	0	0	0	0	0
	ORF86	6816.18	0	0	0	0	0	0	4.90196	2.45098	0	0	0	0	12.2549	129.902	17.1569	0	0	0	39.2157	4.90196	279.412	0	0	0	0	0	2.45098	0	0	0	0	0	0	0	0	0	0	0	0	0	0	2.45098	0	0	0	0	0
	ORF87	12352.8	0	0	0	0	0	0	7.79727	9.74659	3.89864	0	0	0	29.2398	319.688	46.7836	0	1.94932	0	113.06	38.9864	635.478	0	0	0	1.94932	0	1.94932	0	0	0	1.94932	0	0	0	0	1.94932	0	0	0	0	0	1.94932	0	0	0	0	0
	ORF88	13742.3	0	0	0	0	0	0.445038	3.5603	2.67023	3.11526	0	0	0	29.8175	408.545	22.6969	0	0	0	169.559	49.8442	647.085	0	0	0	2.22519	0.890076	6.23053	0	0.890076	0	1.33511	0	0.445038	0	0	3.5603	0	0	0	0	0	0.445038	0	0.445038	0	0.445038	0
	ORF89	9953.74	1.36054	0	0	0	1.36054	0	4.08163	0	0	0	0	0	19.0476	209.524	17.6871	0	0	0	133.333	44.898	655.782	0	0	0	1.36054	0	9.52381	0	0	0	0	0	0	0	0	1.36054	0	0	0	1.36054	0	0	1.36054	1.36054	0	0	0
	ORF9	4108.49	0	0	0	0	0	0	1.68634	0.562114	0	0.562114	0.562114	0.562114	7.30748	69.14	2.24845	0.562114	0	0.562114	40.4722	9.55593	164.137	0	0	0	0	0	1.12423	0	0	0	0.562114	0	0.562114	0	0	0.562114	0	0	1.12423	0.562114	0	0	0	0	0	0	0
	ORF90	66687	0	1.12994	0	1.12994	1.12994	1.12994	13.5593	2.25989	15.8192	0	0	0	190.96	1032.77	65.5367	1.12994	0	0	905.085	192.09	3800	1.12994	0	0	0	0	45.1977	0	1.12994	1.12994	7.9096	0	0	1.12994	0	11.2994	1.12994	0	0	0	0	1.12994	0	0	0	0	0
	ORF91	2325.02	0	0	0	0	0	0	0	0	0.923361	0	0	0	4.61681	58.1717	2.77008	0	0	0	20.3139	2.77008	113.573	0	0	0	0	0	0	0	0	0	0	0.923361	0	0	0	0	0	0.923361	0	0	0	0	0	0	0	0.923361	0
	ORF92	18456.5	0	0	0	0	0	0	4.34783	8.69565	1.44928	0	0	0	65.2174	662.319	37.6812	1.44928	0	0	204.348	59.4203	963.768	0	0	0	0	0	5.7971	0	0	0	1.44928	0	0	0	0	0	0	0	0	0	0	1.44928	0	0	0	0	0
	ORF93	6747.33	0	0.823045	0.823045	0	0	0.823045	0.823045	0	0.823045	0	0	0.823045	13.1687	123.457	5.76132	0.823045	0	0.823045	28.8066	15.6379	189.3	0	0	0	0	0	1.64609	0	0.823045	0	0	0	0	0	0	0.823045	0	0.823045	0	0.823045	0	0.823045	0	1.64609	0.823045	1.64609	2.46914
	ORF94	2505.75	0	0	0	0	0	0	2.87356	0	0.957854	0.957854	0	0	6.70498	77.5862	2.87356	0.957854	0	0	20.1149	3.83142	79.5019	0	0	0	0	0	0.957854	0	0	0	0.957854	0	0	0	0	0	0	0	1.91571	0	0	0	0	0.957854	0	0	0
	ORF95	5572.35	0	1.07181	0	0	0	1.07181	5.35906	3.21543	4.28725	0	0	0	19.2926	121.115	16.0772	0	0	0	87.8885	34.298	437.299	1.07181	0	0	0	0	6.43087	1.07181	0	0	0	0	0	0	0	1.07181	0	0	0	0	0	0	0	1.07181	0	0	0
	ORF96	2809.13	0	0	0	0	1.38313	0	1.38313	0	0	0	0	1.38313	17.9806	211.618	2.76625	0	0	0	38.7275	5.5325	208.852	0	0	0	0	0	4.14938	0	0	0	2.76625	0	0	0	1.38313	0	0	0	0	0	0	0	0	1.38313	0	0	0
	ORF97	8084.25	0	0	0	1.8315	0	0	0	5.49451	16.4835	1.8315	3.663	0	43.956	326.007	5.49451	0	3.663	0	139.194	47.619	393.773	0	0	0	0	0	12.8205	0	0	0	0	0	1.8315	0	0	3.663	0	0	0	0	0	0	0	0	0	0	0
	ORF98	3667.24	0	0	0	0.569801	1.7094	0	1.7094	2.2792	2.2792	0	0	0.569801	7.40741	90.5983	6.26781	0.569801	0	0.569801	43.3048	7.40741	128.205	0	0	1.1396	0	0	0.569801	0	0	0	0	0	0.569801	0	0	0.569801	0	0	1.1396	0	0	0.569801	0	0	0	0	0
	ORF99	12521.9	0	0	0	0	0	0	1.32802	1.32802	7.96813	0	0	0	19.9203	189.907	9.29615	1.32802	1.32802	0	107.57	37.1846	455.511	1.32802	0	0	2.65604	0	13.2802	0	0	0	2.65604	1.32802	1.32802	0	0	1.32802	0	0	0	0	0	0	0	0	0	0	0
	PUTA_110k	8033.97	0	0	0	0	0	2.12314	10.6157	2.12314	2.12314	0	0	0	25.4777	154.989	8.49257	0	0	2.12314	101.911	14.862	220.807	0	0	0	0	0	4.24628	0	0	4.24628	0	2.12314	0	2.12314	0	2.12314	0	0	0	2.12314	0	0	0	0	0	0	0
	PUTA_113k	8543.25	0.514933	0	0.514933	0.514933	0	0	3.0896	0	2.57467	0	0	0	13.3883	73.6354	5.66426	0	0	0	82.9042	14.4181	334.192	0	0	0	0	0	6.69413	0	0	0	0.514933	0	0	0	0	0	0.514933	0.514933	0	0	0	0	0	0	0	0	0.514933
	PUTA_177k	3545.17	0	0	0	1.03842	0.519211	0.519211	0	0.519211	1.03842	0	0	1.55763	6.74974	91.9003	3.11526	1.03842	2.07684	0	41.0177	9.86501	122.015	0	0	0	0	0	1.03842	0	0.519211	0	0.519211	0	0.519211	0	0	2.07684	0	0	0	0	0	0	0	0	0	0	0
	PUTA_182k	3051.44	0	0	0	0	0	0	0	1.51286	0	0	0	0	6.05144	54.4629	1.51286	0	0	0	28.7443	15.1286	163.389	0	0	0	0	0	3.02572	0	0	0	1.51286	0	1.51286	0	0	0	0	0	0	0	0	0	0	0	0	0	0
	PUTA_72k	3059.05	0.31746	0.952381	0.952381	0.31746	0	0.31746	1.90476	0.31746	0.31746	0.31746	0	0	3.80952	33.9683	3.80952	0.31746	0.31746	0.634921	22.5397	3.80952	91.1111	0.31746	0	0.31746	0	0.31746	1.90476	0.952381	0.634921	0	0.952381	0.31746	0.634921	0	0	0.31746	0.634921	1.5873	1.90476	0.952381	1.90476	0.952381	0.952381	0.952381	0.952381	0.634921	0.31746
	PUTA_94k	146.292	0	0	0.255754	0.767263	0	0.511509	0.255754	0.255754	0	0	0.255754	0	0.255754	3.32481	0	0.255754	0	0	2.55754	0.511509	5.11509	0	0	0.255754	0	0	0	0	0.255754	0	0	0	0.255754	0	0	0.767263	0	0.255754	0.255754	0.511509	0.255754	0.767263	0.511509	0.767263	0.511509	0.255754	0.255754
	PUTA_99k	6198.31	0	0	0	0	0	0	1.40647	1.40647	0.468823	0	0	0.468823	12.1894	130.802	5.62588	0	0	0	134.083	22.5035	511.955	0	0	0	0.468823	0.468823	4.21941	0	0	0	0.468823	0	0.937647	0	0	2.34412	0.468823	0	0	0	0	0	0	0.468823	0	0	0
	sum	1.21069e+06	10.4229	22.5476	27.2735	48.0509	41.3158	55.583	526.181	278.628	444.056	21.4932	47.6406	46.4851	3999.82	31285.2	1932.75	57.3336	26.6291	24.4721	18580	5263.96	65512.3	21.1243	5.78078	28.5581	56.3574	9.28173	866.223	20.5044	53.7981	29.2267	142.557	31.8755	55.86	12.467	6.50012	181.884	29.3696	22.4282	24.8199	18.2458	23.2889	54.9315	14.462	20.8491	13.6653	13.6016	12.8218
	scaling	1.21069	1.04229e-05	2.25476e-05	2.72735e-05	4.80509e-05	4.13158e-05	5.5583e-05	0.000526181	0.000278628	0.000444056	2.14932e-05	4.76406e-05	4.64851e-05	0.00399982	0.0312852	0.00193275	5.73336e-05	2.66291e-05	2.44721e-05	0.01858	0.00526396	0.0655123	2.11243e-05	5.78078e-06	2.85581e-05	5.63574e-05	9.28173e-06	0.000866223	2.05044e-05	5.37981e-05	2.92267e-05	0.000142557	3.18755e-05	5.586e-05	1.2467e-05	6.50012e-06	0.000181884	2.93696e-05	2.24282e-05	2.48199e-05	1.82458e-05	2.32889e-05	5.49315e-05	1.4462e-05	2.08491e-05	1.36653e-05	1.36016e-05	1.28218e-05
	ORF1_1	1071.73	0	0	0	0	54147.2	0	0	0	5037.96	0	0	0	559.309	2002.22	1157.49	0	0	0	2408.11	1699.96	1844.01	0	0	0	0	0	0	0	41583.9	76544.3	0	0	0	0	0	0	0	0	0	0	0	0	0	0	0	0	0
	ORF1_2	3311.28	0	0	0	46557.6	0	0	0	0	0	0	0	0	1677.93	1144.13	0	0	0	0	1565.27	1699.96	2014.75	0	0	0	0	0	0	0	0	0	0	0	0	0	0	0	0	0	0	0	0	0	0	0	0	0	0
	ORF10	11596.5	0	0	0	0	0	0	18469.3	10463.6	10942.5	0	20398.9	0	11176.4	11959.3	7039.41	0	0	0	6851.89	7384.68	7224.22	0	0	0	0	0	6731.41	0	18064.1	0	6817.05	0	0	0	0	5343.07	0	0	39154.7	0	0	0	0	0	0	0	0
	ORF100	3102.71	34040.3	7867.78	26017.8	14767.6	12881.2	25532.9	3708.6	3183.44	3994.97	0	3723.7	15265.1	1108.8	1360.89	550.715	18565	39971.1	7249.03	802.02	707.715	1202.3	16795.8	30687.8	6211.87	3147.76	19112.8	1228.78	8651.76	3297.5	18209.3	4977.64	11130.7	6351.56	14229.5	0	975.346	6040.24	0	0	19445.5	15234.7	9688.39	12266.6	8508.71	0	0	0
	ORF101	1621.79	0	0	0	33033.8	38418.7	0	6033.3	11393.7	14298.2	0	0	34146.5	1587.37	1471.36	821.265	0	0	0	1623.18	1206.16	1211.45	0	0	0	0	0	7329.76	0	0	0	0	0	0	0	0	0	0	0	0	0	0	0	0	0	0	0	0
	ORF102	4486.38	0	0	32036.4	18183.7	10574	15719.6	2490.81	4703.81	2951.46	20326	0	9398.11	3058.24	3700.51	1582.25	0	0	0	2257.25	4979.58	2173.95	20681.1	0	15297.7	15503.6	47068	2017.36	21306.2	16241.2	0	6129.09	13705.6	7820.83	0	134420	9607.73	44625	58436.1	70406.6	0	0	0	0	0	95908.6	0	0
	ORF103	7346.09	0	0	0	0	19028.1	0	4482.28	2821.55	7081.65	0	16502	33824.3	4520.64	6407.88	4067.59	13712.1	0	0	6431.48	2837.62	7560.16	0	0	27528.6	0	0	8168.19	0	0	0	0	0	0	0	0	0	26768	0	0	0	0	0	0	0	0	0	0
	ORF104	44902.8	0	12278.7	10151.1	5761.7	0	0	11575.5	23847.2	17457.1	0	5811.32	5955.78	37861.6	40919.6	34235.3	4828.84	10396.7	0	47384.2	64428.1	37455	0	0	9694.44	29474.9	0	31961.2	40506.6	25730.9	0	62146.1	0	44606	22207	0	56319.7	9426.59	12344.1	11154.5	0	23775.7	25200	0	0	0	20354.5	0
	ORF106	3590.44	0	0	0	14886.5	0	12869.2	2718.87	0	0	0	0	0	2324.85	2926.6	740.196	37428.7	0	29229.5	1886.44	1902.43	2129.14	33861.9	0	0	0	0	3303.11	0	13296.1	24474.5	0	0	12805.4	57375.9	110045	0	0	0	0	0	0	26043.6	0	34308.7	0	0	55788.3
	ORF107	36983.2	0	0	0	0	11692.7	0	13771.7	26007.3	19582.3	0	20280.7	10392.4	39132.2	53968.2	45490.9	25277.9	0	0	44149.1	80026.4	33198	0	0	0	51431.6	0	19519.5	0	53878.3	0	30498.9	30311.1	34593	0	0	53121	0	0	0	0	0	0	0	0	0	0	0
	ORF108	11689.6	0	0	45099.2	0	0	0	14025.7	8829.05	19389.6	0	0	0	7995.44	9239.29	17819.3	0	0	0	12114.8	13786.3	11284	0	0	0	0	0	14199.7	0	0	0	8628.22	0	0	0	0	13525.3	0	0	0	0	0	0	0	0	0	0	0
	ORF109	1472.59	0	0	0	7928.1	9220.5	13707.5	1447.99	1367.24	1715.78	0	23989.1	0	571.454	1363.8	1182.62	6644.49	0	15566.8	1066.17	578.959	953.656	36067.8	65899.8	13339.6	6759.58	0	439.786	0	14162.3	0	5344.56	0	0	0	0	6283.46	0	16985.4	0	0	0	0	0	0	0	0	0
	ORF11	1914.68	0	0	0	10941.8	0	9459.04	999.205	1886.97	2368	48923.6	0	0	920.126	1058.74	1088.11	0	19743.9	0	1075.29	1098.68	874.769	0	0	0	0	0	606.96	0	9772.87	0	3688.09	0	9412.14	0	0	0	0	0	21183.1	57631	0	9571.23	0	0	0	0	0
	ORF110	10057.7	0	0	0	0	30793.6	0	33850.9	13698.5	25785.9	0	26705.5	0	7633.93	9068.67	9215.72	0	0	0	4245.45	3867.09	4136.51	0	0	0	22574.9	0	8812.5	0	23648.9	0	8924.61	0	0	0	0	0	0	0	51259.8	0	54629.7	0	0	0	0	0	0
	ORF111	10424.3	110279	0	0	0	0	0	6553.41	4125.3	7765.4	53478.5	0	0	8908.45	9515.72	13083.6	0	0	0	9279.53	10481.2	7684.79	0	0	0	0	0	6634.7	0	0	0	0	0	0	0	0	6319.57	0	0	0	0	0	0	0	0	0	0	0
	ORF112	14767.6	0	63859.8	0	0	0	0	5472.97	0	9727.71	0	15112	30975.2	13139.5	16039.5	11547.4	25114.2	27035.9	0	24101.4	16822.5	18286.4	0	0	25209.7	0	0	18284.8	0	0	0	20200.8	22586	0	0	0	11874.8	24513.2	0	58013.2	0	0	0	0	34531	52684.1	0	0
	ORF113	25311.7	0	0	0	21746.4	0	0	9929.41	33752.4	28237.8	0	21933.6	22478.9	34745.6	33834.4	29194.8	18225.5	0	0	35824.6	23820.8	38567.5	0	0	36589.7	0	0	49458.6	0	19423.2	0	43979.6	0	18706.3	0	0	51705.6	0	0	0	0	0	19022.4	0	0	0	0	0
	ORF114	4.26125	0	0	0	0	0	0	1634.13	3085.99	1936.34	0	0	0	0	82.4523	0	0	0	0	277.668	490.037	0	0	0	30108.6	0	0	992.637	0	0	0	0	26975.1	15392.8	0	0	0	0	0	0	0	0	0	0	0	0	0	0
	ORF115	3675.69	0	0	0	0	0	0	0	4709.99	5910.67	0	0	0	1640.49	3313.85	2037	0	0	0	1977.69	1246.53	2904.63	0	0	45953.2	0	0	1515.01	0	0	0	9205.7	0	0	0	0	0	0	0	0	0	0	0	0	0	0	0	0
	ORF116_1	3627.42	0	0	0	0	0	0	9859.86	13965	8762.51	0	0	0	6485.38	9991.35	9395.02	0	0	0	5514.76	5420.7	4771.34	61399.4	0	0	0	139739	2994.65	0	24109	0	0	0	23219	0	0	7131.03	0	0	0	0	0	0	0	0	0	0	0
	ORF116_2	3729.2	0	0	0	0	0	0	27114.6	9310.01	8762.51	0	0	0	5836.84	10074.3	9395.02	0	0	0	3909.2	5913.49	4137.8	0	0	0	0	0	5989.3	0	0	0	9098.24	0	0	0	0	0	0	0	0	0	0	0	0	0	0	0	0
	ORF117_1	1460.26	0	0	0	0	0	0	20435.4	9647.87	16143.1	0	0	0	7168.78	8993.46	6954.26	0	0	0	6414.19	8851.69	3911.82	0	0	0	0	0	7241.09	0	0	0	0	0	0	0	0	0	0	0	0	0	0	0	0	0	0	0	0
	ORF117_2	8490.65	0	0	0	0	0	0	13623.6	9647.87	8071.56	0	18808.7	0	5600.61	8649.76	10663.2	0	0	0	5208.51	4596.07	3911.82	0	155006	0	0	0	7241.09	0	0	0	6285.61	0	16041.1	0	0	0	0	0	0	0	0	0	0	0	0	0	0
	ORF118_1	1432.18	0	0	0	0	0	0	8522.37	0	0	0	0	0	3363.38	4156.76	3866.94	0	0	0	2011.26	1987.74	1528.71	0	0	0	0	0	0	145800	0	0	0	0	26759.2	0	0	0	50895.1	0	0	0	0	0	0	0	0	0	0
	ORF118_2	1449.47	0	0	0	0	0	26892.5	5681.58	0	3366.17	0	0	0	4858.22	3965.64	5413.72	0	0	0	2091.71	1703.78	1619.98	0	0	0	0	0	0	0	27784.8	0	0	0	0	0	0	0	0	0	0	0	0	0	0	0	0	0	116580
	ORF119_1	18100.1	0	0	0	0	0	0	39388.4	0	38894.1	0	0	0	15976.5	22910.3	19659.3	0	0	0	11991.3	12467.9	11072.6	0	0	0	0	0	21932.3	0	0	0	12115.3	0	0	0	0	0	0	0	0	0	0	0	0	0	0	0	0
	ORF119_2	8991.55	0	0	0	35943.5	0	0	32823.6	18595.9	7778.81	0	0	37154.2	20726.3	23296.7	20552.9	30124	0	0	24075.5	14436.5	12021.6	0	0	0	0	0	11963.1	0	0	0	0	0	30918.6	0	0	9495.72	0	0	0	0	0	31441.2	0	0	0	0	0
	ORF12	5118.78	0	0	0	0	0	0	6464.25	6103.76	0	0	0	0	8503.79	4892.45	7039.41	0	0	0	1464.53	323.08	1921.02	0	0	0	0	0	1963.33	0	0	0	0	0	0	0	0	0	0	0	0	0	0	0	0	0	0	0	0
	ORF120_1	24307.2	0	0	0	0	0	0	0	0	0	0	0	0	4329.2	4566.29	8959.25	0	0	0	20270.4	17270.1	30000	0	0	0	0	0	19990.3	0	0	0	0	0	77497.3	0	0	23801	0	0	0	0	185883	0	0	0	0	0	0
	ORF120_2	3096.5	0	0	0	0	0	0	0	0	9748.77	201413	0	0	3246.9	3597.68	8959.25	0	0	0	21202.3	10691	29537.4	0	0	0	76813.4	0	29985.4	0	0	0	0	0	0	0	0	0	0	0	0	0	0	0	0	0	0	0	0
	ORF121_1	4605.31	0	0	0	0	37351.5	0	8798.56	5538.59	10425.8	0	64785.5	0	3858.2	8928.22	4790.71	0	0	0	10382.2	7329.13	5677.01	0	0	0	0	0	19596.9	0	28685.2	0	0	0	0	0	0	0	0	0	0	0	0	0	0	0	0	0	0
	ORF121_2	9216.99	0	0	0	0	0	0	5865.7	5538.59	13901	0	0	0	8102.22	8632.26	6387.62	26916.3	0	0	10880.5	7329.13	6124.57	0	0	0	27382.6	0	12470.8	0	0	0	10825.2	0	27626.4	0	0	0	0	0	0	0	0	0	0	0	0	0	0
	ORF122_1	4051.92	0	0	31745.1	18018.4	20955.7	15576.7	14809	15536.8	17547.8	0	0	0	8225.48	14639.8	9855.18	0	32513.3	0	4333.66	6743.56	3013.22	0	0	0	0	0	1999.03	0	16093.5	0	6073.37	0	0	0	0	4760.19	29479.5	0	0	47452	37176.6	15761.5	0	0	0	0	0
	ORF122_2	10183.4	0	0	0	0	0	0	24681.7	3107.37	15598	0	0	0	7359.64	7942.57	9407.22	15101.1	0	0	3541.49	5098.79	3145.37	0	0	0	0	0	2998.54	42225.1	32187	0	6073.37	0	0	69447.2	0	19040.8	58959	0	0	0	0	0	0	41526.9	0	0	0
	ORF123	742.651	0	0	0	0	0	19727.1	2083.87	0	2469.26	0	0	0	0	630.869	0	0	41176.4	0	826.204	1041.51	1087.92	0	0	0	0	0	2531.66	0	0	0	0	0	0	0	0	0	0	0	44177.8	0	0	0	0	0	0	0	0
	ORF124	6743.42	0	0	0	14604.4	33970.2	0	30674.5	15111.6	17383.6	0	0	15096.3	9649.56	14019.3	9803.31	0	0	0	7289.48	3866.08	4927.43	0	0	24572.9	0	0	4050.66	0	13044.2	0	4922.63	0	0	0	0	19291.3	0	0	28273.8	0	0	12775.1	0	0	0	0	0
	ORF13	15561	0	0	0	0	76112.6	0	0	11286.2	0	0	0	0	1572.4	2110.83	0	0	0	0	21325.4	11350.5	21072.4	148865	0	0	55798.4	0	18151.5	0	0	0	0	0	56295.2	0	0	17289.4	0	0	0	0	0	0	0	0	0	0	0
	ORF14	2651.59	0	0	0	0	0	0	6497.4	0	7699.03	0	0	0	1709.48	2240.21	3537.76	29815	0	0	1564.04	2597.89	2687.56	0	0	0	0	0	0	0	0	58487.7	0	53627.4	0	0	0	0	0	0	0	0	0	0	118200	0	0	0	0
	ORF15	6016.16	0	0	0	0	0	0	5892.99	0	3491.42	0	0	0	1162.84	1536.25	2406.5	0	0	0	5507.3	4712.46	5916.4	0	0	0	0	0	7159.3	75612.3	0	0	0	0	27754.9	0	0	8524.07	0	0	0	0	0	0	0	74362.2	0	0	0
	ORF16	6078.59	0	0	0	0	0	0	0	0	9748.77	0	0	0	3246.9	9686.06	2239.81	0	0	0	2329.93	2467.15	3039.65	0	0	151586	0	0	9995.13	0	80467.5	0	0	0	0	0	0	0	0	0	0	0	0	0	0	0	0	0	0
	ORF17	3918.62	0	0	0	0	0	0	0	0	6471.17	0	0	0	2873.69	3490.32	2973.55	0	0	0	1391.93	2183.57	1535.2	0	0	0	0	0	3317.35	0	0	0	0	0	0	0	0	0	0	0	0	0	0	0	0	0	0	0	0
	ORF18	18839.2	0	0	0	0	0	0	26957.3	38180.9	23957.1	0	0	0	46987.9	28563.6	27521.1	0	0	0	22521	24925.3	26469	0	613429	124171	0	0	24562.5	0	0	0	24875	111248	0	0	0	38993.1	0	0	0	0	0	129110	0	0	0	0	0
	ORF19	1999	0	0	0	17213.6	40039.4	14881	4715.85	0	3725.34	0	17361.9	53380.3	1654.33	1216.17	1283.86	43279.8	0	0	890.344	1885.57	1388.81	39155.4	0	0	0	0	954.869	0	0	0	0	0	0	0	0	0	0	0	0	0	0	0	0	0	0	0	64509.6
	ORF2_1	1797.8	0	0	0	0	0	35696.6	3770.81	14242.1	0	0	41647.8	0	3472.38	3234.45	3079.74	0	0	0	2883.28	1130.78	2029.18	0	0	69476.8	0	0	9162.2	0	0	0	0	0	0	0	0	0	0	0	0	0	0	0	0	0	0	0	0
	ORF2_2	3407.14	0	0	72749.3	0	0	0	7541.62	0	8936.37	0	0	0	2480.27	2980.77	3079.74	0	0	0	1174.67	753.853	2513.77	0	0	69476.8	0	0	4581.1	0	0	0	0	0	0	0	0	0	67557.2	0	0	0	0	0	0	0	0	0	0
	ORF20	6484.84	0	25488.9	0	0	0	10339.7	5461.17	4125.3	7765.4	26739.3	0	0	4454.22	5841.7	5649.74	0	0	23484.4	4361.38	4039.61	5219.69	0	0	0	0	0	3980.82	28028.7	0	0	4031.46	18029.9	0	0	0	6319.57	0	25624.5	0	0	0	0	0	27565.3	0	0	0
	ORF21	3072.45	0	15008.7	12408	0	0	0	643.143	2429.11	1524.17	0	0	0	1861.34	1016.79	1750.92	0	0	13828.4	1274.95	1028.61	1265.57	0	0	11849.9	0	36459.8	0	16504.2	0	0	4747.71	0	0	27144.3	0	0	0	0	0	0	0	12321.1	0	0	0	0	0
	ORF22	7260.94	39168.3	0	14968.6	0	14821.7	7344.81	4655.21	1465.2	7354.86	9497.1	4284.65	8782.31	2857.86	4260.56	3802.06	7120.55	0	16682.1	3065.14	3334.86	2791.76	0	0	0	3621.94	0	4241.65	0	7588.49	6984.14	0	12807.5	10962.6	0	0	5611.37	6950.16	27303.6	0	11187.4	0	7431.92	28228.9	9790.49	14937.4	0	15920
	ORF23	3628.74	25122.5	11613.2	0	5449.4	6337.73	14132.8	995.281	3759.11	589.674	0	0	5632.96	1047.44	1966.89	1896.72	4567.11	19666.3	21399.7	2071.68	895.385	2182.33	12395.6	0	0	4646.22	0	1209.15	25540.7	4867.24	8959.23	0	8214.72	0	0	0	1439.65	26746.9	0	52749.7	0	0	9533.64	0	0	0	0	0
	ORF24	4768.65	0	0	0	0	0	0	8379.58	6329.82	7943.44	0	18510.1	37940.5	4188.9	2677.76	2737.55	0	0	0	2420.53	3015.41	2342.14	0	0	0	0	0	2036.04	0	16391.5	0	0	0	15786.5	0	0	4848.35	0	0	0	0	37865.1	0	0	0	0	0	0
	ORF25	10900.1	144058	0	0	31248.2	0	0	11414.3	16166.7	3381.33	0	0	0	11637.2	9502.81	3884.36	0	0	0	13172.5	9698.22	17785.4	0	0	0	0	0	15600.5	0	0	0	0	0	0	0	0	8255.29	0	0	0	0	0	27334.1	0	0	0	0	0
	ORF26	5537.08	0	0	0	0	20373.6	0	6398.95	3021.05	7582.38	0	35337.5	0	3788.05	5273.52	2177.6	0	0	0	2446.42	1918.9	3533.41	0	0	29475	0	0	4858.74	41052.1	0	57601.5	0	0	0	0	0	4627.97	0	0	33914.3	0	36143.9	0	0	0	0	0	0
	ORF27	42477.3	0	0	0	0	0	0	14235.9	40325.9	11245.8	0	0	0	42136.7	47886.2	47153.5	0	0	51014.7	48781.8	62612.1	48518	0	0	0	44304.4	0	34589.9	0	23206	0	35029.9	0	0	0	0	6863.95	0	0	50299.9	0	0	0	0	0	0	0	0
	ORF28	6500.75	0	0	0	16246.1	0	7022.29	8159.79	4202.59	6152.91	18160.2	0	0	4391.3	6150.76	4442.91	6807.88	0	0	5251.88	2002.04	5064.27	0	0	0	6925.8	0	4506	0	0	0	2737.99	0	0	31308.2	0	4291.98	0	0	0	0	16759.9	7105.57	0	0	0	0	30441.9
	ORF29	3223.48	158321	146372	242017	137368	119821	59376.6	6272.24	0	11148.3	76776.1	103913	106496	2062.8	1898.85	1707.58	86345.4	61968.4	134861	1687.47	1253.93	1057.92	0	0	0	0	177786	1905.01	0	30673.3	282304	11575.5	103538	0	0	0	9072.65	0	0	0	0	0	30040.4	114104	79147.9	0	0	0
	ORF3_1	4529.36	0	0	0	27204.3	0	0	9937.19	0	0	0	0	0	1960.87	2465.2	2029.01	0	0	53415.4	1618.16	4469.9	3172.58	0	0	0	0	0	0	0	0	0	0	0	0	0	0	7186.96	0	0	0	0	0	0	0	0	0	0	0
	ORF3_2	730.959	0	0	0	0	0	0	0	9383.03	0	0	27438.6	0	3594.93	2674.11	2029.01	0	49088.7	0	3025.25	3724.92	2713.66	0	0	0	0	0	3018.14	0	0	0	0	0	0	0	0	0	0	0	0	0	0	0	0	0	0	0	0
	ORF30	1678.48	0	0	0	0	0	0	2544.16	0	0	0	0	0	1004.06	1412.06	0	23349.1	0	0	936.649	1017.25	1307.79	0	0	0	0	0	1545.43	0	0	0	0	0	0	0	0	0	0	0	0	0	0	0	0	0	0	0	0
	ORF31	3626.58	0	0	0	0	0	0	3405.89	0	4035.78	0	0	0	4032.44	3265.14	7417.88	0	0	0	1736.17	1361.8	3610.91	0	0	0	0	0	0	0	0	0	0	0	0	0	0	0	0	0	0	0	0	0	0	0	0	0	0
	ORF33	15529.4	0	0	41151.1	0	27164.8	0	14930.9	12084.2	22747.1	0	0	24144	10943.3	16789.2	13936.6	39151	0	0	17336.4	18762.6	12163.5	0	0	0	0	0	10365.3	0	20862	38401	0	35209.9	0	0	0	24682.5	38214.2	100082	0	61511.8	144576	20431.5	155212	53831.2	82130.5	0	0
	ORF34	2297.31	0	0	0	0	0	0	0	0	0	0	0	0	2666.79	2386.65	2759.45	0	0	0	4018.66	2026.36	1750.31	0	0	0	0	0	0	0	0	0	18706	0	0	0	0	0	0	0	0	0	0	0	0	0	0	196055	0
	ORF35	2547.62	0	0	0	0	0	0	8018.94	7571.75	9501.97	0	0	0	3692.15	3911.21	9823.99	0	0	0	3065.77	1202.35	2383.04	0	0	0	0	0	4871.04	0	0	0	29598.1	0	0	0	0	0	0	94064.8	0	0	0	0	0	0	154385	0	0
	ORF36	0	0	0	0	0	0	0	0	0	0	0	0	0	0	0	0	0	0	0	0	0	0	0	0	0	0	0	0	0	0	0	0	0	0	0	0	0	0	0	0	0	0	0	0	0	0	0	0
	ORF37	0	0	191994	0	0	0	0	0	0	0	0	0	0	0	138.372	0	0	0	0	0	0	0	0	0	0	0	0	0	0	0	0	0	0	0	0	0	0	0	0	0	0	0	0	0	0	0	0	0
	ORF38	611.674	0	0	0	0	0	0	3265.44	6166.68	3869.36	0	0	36962.7	429.573	549.21	0	0	0	0	92.4765	652.821	288.501	0	0	60165.5	30487.8	0	0	0	0	0	0	0	0	0	0	0	0	0	0	0	0	0	0	0	0	0	0
	ORF39	3046.92	0	0	0	0	0	30754	6497.4	0	11548.5	0	0	0	2564.22	2841.25	4422.2	0	0	0	552.013	1948.42	1252.46	0	0	0	0	0	0	0	0	0	0	0	0	0	0	0	0	0	0	0	0	0	0	0	0	0	0
	ORF4_1	3883.65	0	0	0	0	0	0	10859.9	3418.1	12868.4	0	0	0	5000.23	7580.04	6898.63	0	0	0	3383.05	4161.27	2980.18	0	0	0	0	0	1099.46	0	17702.9	0	0	0	0	0	0	0	0	0	0	0	0	0	0	45679.6	0	0	0
	ORF4_2	7738.19	0	0	0	0	0	0	3619.98	10254.3	4289.46	0	0	0	5238.33	9254.34	3449.31	0	0	0	3126.76	3799.42	3154.62	0	0	0	0	0	3298.39	0	0	0	0	0	0	0	0	10472.4	0	0	0	0	0	17337.6	0	0	0	0	0
	ORF40	1013.82	0	0	0	0	0	0	1099.82	2076.97	2606.44	53849.9	12147.3	12449.2	1157.46	943.382	898.259	10093.6	0	0	529.492	439.748	424.009	27395.2	0	0	0	0	1336.15	0	0	0	0	0	0	0	0	3181.73	0	0	23316.1	0	0	0	0	0	0	0	0
	ORF41	4597.89	32868.3	30387.6	0	0	16583.6	0	1302.15	1229.53	3857.43	0	0	0	2483.84	5398.51	5494.79	0	0	0	3540.15	1887.34	4486.74	0	0	11996	0	0	3954.91	0	0	11721.6	2403.13	10747.5	0	0	0	9417.65	0	15274.7	0	18776	0	6236.55	0	0	0	0	0
	ORF42	3909.61	0	0	0	38011.4	0	16430.2	5206.82	0	0	0	19169.4	0	3424.81	2977.47	2362.54	0	0	0	2260.99	2775.83	2801.94	0	0	0	0	98391.4	2108.56	44538.8	0	0	12812.3	0	0	0	0	0	62189.7	0	0	0	39213.7	49875.3	189443	0	200488	335710	213677
	ORF43	8683.51	0	0	0	0	0	0	0	5864.39	3679.68	0	0	0	6536.24	5484.02	1690.84	0	0	66769.3	6331.92	7449.84	9752.2	0	0	0	28993.3	0	1886.34	0	0	0	0	0	58502.9	0	0	0	55635.4	0	0	0	0	0	0	0	0	0	0
	ORF44	6368.99	0	0	79106	0	0	19407.9	6150.45	11614.9	9717.22	0	0	23206.3	7551.58	7896.18	3348.85	18815.3	0	0	1857.91	2869.03	1811.3	0	0	0	0	0	0	0	0	0	0	0	19311.6	0	0	0	0	0	0	0	0	0	0	0	0	0	0
	ORF45	37377	0	0	0	0	0	0	7853.26	19774.2	12407.5	0	0	0	32715	39624.8	34920.7	0	0	0	48335.4	41605.2	47748.3	0	0	0	73321.9	0	30212.5	0	0	0	38648.7	43212.1	49316.5	0	0	60584.3	0	0	0	0	0	25075	0	0	0	0	0
	ORF46	3864.74	0	0	0	0	0	0	8798.56	11077.2	0	0	0	0	1157.46	1923.76	798.452	0	0	0	1661.15	879.495	2261.38	0	0	0	0	0	1781.54	0	0	0	0	0	0	0	0	8484.6	0	0	0	0	0	0	0	0	0	0	0
	ORF47	2219.16	0	20925.1	8649.6	9818.95	0	8488.37	2690	2539.99	4249.99	0	9903.52	0	707.746	1493.01	1586.73	4114.6	8858.9	19279.4	1117.31	941.116	961.447	22334.9	0	8260.51	4185.87	50832.1	817.011	0	0	8071.55	3309.62	0	4223.14	18922.3	36292.4	1297.01	8032.28	0	0	0	20259	4294.52	16312	0	0	0	0
	ORF48	0	0	0	0	0	0	0	3934.76	0	0	0	0	0	0	0	1071.22	0	0	0	0	0	0	0	0	0	0	0	0	0	0	0	0	64952.4	0	0	0	0	0	0	0	0	0	0	0	0	0	0	0
	ORF49	2218.31	0	0	10730.4	6090.51	7083.35	31591	1668.56	4201.36	659.048	0	6142.96	6295.66	1536.5	2179.58	1968.44	5104.41	0	0	1984.63	1334.3	2215.72	27707.9	0	10247.7	0	0	2027.11	14272.7	0	10013.3	2052.89	9181.16	15717.2	23474.3	0	3218.04	9964.54	0	0	0	12566.3	0	20236.1	0	21415.9	0	0
	ORF51	4474.35	0	0	0	8297.95	0	14347	1515.54	5724.1	7183.3	0	0	8577.46	3289.62	5008.72	3919.67	13908.9	0	16293	2618.1	2045.14	2848.36	0	0	0	7074.92	0	3682.41	0	0	27284.9	2796.95	12508.8	0	0	0	2192.19	0	0	16064.7	0	0	0	0	0	0	0	0
	ORF52	4084.23	0	0	0	0	0	0	0	0	0	85683.8	0	0	2302.13	1177.31	952.849	0	0	0	4162.97	2798.84	3176.55	87180.3	0	0	0	0	2126.04	0	0	0	12918.5	0	0	0	0	0	0	0	0	0	0	0	0	0	0	0	0
	ORF53	10732.8	0	0	0	13444	0	0	7366.23	0	1454.76	0	0	0	9528.85	5781.6	6350.48	11267.3	0	0	7231.8	4295.21	7789.93	0	0	0	22924.9	0	10440.6	0	0	0	0	20266.2	11564.5	103632	0	10655.1	43990.8	0	26027.3	35405.1	27738.4	0	0	0	0	0	0
	ORF54	4106.69	0	0	0	8585.51	19970.1	7422.07	1568.06	0	6503.2	0	0	35498.8	4125.6	3507.6	4482.4	0	46476.3	16857.6	3508.15	2899.72	3318.6	0	0	14445.7	7320.09	0	3333.77	0	0	0	5787.74	64711.3	7385.26	0	0	6804.48	0	0	16621.4	0	0	15020.2	0	0	0	0	0
	ORF55	8643.22	0	0	0	0	0	0	27149.8	25635.8	16085.5	0	0	0	11905.3	5936.17	7391.38	0	0	0	4613.25	4523.12	3707.05	0	0	0	0	0	2748.66	116119	0	0	33403.5	0	0	0	0	0	0	0	0	0	0	43344	0	0	0	0	0
	ORF56	4042.31	0	0	0	0	0	0	4477	16909.3	0	0	0	0	7067.46	5157.92	4875.35	20543.9	0	0	4691.14	4027.65	2750.81	0	0	0	0	0	0	0	0	0	0	0	0	0	0	0	0	0	0	0	0	0	0	0	0	0	0
	ORF57	5426.58	0	0	0	0	25450.9	0	17985.7	3773.93	4736	0	0	0	11304.4	8738.85	7616.78	0	0	0	8998.51	7590.85	8474.82	0	0	36820.5	0	0	7283.51	51282.8	19545.7	35978.2	7376.17	0	0	0	0	5781.31	0	0	0	0	0	0	0	0	0	0	0
	ORF58	2595.54	0	0	23413.6	39868.3	15455.8	0	2427.19	0	4314.11	29710.3	0	0	1117.55	2122.77	2973.55	33413.4	0	26093.7	3093.18	3275.36	2300.37	0	0	0	0	0	4423.13	31143	0	0	4479.4	0	0	0	0	0	21742.6	28471.7	0	34998.1	0	11624.8	0	0	0	0	49803.4
	ORF59	2740	29584.6	0	0	6417.29	0	11095.3	2344.11	2213.39	3472.04	0	6472.56	0	1927.32	2956.89	3190.85	0	0	0	2107.71	1230.15	2527.58	29194.5	0	21595	5471.44	0	2491.85	0	0	0	0	9673.76	5520.16	0	0	3390.7	31497.5	0	12423.7	0	13240.5	5613.47	0	0	0	0	0
	ORF6	2562.51	0	21836.9	0	0	0	0	0	1767.11	1108.8	0	0	0	1600.27	1353.47	1528.5	0	18489.8	0	1245.5	187.071	1608.35	0	0	0	0	0	568.408	0	18304.3	0	3453.84	0	0	0	0	0	0	0	0	0	0	0	0	0	0	0	0
	ORF60	2134.43	0	0	0	0	0	0	3075.22	2903.73	0	0	16982.6	0	1011.37	1655.09	2093.03	0	0	0	2220.78	1383.28	1741.32	38300.1	0	0	0	0	0	0	0	0	0	0	0	64896	0	0	0	0	0	0	0	44185.6	0	38805.5	0	0	0
	ORF61	1605.35	0	0	21108.6	0	0	0	0	0	2592.94	0	0	0	719.664	1214.52	595.736	0	0	0	836.6	1093.67	1309.37	27253.3	0	0	0	0	664.615	0	0	0	0	0	0	0	0	3165.24	0	0	0	0	0	0	0	0	0	0	0
	ORF64	1468.4	0	0	30631.3	17386.2	40440.8	0	1587.71	2998.34	0	0	0	17971.8	835.46	1041.43	1728.98	0	0	68275.3	404.671	317.412	892.65	0	0	0	0	0	0	0	0	0	0	26208.9	14955.6	0	0	4593.17	0	0	0	0	35872.2	0	0	0	0	0	0
	ORF66	2146.36	0	0	10806.3	6133.59	0	10604.8	1680.36	1057.77	2654.84	13712.4	6186.41	6340.19	1621.06	1384.82	1219.92	5140.52	11067.7	0	1094.51	895.825	1403.62	0	0	0	0	0	2041.44	0	0	10084.1	2067.42	9246.1	0	0	0	3240.8	0	0	0	32305.9	12655.2	0	0	0	0	0	0
	ORF67	2083.15	0	0	0	11619.9	0	10045.3	6366.79	8015.65	3772.14	0	0	0	697.966	1052.97	577.774	9738.57	0	0	1141.94	1060.7	1593.76	0	0	0	0	60155.5	1289.15	0	0	0	0	0	0	44785.9	0	0	0	0	0	0	23974.9	0	0	0	0	0	0
	ORF68	7675.76	0	21301.9	0	0	0	0	4564.09	0	4326.54	0	0	10332.5	7685.27	7860.51	9443.36	0	0	0	9047.77	7664.53	7786.12	0	0	0	8522.52	0	2772.42	0	0	16433.9	6738.46	0	17196.8	0	0	5281.48	0	21415.3	19351.7	0	0	8743.75	0	0	0	0	0
	ORF69	2243.54	0	0	0	0	17387.8	25849.3	4095.88	2578.31	3235.58	0	0	0	1257.24	2916.26	2601.85	0	0	0	1546.59	682.367	1798.38	0	0	0	12747.1	0	0	0	0	0	5039.33	0	0	0	0	0	0	0	0	0	0	0	0	0	0	0	0
	ORF7	2083.1	0	0	10340	0	6825.66	0	3215.72	1012.13	635.072	13120.8	0	6066.63	705.052	991.551	875.46	4918.72	21180.4	0	1320.49	1017.89	1799.35	0	0	0	0	0	976.681	0	5241.96	9648.99	0	0	0	45240.6	0	0	0	12573.8	22724.3	0	0	5133.81	19499.9	0	0	0	0
	ORF70	7029.67	0	0	0	0	0	0	9455.16	5951.92	14938.4	0	0	0	5389.96	3869.61	3432.15	0	0	0	3659.49	4095.56	3189.56	0	0	0	29426	0	3828.98	0	0	0	0	0	0	0	0	0	0	0	0	0	0	0	0	0	0	0	0
	ORF71	2139.52	0	65125.8	0	15279.9	17770.8	0	9767.56	0	3306.85	0	15411.5	0	2019.18	1314.23	2659.16	0	55143.7	0	1659.69	1673.75	2084.55	0	0	0	0	0	0	0	0	0	5150.32	23033.8	0	58892.4	0	0	0	32736.2	0	0	31526.4	0	0	0	0	0	0
	ORF72	12159.4	0	0	0	0	0	0	6703.66	18989.5	7943.44	0	0	0	12787.2	15390.1	16425.3	0	0	0	12624.7	21107.9	11576.1	0	0	0	0	0	16288.4	0	0	0	49486.7	55329.8	0	0	0	0	0	0	0	0	0	0	0	0	0	0	137552
	ORF74	12345.6	0	0	0	0	0	0	15970.5	30159.7	12616.1	0	0	0	19608.7	7789.55	14492.9	0	0	0	17337.4	32460	17530.4	0	0	0	49702.8	0	9701.15	0	0	0	19649.1	0	0	0	0	15400.6	0	0	0	0	0	0	0	0	0	0	0
	ORF75	6370.8	0	0	0	0	0	0	16037.9	5047.83	12669.3	0	0	0	7735.93	11823.5	13098.7	24531.3	0	0	3936.3	4542.2	3220.32	0	0	0	24956.3	0	4871.04	0	26143.5	0	0	0	0	0	0	7732.8	0	0	56666.9	0	0	0	97252.8	0	102923	103404	0
	ORF76	978.435	188400	65317.6	125999	143033	83174.6	123650	12128.8	40523.9	15477.4	114203	92741.5	95046.9	1104.62	863.044	1778	145562	165918	140422	554.859	746.081	382.17	92958.1	84922.5	85950.7	17421.6	158672	2833.67	95768.2	45625.9	50390.7	34436.6	15401.1	17576.7	157509	75524.4	5398.16	133722	43776.8	79116.7	134529	105398	8936.91	33945.4	117731	107774	36092.6	38287.7
	ORF77	4078.72	0	0	19323.1	5483.87	6377.81	9481.48	6009.45	6620.04	5340.63	36779.7	0	5668.58	3952.75	4127.11	3272.08	0	9895.35	32302.6	2765.52	700.815	3499.33	12474	0	0	4675.6	0	1521	12851.1	0	9015.89	1848.42	8266.67	0	0	0	8692.53	0	0	0	14441.9	11314.6	0	0	0	0	0	0
	ORF78	1561.61	27761.2	0	0	0	0	26028.8	1099.82	1038.49	3258.05	26924.9	12147.3	0	868.095	1387.33	1347.39	10093.6	10866	11823.7	1105.7	384.779	1011.44	41092.8	50054.1	0	0	31174.4	668.077	14111.7	16135.4	19800.5	2029.73	0	0	0	0	9545.18	0	51605	11658	31717	0	5267.5	0	0	0	21273.3	0
	ORF79	6710.8	0	0	0	0	0	0	0	0	10213	0	47597.5	0	3968.43	6595.75	2346.47	0	0	0	5491.97	1723.09	4292.01	0	0	0	0	0	2617.77	0	0	0	0	0	0	0	0	12467.2	0	0	0	0	0	0	0	0	0	0	0
	ORF8	813.067	0	0	38193.4	65035.2	0	37481.5	1979.68	0	4691.6	0	21865.1	22408.6	1302.14	499.438	538.955	0	0	42565.4	616.702	197.886	747.315	0	0	0	0	0	0	0	19362.5	35640.9	0	32679.2	0	0	0	0	35467.5	0	0	0	0	0	0	0	0	0	0
	ORF80	61110.2	0	0	0	0	0	153770	48730.5	81800.8	64158.6	0	59802	0	121088	57826.6	116451	0	0	0	100742	101210	102284	0	0	0	101105	0	138138	0	158872	0	139895	0	102005	0	0	93983.3	97005.3	254055	0	0	0	155594	0	0	0	0	0
	ORF81	3469.86	0	0	0	0	0	0	8880.79	0	3507.74	0	0	67016.4	2336.55	2738.35	805.914	0	0	0	3018.02	2367.24	2496.5	0	0	0	0	0	1798.19	75965.7	28953.3	0	0	0	0	0	0	0	0	0	0	0	0	0	0	0	0	0	0
	ORF82	30646.3	0	0	0	0	0	0	17063.9	32224.5	20219.7	0	23558.4	0	46017.8	35300.3	26711.8	0	0	0	37813.8	37951.5	31179.6	0	0	0	19914.6	0	24617.6	0	0	0	15745.8	0	60275.7	0	0	49365	0	0	0	0	0	0	0	0	0	0	0
	ORF83	9455.04	0	0	0	0	0	0	3433.58	9726.31	10171.5	0	0	19432.9	4742.76	5255.15	6076.03	15755.9	0	0	6952.53	8923.66	8493.96	42763.3	0	0	0	0	11471.4	0	0	0	19010.1	0	0	0	0	14899.8	0	0	0	0	0	0	0	0	0	0	0
	ORF84	11193.4	0	124232	0	0	0	50395.2	5323.5	10053.2	6308.03	0	58796.9	60258.5	14706.5	4924.43	15942.2	48856.5	0	0	8593.32	14367.5	15050.5	0	0	0	49702.8	0	29103.5	0	0	0	0	0	0	0	430934	0	0	0	0	153521	0	0	0	0	0	0	0
	ORF85	3245.78	0	0	0	0	12077.7	0	1896.69	3581.84	0	0	10474.3	0	1122.81	2264.92	2323.64	8703.48	0	0	1074.28	663.571	1561.47	0	0	0	0	0	576.066	0	0	0	7000.74	0	0	0	0	8230.57	16990.4	22248.9	0	0	21426.6	9084.07	0	0	0	0	0
	ORF86	5629.98	0	0	0	0	0	0	9316.12	8796.59	0	0	0	0	3063.86	4152.19	8876.91	0	0	0	2110.64	931.23	4265.03	0	0	0	0	0	2829.5	0	0	0	0	0	0	0	0	0	0	0	0	0	0	44618.8	0	0	0	0	0
	ORF87	10203.1	0	0	0	0	0	0	14818.6	34980.6	8779.59	0	0	0	7310.27	10218.5	24205.7	0	73202.5	0	6085.06	7406.27	9700.13	0	0	0	34588.5	0	2250.36	0	0	0	13674	0	0	0	0	10717.4	0	0	0	0	0	35486.3	0	0	0	0	0
	ORF88	11350.8	0	0	0	0	0	8006.72	6766.31	9583.47	7015.47	0	0	0	7454.72	13058.7	11743.3	0	0	0	9125.91	9468.96	9877.31	0	0	0	39483.5	95895.5	7192.75	0	16544.7	0	9365.48	0	7967.01	0	0	19574.6	0	0	0	0	0	8101.68	0	21345.6	0	32719.4	0
	ORF89	8221.52	130534	0	0	0	32930.3	0	7757.09	0	0	0	0	0	4762.12	6697.22	9151.24	0	0	0	7176.17	8529.31	10010.1	0	0	0	24141.4	0	10994.6	0	0	0	0	0	0	0	0	7480.3	0	0	0	74567.4	0	0	94077.2	65256.6	0	0	0
	ORF9	3393.5	0	0	0	0	0	0	3204.87	2017.43	0	26153.1	11799	12092.3	1826.95	2209.99	1163.34	9804.26	0	22969.5	2178.26	1815.35	2505.44	0	0	0	0	0	1297.85	0	0	0	3943.08	0	10062.9	0	0	3090.51	0	0	45295.3	30807.8	0	0	0	0	0	0	0
	ORF90	55081.7	0	50113.7	0	23515.6	27348.9	20328.9	25769.3	8110.75	35624.3	0	0	0	47742.3	33011.4	33908.5	19708.2	0	0	48712.8	36491.6	58004.4	53490.3	0	0	0	0	52177.9	0	21003.4	38661.4	55483.8	0	0	90634.5	0	62124.6	38473.3	0	0	0	0	20570	0	0	0	0	0
	ORF91	1920.41	0	0	0	0	0	0	0	0	2079.38	0	0	0	1154.25	1859.4	1433.23	0	0	0	1093.32	526.235	1733.62	0	0	0	0	0	0	0	0	0	0	28967.7	0	0	0	0	0	41169.6	0	0	0	0	0	0	0	67886	0
	ORF92	15244.6	0	0	0	0	0	0	8262.99	31208.8	3263.72	0	0	0	16305.1	21170.4	19496.1	25277.9	0	0	10998.3	11288.1	14711.3	0	0	0	0	0	6692.39	0	0	0	10166.3	0	0	0	0	0	0	0	0	0	0	26383.3	0	0	0	0	0
	ORF93	5573.11	0	36502.6	30177.5	0	0	14807.5	1564.19	0	1853.47	0	0	17705.6	3292.33	3946.17	2980.89	14355.4	0	33631.9	1550.41	2970.74	2889.54	0	0	0	0	0	1900.31	0	15298.8	0	0	0	0	0	0	4525.12	0	36696.9	0	45108.7	0	14983.1	0	78952.5	60229	121022	192573
	ORF94	2069.68	0	0	0	0	0	0	5461.17	0	2157.06	44565.4	0	0	1676.32	2479.97	1486.77	16706.7	0	0	1082.61	727.858	1213.54	0	0	0	0	0	1105.78	0	0	0	6719.1	0	0	0	0	0	0	0	77184.3	0	0	0	0	45942.2	0	0	0
	ORF95	4602.61	0	47535.5	0	0	0	19283.1	10184.8	11540.2	9654.73	0	0	0	4823.37	3871.31	8318.28	0	0	0	4730.27	6515.62	6675.07	50738.4	0	0	0	0	7424.03	52272.2	0	0	0	0	0	0	0	5892.84	0	0	0	0	0	0	0	51407.9	0	0	0
	ORF96	2320.26	0	0	0	0	33476.9	0	2628.61	0	0	0	0	29754.2	4495.36	6764.17	1431.25	0	0	0	2084.37	1051.01	3187.98	0	0	0	0	0	4790.2	0	0	0	19404.5	0	0	0	212785	0	0	0	0	0	0	0	0	66339.7	0	0	0
	ORF97	6677.37	0	0	0	38115.9	0	0	0	19719.8	37120.3	85213	76888.3	0	10989.5	10420.5	2842.84	0	137556	0	7491.61	9046.23	6010.67	0	0	0	0	0	14800.5	0	0	0	0	0	32787.3	0	0	20139.3	0	0	0	0	0	0	0	0	0	0	0
	ORF98	3029.04	0	0	0	11858.3	41374	0	3248.7	8180.08	5132.69	0	0	12257.7	1851.94	2895.88	3242.94	9938.34	0	23283.6	2330.72	1407.19	1956.96	0	0	39904.6	0	0	657.799	0	0	0	0	0	10200.5	0	0	3132.78	0	0	45914.7	0	0	10372.9	0	0	0	0	0
	ORF99	10342.8	0	0	0	0	0	0	2523.89	4766.28	17944	0	0	0	4980.3	6070.19	4809.8	23163.1	49871	0	5789.54	7063.99	6953.07	62867.1	0	0	47128.5	0	15331.2	0	0	0	18631.5	41662.7	23774.1	0	0	7301.49	0	0	0	0	0	0	0	0	0	0	0
	PUTA_110k	6635.84	0	0	0	0	0	38197.7	20175	7619.98	4781.24	0	0	0	6369.71	4954.08	4394.03	0	0	86757.5	5484.97	2823.35	3370.46	0	0	0	0	0	4902.07	0	0	145288	0	66607.3	0	170300	0	11673.1	0	0	0	116363	0	0	0	0	0	0	0
	PUTA_113k	7056.5	49404.1	0	18880.4	10716.4	0	0	5871.75	0	5798.06	0	0	0	3347.22	2353.68	2930.67	0	0	0	4462.01	2739.02	5101.2	0	0	0	0	0	7727.95	0	0	0	3612.12	0	0	0	0	0	17532.9	22959.2	0	0	0	0	0	0	0	0	40160.7
	PUTA_177k	2928.22	0	0	0	21610.9	12566.9	9341.17	0	1863.45	2338.49	0	0	33508.2	1687.51	2937.5	1611.83	18111.9	77991.4	0	2207.62	1874.06	1862.47	0	0	0	0	0	1198.79	0	9651.09	0	3642.13	0	9294.85	0	0	11418.5	0	0	0	0	0	0	0	0	0	0	0
	PUTA_182k	2520.4	0	0	0	0	0	0	0	5429.67	0	0	0	0	1512.93	1740.85	782.749	0	0	0	1547.06	2873.99	2494.02	0	0	0	0	0	3493	0	0	0	10612.3	0	27083	0	0	0	0	0	0	0	0	0	0	0	0	0	0
	PUTA_72k	2526.69	30458	42238.7	34919.7	6606.75	0	5711.46	3619.98	1139.37	714.91	14770.3	0	0	952.424	1085.76	1971.04	5537.07	11921.5	25944.6	1213.11	723.699	1390.75	15028.2	0	11116.3	0	34202.7	2198.93	46447.6	11801.9	0	6680.71	9959.37	11366.3	0	0	1745.4	21618.3	70772.6	76743.2	52197.2	81788.5	17337.6	65854	45679.6	69693.6	46679.7	24759.4
	PUTA_94k	120.833	0	0	9377.4	15967.7	0	9202.61	486.058	917.905	0	0	5368.41	0	63.9415	106.274	0	4460.81	0	0	137.65	97.1718	78.0783	0	0	8955.58	0	0	0	0	4753.96	0	0	0	4578.49	0	0	4218.43	0	11403.3	10304.4	28034.3	10981.8	13967.6	35369.2	36800.7	37431.3	18803.2	19946.8
	PUTA_99k	5119.64	0	0	0	0	0	0	2672.98	5047.83	1055.77	0	0	10085.5	3047.49	4180.95	2910.81	0	0	0	7216.55	4275.01	7814.64	0	0	0	8318.75	50510.3	4871.04	0	0	0	3288.67	0	16785.6	0	0	12888	15962.9	0	0	0	0	0	0	22486.5	0	0	0
[truncated: 48 more columns]

## Sheet: searchable
	index	2	3	4	5	6	7	8	9	10	11	12	13	14	15	16	17	18	19	20	21	22	23	24	25	26	27	28	29	30	31	32	33	34	35	36	37	38	39	40	41	42	43	44	45	46	47	48	49
Search for ORF	Expression	CG1_R1	SRR2002821	SRR2002822	SRR2002823	SRR2002844	SRR2002845	SRR2002846	SRR2002864	SRR2002934	SRR2002935	SRR2002936	SRR2002938	SRR2002939	SRR2002940	SRR2002941	SRR2002942	SRR2002943	SRR2002944	SRR2002945	SRR2002947	SRR2002948	SRR2002949	SRR2002950	SRR2002951	SRR2002952	SRR2002953	SRR2002954	SRR2002955	SRR2002956	SRR2002957	SRR2002958	SRR2002959	SRR2002961	SRR2002962	SRR334222	SRR334223	SRR334224	SRR334225	SRR334226	SRR334227	SRR334228	SRR334229	SRR334230	SRR334231	SRR334232	SRR334233	SRR334234	SRR334235
ORF22	mapped reads	43066	2	0	2	0	3	2	12	2	16	1	1	2	56	653	36	2	0	2	279	86	896	0	0	0	1	0	18	0	2	1	0	2	3	0	0	5	1	3	0	1	0	2	2	1	1	0	1
	non-normalized TPM	8790.77	0.408247	0	0.408247	0	0.61237	0.408247	2.44948	0.408247	3.26597	0.204123	0.204123	0.408247	11.4309	133.293	7.34844	0.408247	0	0.408247	56.9504	17.5546	182.894	0	0	0	0.204123	0	3.67422	0	0.408247	0.204123	0	0.408247	0.61237	0	0	1.02062	0.204123	0.61237	0	0.204123	0	0.408247	0.408247	0.204123	0.204123	0	0.204123
	TPM	7260.94	39168.3	0	14968.6	0	14821.7	7344.81	4655.21	1465.2	7354.86	9497.1	4284.65	8782.31	2857.86	4260.56	3802.06	7120.55	0	16682.1	3065.14	3334.86	2791.76	0	0	0	3621.94	0	4241.65	0	7588.49	6984.14	0	12807.5	10962.6	0	0	5611.37	6950.16	27303.6	0	11187.4	0	7431.92	28228.9	9790.49	14937.4	0	15920
SNP	total SNP	nsSNP	ratio
11	0.224581	0.163332	0.727273
[truncated: 48 more columns]

## Sheet: SNP
ORD IF	start	end	length	SNP	nsSNP	freq SNP	freq nsSNP	ratio
ORF18	23926	24207	281	3	3	1.06762	1.06762	1
ORF108	167081	167893	812	6	6	0.738916	0.738916	1
ORF17	23527	23874	347	2	2	0.576369	0.576369	1
ORF90	136335	137219	884	5	5	0.565611	0.565611	1
ORF84	129847	130203	356	2	2	0.561798	0.561798	1
ORF74	114759	115115	356	2	2	0.561798	0.561798	1
ORF88	133242	135488	2246	11	11	0.48976	0.48976	1
ORF16	23143	23373	230	1	1	0.434783	0.434783	1
ORF56	83336	84184	848	3	3	0.353774	0.353774	1
ORF39	53446	54030	584	2	2	0.342466	0.342466	1
ORF14	21490	22074	584	2	2	0.342466	0.342466	1
ORF12	19985	20572	587	2	2	0.340716	0.340716	1
ORF26	41345	42532	1187	4	4	0.336984	0.336984	1
ORF13	20620	20937	317	1	1	0.315457	0.315457	1
ORF81	127161	127802	641	2	2	0.312012	0.312012	1
ORF80	126688	127038	350	1	1	0.285714	0.285714	1
ORF75	115171	115881	710	2	2	0.28169	0.28169	1
ORF34	51277	51651	374	1	1	0.26738	0.26738	1
ORF86	132215	132622	407	1	1	0.2457	0.2457	1
ORF79	126184	126624	440	1	1	0.227273	0.227273	1
ORF113	173928	174884	956	2	2	0.209205	0.209205	1
ORF87	132637	133149	512	1	1	0.195312	0.195312	1
ORF42	58864	59958	1094	2	2	0.182815	0.182815	1
ORF31	47285	47842	557	1	1	0.179533	0.179533	1
ORF20	25541	27280	1739	3	3	0.172513	0.172513	1
ORF29	45778	46383	605	1	1	0.165289	0.165289	1
ORF60	89883	91118	1235	2	2	0.161943	0.161943	1
ORF101	153378	154007	629	1	1	0.158983	0.158983	1
ORF15	22420	23064	644	1	1	0.15528	0.15528	1
ORF53	78536	80083	1547	2	2	0.129282	0.129282	1
ORF51	75286	77793	2507	3	3	0.119665	0.119665	1
ORF47	63656	67894	4238	5	5	0.11798	0.11798	1
ORF57	83934	84884	950	1	1	0.105263	0.105263	1
ORF85	130208	132211	2003	2	2	0.0998502	0.0998502	1
ORF94	140311	141354	1043	1	1	0.0958773	0.0958773	1
ORF68	106024	108105	2081	1	1	0.0480538	0.0480538	1
ORF107	164795	166864	2069	10	9	0.483325	0.434993	0.9
ORF21	27351	30305	2954	15	13	0.507786	0.440081	0.866667
ORF9	13258	15036	1778	14	12	0.787402	0.674916	0.857143
ORF78	122714	126169	3455	21	18	0.607815	0.520984	0.857143
ORF23	35501	39319	3818	26	22	0.680985	0.576218	0.846154
ORF115	183082	183843	761	6	5	0.788436	0.65703	0.833333
ORF33	50307	51197	890	6	5	0.674157	0.561798	0.833333
ORF112	172533	173921	1388	6	5	0.432277	0.360231	0.833333
ORF124	196006	197430	1424	17	14	1.19382	0.983146	0.823529
ORF28	43527	46088	2561	5	4	0.195236	0.156189	0.8
ORF11	16592	19879	3287	10	8	0.304229	0.243383	0.8
ORF66	100348	103740	3392	10	8	0.294811	0.235849	0.8
ORF41	55910	58828	2918	13	10	0.445511	0.3427	0.769231
ORF95	141439	142371	932	4	3	0.429185	0.321888	0.75
ORF83	128735	129841	1106	4	3	0.361664	0.271248	0.75
ORF24	39416	40549	1133	4	3	0.353045	0.264784	0.75
ORF77	118866	122660	3794	15	11	0.395361	0.289931	0.733333
ORF100	147655	153291	5636	26	19	0.46132	0.337119	0.730769
ORF98	144287	146041	1754	11	8	0.627138	0.4561	0.727273
ORF49	68700	72116	3416	11	8	0.322014	0.234192	0.727273
ORF22	30471	35369	4898	11	8	0.224581	0.163332	0.727273
ORF102	154048	156336	2288	10	7	0.437063	0.305944	0.7
ORF106	163274	164671	1397	9	6	0.644238	0.429492	0.666667
ORF59	86588	89830	3242	12	8	0.370142	0.246761	0.666667
ORF7	8628	12173	3545	20	12	0.564175	0.338505	0.6
ORF99	146411	147163	752	5	3	0.664894	0.398936	0.6
ORF82	127750	128640	890	5	3	0.561798	0.337079	0.6
ORF61	91296	93032	1736	5	3	0.288018	0.172811	0.6
ORF76	116712	118748	2036	5	3	0.24558	0.147348	0.6
ORF104	157768	161379	3611	11	6	0.304625	0.166159	0.545455
ORF52	77910	78452	542	2	1	0.369004	0.184502	0.5
ORF19	24253	25461	1208	4	2	0.331126	0.165563	0.5
ORF54	80142	82565	2423	6	3	0.247627	0.123813	0.5
ORF40	54033	55760	1727	2	1	0.115808	0.0579039	0.5
ORF10	15297	16325	1028	5	2	0.486381	0.194553	0.4
ORF71	110937	112298	1361	5	2	0.367377	0.146951	0.4
ORF44	61050	61976	926	3	1	0.323974	0.107991	0.333333
ORF69	108173	109564	1391	3	1	0.215672	0.0718907	0.333333
ORF97	143239	143784	545	3	1	0.550459	0.183486	0.333333
ORF96	142436	143158	722	3	1	0.415512	0.138504	0.333333
ORF58	84930	86495	1565	3	1	0.191693	0.0638978	0.333333
ORF64	97002	98198	1196	4	1	0.334448	0.083612	0.25
ORF67	104154	105944	1790	4	1	0.223464	0.0558659	0.25
ORF103	156349	157620	1271	5	1	0.393391	0.0786782	0.2
ORF91	137336	138418	1082	2		0.184843	0	0
ORF43	60077	60688	611	1		0.163666	0	0
ORF46	62993	63640	647	1		0.15456	0	0
ORF30	46485	47231	746	1		0.134048	0	0
ORF27	42642	43442	800	1		0.125	0	0
ORF8	12211	13170	959	1		0.104275	0	0
ORF109	167946	170570	2624	1		0.0381098	0	0
ORF93	139092	140306	1214			0	0	0
ORF92	138467	139156	689			0	0	0
ORF89	135540	136274	734			0	0	0
ORF72	112196	112762	566			0	0	0
ORF70	110048	110650	602			0	0	0
ORF6	6421	8451	2030			0	0	0
ORF55	82642	83061	419			0	0	0
ORF48	67958	68440	482			0	0	0
ORF45	62120	62845	725			0	0	0
ORF4	3384	4433	1049			0	0	0
ORF4	178579	179628	1049			0	0	0
ORF38	52743	53324	581			0	0	0
ORF37	52574	52804	230			0	0	0
ORF36	52279	52506	227			0	0	0
ORF35	51736	52209	473			0	0	0
ORF3	1890	2654	764			0	0	0
ORF3	180358	181122	764			0	0	0
ORF25	40632	41297	665			0	0	0
ORF2	680	1183	503			0	0	0
ORF2	181829	182332	503			0	0	0
ORF123	194492	195403	911			0	0	0
ORF122	192621	193775	1154			0	0	0
ORF122	198186	199340	1154			0	0	0
ORF121	190923	191570	647			0	0	0
ORF121	200391	201038	647			0	0	0
ORF120	190572	190802	230			0	0	0
ORF120	201159	201389	230			0	0	0
ORF119	189459	190037	578			0	0	0
ORF119	201924	202502	578			0	0	0
ORF118	188422	189090	668			0	0	0
ORF118	202871	203539	668			0	0	0
ORF117	187073	188188	1115			0	0	0
ORF117	203773	204888	1115			0	0	0
ORF116	185582	186352	770			0	0	0
ORF116	205609	206379	770			0	0	0
ORF114	175107	176591	1484			0	0	0
ORF111	171540	172409	869			0	0	0
ORF110	170666	171451	785			0	0	0
ORF1	115	561	446			0	0	0
ORF1	182451	182897	446			0	0	0
PUTA_182k	181138	181798	660	19		2.87879	\
PUTA_110k	109566	110036	470	7		1.48936	\
PUTA_177k	176616	178541	1925	21		1.09091	\
PUTA_99k	98220	100352	2132	15		0.703565	\
PUTA_72k	72128	75277	3149	16		0.508098	\
PUTA_113k	112807	114748	1941	9		0.463679	\
PUTA_94k	93041	96950	3909	7		0.179074	\
